# Supplementary material for: Machine learning-supported framework for the classification of mpox infection and MVA immunization from multiplexed serology data
Source: Nat Commun. 2025 Dec 5;16:10943. doi: 10.1038/s41467-025-66994-0 (PMC12686480; doi:10.1038/s41467-025-66994-0)
Supplement: Supplementary file 4 — Source data [file 41467_2025_66994_MOESM4_ESM.xlsx]

## Sheet: ML_training
sampleID_metadata	experiment	date	plate_assay	batch	cohort	group	isotype	analyte	MFI	data_quant
P_34c1e152	Pox_25_1	2022-12-20 01:52:00	plate_1	Batch_10/22	MPXV	MPXV	IgG	A29	3.37383	3.26028
P_3dcaa419	Pox_25_1	2022-12-20 01:52:00	plate_1	Batch_10/22	MPXV	MPXV	IgG	A29	3.25322	3.16149
P_178c092e	Pox_25_1	2022-12-20 01:52:00	plate_1	Batch_10/22	MPXV	MPXV	IgG	A29	3.51081	3.4188
P_ad6f9aac	Pox_25_1	2022-12-20 01:52:00	plate_1	Batch_10/22	MPXV	MPXV	IgG	A29	3.84575	3.8323
P_5e6f1b6c	Pox_25_1	2022-12-20 01:52:00	plate_1	Batch_10/22	MPXV	MPXV	IgG	A29	3.55751	3.47028
P_8bce799a	Pox_25_1	2022-12-20 01:52:00	plate_1	Batch_10/22	MPXV	MPXV	IgG	A29	3.26031	3.15345
P_26ee0ee4	Pox_25_1	2022-12-20 01:52:00	plate_1	Batch_10/22	MPXV	MPXV	IgG	A29	4.00156	4.20763
P_44cde891	Pox_25_1	2022-12-20 01:52:00	plate_1	Batch_10/22	MPXV	MPXV	IgG	A29	3.16376	3.0057
P_32261303	Pox_25_1	2022-12-20 01:52:00	plate_1	Batch_10/22	MPXV	MPXV	IgG	A29	2.17173	1.8869
P_c4b329a0	Pox_25_1	2022-12-20 01:52:00	plate_1	Batch_10/22	MPXV	MPXV	IgG	A29	3.48487	3.44959
P_3684672f	Pox_25_1	2022-12-20 01:52:00	plate_1	Batch_10/22	MPXV	MPXV	IgG	A29	3.25888	3.14358
P_99dd0d93	Pox_25_1	2022-12-20 01:52:00	plate_1	Batch_10/22	MPXV	MPXV	IgG	A29	2.39094	2.15979
P_34c1e152	Pox_25_1	2022-12-20 01:52:00	plate_1	Batch_10/22	MPXV	MPXV	IgG	A27L	2.80414	3.08842
P_3dcaa419	Pox_25_1	2022-12-20 01:52:00	plate_1	Batch_10/22	MPXV	MPXV	IgG	A27L	3.33405	3.45973
P_178c092e	Pox_25_1	2022-12-20 01:52:00	plate_1	Batch_10/22	MPXV	MPXV	IgG	A27L	3.38265	3.44688
P_ad6f9aac	Pox_25_1	2022-12-20 01:52:00	plate_1	Batch_10/22	MPXV	MPXV	IgG	A27L	3.23172	3.25597
P_5e6f1b6c	Pox_25_1	2022-12-20 01:52:00	plate_1	Batch_10/22	MPXV	MPXV	IgG	A27L	3.52075	3.56651
P_8bce799a	Pox_25_1	2022-12-20 01:52:00	plate_1	Batch_10/22	MPXV	MPXV	IgG	A27L	3.25358	3.46652
P_26ee0ee4	Pox_25_1	2022-12-20 01:52:00	plate_1	Batch_10/22	MPXV	MPXV	IgG	A27L	3.66904	3.76031
P_44cde891	Pox_25_1	2022-12-20 01:52:00	plate_1	Batch_10/22	MPXV	MPXV	IgG	A27L	3.36922	3.40328
P_32261303	Pox_25_1	2022-12-20 01:52:00	plate_1	Batch_10/22	MPXV	MPXV	IgG	A27L	2.78247	3.06268
P_c4b329a0	Pox_25_1	2022-12-20 01:52:00	plate_1	Batch_10/22	MPXV	MPXV	IgG	A27L	3.20153	3.36562
P_3684672f	Pox_25_1	2022-12-20 01:52:00	plate_1	Batch_10/22	MPXV	MPXV	IgG	A27L	3.27161	3.37644
P_99dd0d93	Pox_25_1	2022-12-20 01:52:00	plate_1	Batch_10/22	MPXV	MPXV	IgG	A27L	3.25816	3.41161
P_34c1e152	Pox_25_1	2022-12-20 01:52:00	plate_1	Batch_10/22	MPXV	MPXV	IgG	A35R	3.52453	2.80086
P_3dcaa419	Pox_25_1	2022-12-20 01:52:00	plate_1	Batch_10/22	MPXV	MPXV	IgG	A35R	3.95694	3.54558
P_178c092e	Pox_25_1	2022-12-20 01:52:00	plate_1	Batch_10/22	MPXV	MPXV	IgG	A35R	4.28307	4.24056
P_ad6f9aac	Pox_25_1	2022-12-20 01:52:00	plate_1	Batch_10/22	MPXV	MPXV	IgG	A35R	4.01339	3.6483
P_5e6f1b6c	Pox_25_1	2022-12-20 01:52:00	plate_1	Batch_10/22	MPXV	MPXV	IgG	A35R	4.2448	4.20626
P_8bce799a	Pox_25_1	2022-12-20 01:52:00	plate_1	Batch_10/22	MPXV	MPXV	IgG	A35R	2.90255	2.12481
P_26ee0ee4	Pox_25_1	2022-12-20 01:52:00	plate_1	Batch_10/22	MPXV	MPXV	IgG	A35R	3.89875	3.70773
P_44cde891	Pox_25_1	2022-12-20 01:52:00	plate_1	Batch_10/22	MPXV	MPXV	IgG	A35R	2.96614	2.1914
P_32261303	Pox_25_1	2022-12-20 01:52:00	plate_1	Batch_10/22	MPXV	MPXV	IgG	A35R	3.74663	3.08502
P_c4b329a0	Pox_25_1	2022-12-20 01:52:00	plate_1	Batch_10/22	MPXV	MPXV	IgG	A35R	4.18473	4.12726
P_3684672f	Pox_25_1	2022-12-20 01:52:00	plate_1	Batch_10/22	MPXV	MPXV	IgG	A35R	3.96548	3.44106
P_99dd0d93	Pox_25_1	2022-12-20 01:52:00	plate_1	Batch_10/22	MPXV	MPXV	IgG	A35R	2.8038	2.02079
P_34c1e152	Pox_25_1	2022-12-20 01:52:00	plate_1	Batch_10/22	MPXV	MPXV	IgG	A33R	3.6974	2.87062
P_3dcaa419	Pox_25_1	2022-12-20 01:52:00	plate_1	Batch_10/22	MPXV	MPXV	IgG	A33R	3.79803	3.01296
P_178c092e	Pox_25_1	2022-12-20 01:52:00	plate_1	Batch_10/22	MPXV	MPXV	IgG	A33R	4.28436	4.09454
P_ad6f9aac	Pox_25_1	2022-12-20 01:52:00	plate_1	Batch_10/22	MPXV	MPXV	IgG	A33R	4.07048	3.48949
P_5e6f1b6c	Pox_25_1	2022-12-20 01:52:00	plate_1	Batch_10/22	MPXV	MPXV	IgG	A33R	4.14423	3.77125
P_8bce799a	Pox_25_1	2022-12-20 01:52:00	plate_1	Batch_10/22	MPXV	MPXV	IgG	A33R	3.02469	2.10214
P_26ee0ee4	Pox_25_1	2022-12-20 01:52:00	plate_1	Batch_10/22	MPXV	MPXV	IgG	A33R	3.84029	3.433
P_44cde891	Pox_25_1	2022-12-20 01:52:00	plate_1	Batch_10/22	MPXV	MPXV	IgG	A33R	2.943	2.01829
P_32261303	Pox_25_1	2022-12-20 01:52:00	plate_1	Batch_10/22	MPXV	MPXV	IgG	A33R	2.93197	2.007
P_c4b329a0	Pox_25_1	2022-12-20 01:52:00	plate_1	Batch_10/22	MPXV	MPXV	IgG	A33R	4.14579	3.79506
P_3684672f	Pox_25_1	2022-12-20 01:52:00	plate_1	Batch_10/22	MPXV	MPXV	IgG	A33R	3.96633	3.28645
P_99dd0d93	Pox_25_1	2022-12-20 01:52:00	plate_1	Batch_10/22	MPXV	MPXV	IgG	A33R	3.04766	2.12584
P_34c1e152	Pox_25_1	2022-12-20 01:52:00	plate_1	Batch_10/22	MPXV	MPXV	IgG	B6	3.36211	2.5073
P_3dcaa419	Pox_25_1	2022-12-20 01:52:00	plate_1	Batch_10/22	MPXV	MPXV	IgG	B6	3.78625	3.05116
P_178c092e	Pox_25_1	2022-12-20 01:52:00	plate_1	Batch_10/22	MPXV	MPXV	IgG	B6	4.30582	4.27593
P_ad6f9aac	Pox_25_1	2022-12-20 01:52:00	plate_1	Batch_10/22	MPXV	MPXV	IgG	B6	3.79169	3.05925
P_5e6f1b6c	Pox_25_1	2022-12-20 01:52:00	plate_1	Batch_10/22	MPXV	MPXV	IgG	B6	4.11664	3.68252
P_8bce799a	Pox_25_1	2022-12-20 01:52:00	plate_1	Batch_10/22	MPXV	MPXV	IgG	B6	3.15183	2.27203
P_26ee0ee4	Pox_25_1	2022-12-20 01:52:00	plate_1	Batch_10/22	MPXV	MPXV	IgG	B6	4.15314	3.82939
P_44cde891	Pox_25_1	2022-12-20 01:52:00	plate_1	Batch_10/22	MPXV	MPXV	IgG	B6	2.11394	0.981595
P_32261303	Pox_25_1	2022-12-20 01:52:00	plate_1	Batch_10/22	MPXV	MPXV	IgG	B6	2.97681	2.08119
P_c4b329a0	Pox_25_1	2022-12-20 01:52:00	plate_1	Batch_10/22	MPXV	MPXV	IgG	B6	3.76163	3.01499
P_3684672f	Pox_25_1	2022-12-20 01:52:00	plate_1	Batch_10/22	MPXV	MPXV	IgG	B6	3.62211	2.82351
P_99dd0d93	Pox_25_1	2022-12-20 01:52:00	plate_1	Batch_10/22	MPXV	MPXV	IgG	B6	2.27989	1.24377
P_34c1e152	Pox_25_1	2022-12-20 01:52:00	plate_1	Batch_10/22	MPXV	MPXV	IgG	B5R	3.44201	2.69887
P_3dcaa419	Pox_25_1	2022-12-20 01:52:00	plate_1	Batch_10/22	MPXV	MPXV	IgG	B5R	3.66553	2.97327
P_178c092e	Pox_25_1	2022-12-20 01:52:00	plate_1	Batch_10/22	MPXV	MPXV	IgG	B5R	4.25689	4.10396
P_ad6f9aac	Pox_25_1	2022-12-20 01:52:00	plate_1	Batch_10/22	MPXV	MPXV	IgG	B5R	3.92236	3.35095
P_5e6f1b6c	Pox_25_1	2022-12-20 01:52:00	plate_1	Batch_10/22	MPXV	MPXV	IgG	B5R	3.92768	3.3599
P_8bce799a	Pox_25_1	2022-12-20 01:52:00	plate_1	Batch_10/22	MPXV	MPXV	IgG	B5R	2.93551	2.14629
P_26ee0ee4	Pox_25_1	2022-12-20 01:52:00	plate_1	Batch_10/22	MPXV	MPXV	IgG	B5R	4.24485	4.11949
P_44cde891	Pox_25_1	2022-12-20 01:52:00	plate_1	Batch_10/22	MPXV	MPXV	IgG	B5R	2.46687	1.61983
P_32261303	Pox_25_1	2022-12-20 01:52:00	plate_1	Batch_10/22	MPXV	MPXV	IgG	B5R	2.97909	2.19277
P_c4b329a0	Pox_25_1	2022-12-20 01:52:00	plate_1	Batch_10/22	MPXV	MPXV	IgG	B5R	3.56277	2.84287
P_3684672f	Pox_25_1	2022-12-20 01:52:00	plate_1	Batch_10/22	MPXV	MPXV	IgG	B5R	3.57646	2.85977
P_99dd0d93	Pox_25_1	2022-12-20 01:52:00	plate_1	Batch_10/22	MPXV	MPXV	IgG	B5R	2.58263	1.75759
P_34c1e152	Pox_25_1	2022-12-20 01:52:00	plate_1	Batch_10/22	MPXV	MPXV	IgG	E8	3.00043	2.44034
P_3dcaa419	Pox_25_1	2022-12-20 01:52:00	plate_1	Batch_10/22	MPXV	MPXV	IgG	E8	3.7255	3.33453
P_178c092e	Pox_25_1	2022-12-20 01:52:00	plate_1	Batch_10/22	MPXV	MPXV	IgG	E8	4.29117	4.79219
P_ad6f9aac	Pox_25_1	2022-12-20 01:52:00	plate_1	Batch_10/22	MPXV	MPXV	IgG	E8	3.90507	3.6385
P_5e6f1b6c	Pox_25_1	2022-12-20 01:52:00	plate_1	Batch_10/22	MPXV	MPXV	IgG	E8	4.18449	4.32543
P_8bce799a	Pox_25_1	2022-12-20 01:52:00	plate_1	Batch_10/22	MPXV	MPXV	IgG	E8	2.71433	2.14007
P_26ee0ee4	Pox_25_1	2022-12-20 01:52:00	plate_1	Batch_10/22	MPXV	MPXV	IgG	E8	4.04317	4.06259
P_44cde891	Pox_25_1	2022-12-20 01:52:00	plate_1	Batch_10/22	MPXV	MPXV	IgG	E8	2.12057	1.42557
P_32261303	Pox_25_1	2022-12-20 01:52:00	plate_1	Batch_10/22	MPXV	MPXV	IgG	E8	3.35315	2.81974
P_c4b329a0	Pox_25_1	2022-12-20 01:52:00	plate_1	Batch_10/22	MPXV	MPXV	IgG	E8	4.13507	4.1722
P_3684672f	Pox_25_1	2022-12-20 01:52:00	plate_1	Batch_10/22	MPXV	MPXV	IgG	E8	3.4143	2.88955
P_99dd0d93	Pox_25_1	2022-12-20 01:52:00	plate_1	Batch_10/22	MPXV	MPXV	IgG	E8	2.45025	1.8482
P_34c1e152	Pox_25_1	2022-12-20 01:52:00	plate_1	Batch_10/22	MPXV	MPXV	IgG	M1	2.57287	3.39116
P_3dcaa419	Pox_25_1	2022-12-20 01:52:00	plate_1	Batch_10/22	MPXV	MPXV	IgG	M1	3.25912	4.10795
P_178c092e	Pox_25_1	2022-12-20 01:52:00	plate_1	Batch_10/22	MPXV	MPXV	IgG	M1	3.09412	3.95399
P_ad6f9aac	Pox_25_1	2022-12-20 01:52:00	plate_1	Batch_10/22	MPXV	MPXV	IgG	M1	2.71684	3.42124
P_5e6f1b6c	Pox_25_1	2022-12-20 01:52:00	plate_1	Batch_10/22	MPXV	MPXV	IgG	M1	3.22879	4.05137
P_8bce799a	Pox_25_1	2022-12-20 01:52:00	plate_1	Batch_10/22	MPXV	MPXV	IgG	M1	2.83948	3.64386
P_26ee0ee4	Pox_25_1	2022-12-20 01:52:00	plate_1	Batch_10/22	MPXV	MPXV	IgG	M1	2.72181	3.48086
P_44cde891	Pox_25_1	2022-12-20 01:52:00	plate_1	Batch_10/22	MPXV	MPXV	IgG	M1	2.54283	3.39461
P_32261303	Pox_25_1	2022-12-20 01:52:00	plate_1	Batch_10/22	MPXV	MPXV	IgG	M1	2.41497	3.21389
P_c4b329a0	Pox_25_1	2022-12-20 01:52:00	plate_1	Batch_10/22	MPXV	MPXV	IgG	M1	2.80175	3.63833
P_3684672f	Pox_25_1	2022-12-20 01:52:00	plate_1	Batch_10/22	MPXV	MPXV	IgG	M1	2.83822	3.58481
P_99dd0d93	Pox_25_1	2022-12-20 01:52:00	plate_1	Batch_10/22	MPXV	MPXV	IgG	M1	2.69723	3.59461
P_34c1e152	Pox_25_1	2022-12-20 01:52:00	plate_1	Batch_10/22	MPXV	MPXV	IgG	L1R	3.03563	3.38997
P_3dcaa419	Pox_25_1	2022-12-20 01:52:00	plate_1	Batch_10/22	MPXV	MPXV	IgG	L1R	3.45818	3.80144
P_178c092e	Pox_25_1	2022-12-20 01:52:00	plate_1	Batch_10/22	MPXV	MPXV	IgG	L1R	3.53857	3.80509
P_ad6f9aac	Pox_25_1	2022-12-20 01:52:00	plate_1	Batch_10/22	MPXV	MPXV	IgG	L1R	3.37457	3.53053
P_5e6f1b6c	Pox_25_1	2022-12-20 01:52:00	plate_1	Batch_10/22	MPXV	MPXV	IgG	L1R	3.50461	3.74135
P_8bce799a	Pox_25_1	2022-12-20 01:52:00	plate_1	Batch_10/22	MPXV	MPXV	IgG	L1R	3.21378	3.60728
P_26ee0ee4	Pox_25_1	2022-12-20 01:52:00	plate_1	Batch_10/22	MPXV	MPXV	IgG	L1R	3.0607	3.38711
P_44cde891	Pox_25_1	2022-12-20 01:52:00	plate_1	Batch_10/22	MPXV	MPXV	IgG	L1R	2.71096	3.1255
P_32261303	Pox_25_1	2022-12-20 01:52:00	plate_1	Batch_10/22	MPXV	MPXV	IgG	L1R	2.6994	3.12507
P_c4b329a0	Pox_25_1	2022-12-20 01:52:00	plate_1	Batch_10/22	MPXV	MPXV	IgG	L1R	3.28126	3.63298
P_3684672f	Pox_25_1	2022-12-20 01:52:00	plate_1	Batch_10/22	MPXV	MPXV	IgG	L1R	3.25176	3.53996
P_99dd0d93	Pox_25_1	2022-12-20 01:52:00	plate_1	Batch_10/22	MPXV	MPXV	IgG	L1R	3.1014	3.56382
P_34c1e152	Pox_25_1	2022-12-20 01:52:00	plate_1	Batch_10/22	MPXV	MPXV	IgG	D8L	2.70501	2.00154
P_3dcaa419	Pox_25_1	2022-12-20 01:52:00	plate_1	Batch_10/22	MPXV	MPXV	IgG	D8L	3.39541	2.72233
P_178c092e	Pox_25_1	2022-12-20 01:52:00	plate_1	Batch_10/22	MPXV	MPXV	IgG	D8L	4.28001	4.36186
P_ad6f9aac	Pox_25_1	2022-12-20 01:52:00	plate_1	Batch_10/22	MPXV	MPXV	IgG	D8L	3.40398	2.732
P_5e6f1b6c	Pox_25_1	2022-12-20 01:52:00	plate_1	Batch_10/22	MPXV	MPXV	IgG	D8L	4.01481	3.63713
P_8bce799a	Pox_25_1	2022-12-20 01:52:00	plate_1	Batch_10/22	MPXV	MPXV	IgG	D8L	2.78247	2.08106
P_26ee0ee4	Pox_25_1	2022-12-20 01:52:00	plate_1	Batch_10/22	MPXV	MPXV	IgG	D8L	3.91487	3.45356
P_44cde891	Pox_25_1	2022-12-20 01:52:00	plate_1	Batch_10/22	MPXV	MPXV	IgG	D8L	2.5617	1.85174
P_32261303	Pox_25_1	2022-12-20 01:52:00	plate_1	Batch_10/22	MPXV	MPXV	IgG	D8L	2.51983	1.807
P_c4b329a0	Pox_25_1	2022-12-20 01:52:00	plate_1	Batch_10/22	MPXV	MPXV	IgG	D8L	4.13019	3.90512
P_3684672f	Pox_25_1	2022-12-20 01:52:00	plate_1	Batch_10/22	MPXV	MPXV	IgG	D8L	3.26623	2.58039
P_99dd0d93	Pox_25_1	2022-12-20 01:52:00	plate_1	Batch_10/22	MPXV	MPXV	IgG	D8L	2.86982	2.17011
P_34c1e152	Pox_25_1	2022-12-20 01:52:00	plate_1	Batch_10/22	MPXV	MPXV	IgG	H3L	3.11628	2.51746
P_3dcaa419	Pox_25_1	2022-12-20 01:52:00	plate_1	Batch_10/22	MPXV	MPXV	IgG	H3L	3.50718	3.32367
P_178c092e	Pox_25_1	2022-12-20 01:52:00	plate_1	Batch_10/22	MPXV	MPXV	IgG	H3L	4.17133	4.59409
P_ad6f9aac	Pox_25_1	2022-12-20 01:52:00	plate_1	Batch_10/22	MPXV	MPXV	IgG	H3L	3.41631	2.86383
P_5e6f1b6c	Pox_25_1	2022-12-20 01:52:00	plate_1	Batch_10/22	MPXV	MPXV	IgG	H3L	3.59345	3.31597
P_8bce799a	Pox_25_1	2022-12-20 01:52:00	plate_1	Batch_10/22	MPXV	MPXV	IgG	H3L	3.22167	2.63437
P_26ee0ee4	Pox_25_1	2022-12-20 01:52:00	plate_1	Batch_10/22	MPXV	MPXV	IgG	H3L	3.34616	2.77866
P_44cde891	Pox_25_1	2022-12-20 01:52:00	plate_1	Batch_10/22	MPXV	MPXV	IgG	H3L	3.50195	2.97255
P_32261303	Pox_25_1	2022-12-20 01:52:00	plate_1	Batch_10/22	MPXV	MPXV	IgG	H3L	2.83251	2.21746
P_c4b329a0	Pox_25_1	2022-12-20 01:52:00	plate_1	Batch_10/22	MPXV	MPXV	IgG	H3L	3.31931	2.74687
P_3684672f	Pox_25_1	2022-12-20 01:52:00	plate_1	Batch_10/22	MPXV	MPXV	IgG	H3L	3.57525	3.07064
P_99dd0d93	Pox_25_1	2022-12-20 01:52:00	plate_1	Batch_10/22	MPXV	MPXV	IgG	H3L	3.2584	2.67614
P_34c1e152	Pox_25_1	2022-12-20 01:52:00	plate_1	Batch_10/22	MPXV	MPXV	IgG	ATI-C	3.87967	4.84175
P_3dcaa419	Pox_25_1	2022-12-20 01:52:00	plate_1	Batch_10/22	MPXV	MPXV	IgG	ATI-C	3.09726	3.87651
P_178c092e	Pox_25_1	2022-12-20 01:52:00	plate_1	Batch_10/22	MPXV	MPXV	IgG	ATI-C	3.22699	3.91732
P_ad6f9aac	Pox_25_1	2022-12-20 01:52:00	plate_1	Batch_10/22	MPXV	MPXV	IgG	ATI-C	3.90886	4.71756
P_5e6f1b6c	Pox_25_1	2022-12-20 01:52:00	plate_1	Batch_10/22	MPXV	MPXV	IgG	ATI-C	3.11428	3.83049
P_8bce799a	Pox_25_1	2022-12-20 01:52:00	plate_1	Batch_10/22	MPXV	MPXV	IgG	ATI-C	2.94052	3.68116
P_26ee0ee4	Pox_25_1	2022-12-20 01:52:00	plate_1	Batch_10/22	MPXV	MPXV	IgG	ATI-C	3.22814	3.99458
P_44cde891	Pox_25_1	2022-12-20 01:52:00	plate_1	Batch_10/22	MPXV	MPXV	IgG	ATI-C	3.84205	4.76632
P_32261303	Pox_25_1	2022-12-20 01:52:00	plate_1	Batch_10/22	MPXV	MPXV	IgG	ATI-C	3.51095	4.27774
P_c4b329a0	Pox_25_1	2022-12-20 01:52:00	plate_1	Batch_10/22	MPXV	MPXV	IgG	ATI-C	2.93069	3.78133
P_3684672f	Pox_25_1	2022-12-20 01:52:00	plate_1	Batch_10/22	MPXV	MPXV	IgG	ATI-C	3.20126	3.88749
P_99dd0d93	Pox_25_1	2022-12-20 01:52:00	plate_1	Batch_10/22	MPXV	MPXV	IgG	ATI-C	2.72304	3.52626
P_34c1e152	Pox_25_1	2022-12-20 01:52:00	plate_1	Batch_10/22	MPXV	MPXV	IgG	ATI-N	4.00492	3.095
P_3dcaa419	Pox_25_1	2022-12-20 01:52:00	plate_1	Batch_10/22	MPXV	MPXV	IgG	ATI-N	4.07617	3.22836
P_178c092e	Pox_25_1	2022-12-20 01:52:00	plate_1	Batch_10/22	MPXV	MPXV	IgG	ATI-N	4.13708	3.35398
P_ad6f9aac	Pox_25_1	2022-12-20 01:52:00	plate_1	Batch_10/22	MPXV	MPXV	IgG	ATI-N	4.18962	3.47337
P_5e6f1b6c	Pox_25_1	2022-12-20 01:52:00	plate_1	Batch_10/22	MPXV	MPXV	IgG	ATI-N	4.11626	3.30965
P_8bce799a	Pox_25_1	2022-12-20 01:52:00	plate_1	Batch_10/22	MPXV	MPXV	IgG	ATI-N	3.36474	2.20528
P_26ee0ee4	Pox_25_1	2022-12-20 01:52:00	plate_1	Batch_10/22	MPXV	MPXV	IgG	ATI-N	4.18435	4.16215
P_44cde891	Pox_25_1	2022-12-20 01:52:00	plate_1	Batch_10/22	MPXV	MPXV	IgG	ATI-N	3.37931	2.22251
P_32261303	Pox_25_1	2022-12-20 01:52:00	plate_1	Batch_10/22	MPXV	MPXV	IgG	ATI-N	3.3813	2.22487
P_c4b329a0	Pox_25_1	2022-12-20 01:52:00	plate_1	Batch_10/22	MPXV	MPXV	IgG	ATI-N	4.09781	3.27162
P_3684672f	Pox_25_1	2022-12-20 01:52:00	plate_1	Batch_10/22	MPXV	MPXV	IgG	ATI-N	3.45094	2.30824
P_99dd0d93	Pox_25_1	2022-12-20 01:52:00	plate_1	Batch_10/22	MPXV	MPXV	IgG	ATI-N	3.18469	1.99617
P_34c1e152	Pox_25_1	2022-12-20 01:52:00	plate_1	Batch_10/22	MPXV	MPXV	IgG	A5L	3.42447	3.89731
P_3dcaa419	Pox_25_1	2022-12-20 01:52:00	plate_1	Batch_10/22	MPXV	MPXV	IgG	A5L	3.47654	4.34886
P_178c092e	Pox_25_1	2022-12-20 01:52:00	plate_1	Batch_10/22	MPXV	MPXV	IgG	A5L	3.21722	3.74228
P_ad6f9aac	Pox_25_1	2022-12-20 01:52:00	plate_1	Batch_10/22	MPXV	MPXV	IgG	A5L	3.6465	4.11544
P_5e6f1b6c	Pox_25_1	2022-12-20 01:52:00	plate_1	Batch_10/22	MPXV	MPXV	IgG	A5L	3.95904	4.89013
P_8bce799a	Pox_25_1	2022-12-20 01:52:00	plate_1	Batch_10/22	MPXV	MPXV	IgG	A5L	2.76492	3.2276
P_26ee0ee4	Pox_25_1	2022-12-20 01:52:00	plate_1	Batch_10/22	MPXV	MPXV	IgG	A5L	3.85278	4.46258
P_44cde891	Pox_25_1	2022-12-20 01:52:00	plate_1	Batch_10/22	MPXV	MPXV	IgG	A5L	3.53832	4.05806
P_32261303	Pox_25_1	2022-12-20 01:52:00	plate_1	Batch_10/22	MPXV	MPXV	IgG	A5L	2.65176	3.01775
P_c4b329a0	Pox_25_1	2022-12-20 01:52:00	plate_1	Batch_10/22	MPXV	MPXV	IgG	A5L	3.36173	3.86268
P_3684672f	Pox_25_1	2022-12-20 01:52:00	plate_1	Batch_10/22	MPXV	MPXV	IgG	A5L	3.21788	3.74213
P_99dd0d93	Pox_25_1	2022-12-20 01:52:00	plate_1	Batch_10/22	MPXV	MPXV	IgG	A5L	3.23754	3.78148
P_34c1e152	Pox_25_1	2022-12-20 01:52:00	plate_1	Batch_10/22	MPXV	MPXV	IgG	VACV	3.34223	2.35948
P_3dcaa419	Pox_25_1	2022-12-20 01:52:00	plate_1	Batch_10/22	MPXV	MPXV	IgG	VACV	3.5682	2.65132
P_178c092e	Pox_25_1	2022-12-20 01:52:00	plate_1	Batch_10/22	MPXV	MPXV	IgG	VACV	4.18959	4.00031
P_ad6f9aac	Pox_25_1	2022-12-20 01:52:00	plate_1	Batch_10/22	MPXV	MPXV	IgG	VACV	3.62675	2.73366
P_5e6f1b6c	Pox_25_1	2022-12-20 01:52:00	plate_1	Batch_10/22	MPXV	MPXV	IgG	VACV	3.71487	2.86501
P_8bce799a	Pox_25_1	2022-12-20 01:52:00	plate_1	Batch_10/22	MPXV	MPXV	IgG	VACV	2.96942	1.92646
P_26ee0ee4	Pox_25_1	2022-12-20 01:52:00	plate_1	Batch_10/22	MPXV	MPXV	IgG	VACV	3.65772	2.77873
P_44cde891	Pox_25_1	2022-12-20 01:52:00	plate_1	Batch_10/22	MPXV	MPXV	IgG	VACV	2.63949	1.55218
P_32261303	Pox_25_1	2022-12-20 01:52:00	plate_1	Batch_10/22	MPXV	MPXV	IgG	VACV	3.39941	2.43021
P_c4b329a0	Pox_25_1	2022-12-20 01:52:00	plate_1	Batch_10/22	MPXV	MPXV	IgG	VACV	3.51792	2.58318
P_3684672f	Pox_25_1	2022-12-20 01:52:00	plate_1	Batch_10/22	MPXV	MPXV	IgG	VACV	3.58894	2.68009
P_99dd0d93	Pox_25_1	2022-12-20 01:52:00	plate_1	Batch_10/22	MPXV	MPXV	IgG	VACV	2.64345	1.55678
P_34c1e152	Pox_25_1	2022-12-20 01:52:00	plate_1	Batch_10/22	MPXV	MPXV	IgG	Delta	3.31218	2.32511
P_3dcaa419	Pox_25_1	2022-12-20 01:52:00	plate_1	Batch_10/22	MPXV	MPXV	IgG	Delta	3.52218	2.59084
P_178c092e	Pox_25_1	2022-12-20 01:52:00	plate_1	Batch_10/22	MPXV	MPXV	IgG	Delta	4.18323	3.99423
P_ad6f9aac	Pox_25_1	2022-12-20 01:52:00	plate_1	Batch_10/22	MPXV	MPXV	IgG	Delta	3.61162	2.71405
P_5e6f1b6c	Pox_25_1	2022-12-20 01:52:00	plate_1	Batch_10/22	MPXV	MPXV	IgG	Delta	3.68592	2.82294
P_8bce799a	Pox_25_1	2022-12-20 01:52:00	plate_1	Batch_10/22	MPXV	MPXV	IgG	Delta	2.82543	1.76607
P_26ee0ee4	Pox_25_1	2022-12-20 01:52:00	plate_1	Batch_10/22	MPXV	MPXV	IgG	Delta	3.64311	2.75939
P_44cde891	Pox_25_1	2022-12-20 01:52:00	plate_1	Batch_10/22	MPXV	MPXV	IgG	Delta	2.33746	1.17918
P_32261303	Pox_25_1	2022-12-20 01:52:00	plate_1	Batch_10/22	MPXV	MPXV	IgG	Delta	3.37282	2.39918
P_c4b329a0	Pox_25_1	2022-12-20 01:52:00	plate_1	Batch_10/22	MPXV	MPXV	IgG	Delta	3.49031	2.54863
P_3684672f	Pox_25_1	2022-12-20 01:52:00	plate_1	Batch_10/22	MPXV	MPXV	IgG	Delta	3.56679	2.65135
P_99dd0d93	Pox_25_1	2022-12-20 01:52:00	plate_1	Batch_10/22	MPXV	MPXV	IgG	Delta	2.25527	1.06703
P_b04892cb	Pox_25_1	2022-12-20 02:54:00	plate_2	Batch_10/22	MPXV	MPXV	IgG	A29	2.93197	2.94427
P_b1e52bd0	Pox_25_1	2022-12-20 02:54:00	plate_2	Batch_10/22	MPXV	MPXV	IgG	A29	3.0639	3.11501
P_78b07ee9	Pox_25_1	2022-12-20 02:54:00	plate_2	Batch_10/22	MPXV	MPXV	IgG	A29	2.33746	2.07435
P_d972cbcd	Pox_25_1	2022-12-20 02:54:00	plate_2	Batch_10/22	MPXV	MPXV	IgG	A29	3.47654	3.62035
P_38123bba	Pox_25_1	2022-12-20 02:54:00	plate_2	Batch_10/22	MPXV	MPXV	IgG	A29	2.59988	3.01503
P_ec246201	Pox_25_1	2022-12-20 02:54:00	plate_2	Batch_10/22	MPXV	MPXV	IgG	A29	3.00389	3.00038
P_0e4c0989	Pox_25_1	2022-12-20 02:54:00	plate_2	Batch_10/22	MPXV	MPXV	IgG	A29	2.5611	2.33118
P_f250a6b1	Pox_25_1	2022-12-20 02:54:00	plate_2	Batch_10/22	MPXV	MPXV	IgG	A29	3.42846	3.40337
P_c716f3b3	Pox_25_1	2022-12-20 02:54:00	plate_2	Batch_10/22	MPXV	MPXV	IgG	A29	3.94517	4.10121
P_84f8b103	Pox_25_1	2022-12-20 02:54:00	plate_2	Batch_10/22	MPXV	MPXV	IgG	A29	3.30341	3.31204
P_62c28e6b	Pox_25_1	2022-12-20 02:54:00	plate_2	Batch_10/22	MPXV	MPXV	IgG	A29	2.31597	2.04786
P_5f6b5f76	Pox_25_1	2022-12-20 02:54:00	plate_2	Batch_10/22	MPXV	MPXV	IgG	A29	4.10343	4.3699
P_b04892cb	Pox_25_1	2022-12-20 02:54:00	plate_2	Batch_10/22	MPXV	MPXV	IgG	A27L	2.74273	3.18606
P_b1e52bd0	Pox_25_1	2022-12-20 02:54:00	plate_2	Batch_10/22	MPXV	MPXV	IgG	A27L	3.22194	3.46567
P_78b07ee9	Pox_25_1	2022-12-20 02:54:00	plate_2	Batch_10/22	MPXV	MPXV	IgG	A27L	2.89845	3.11968
P_d972cbcd	Pox_25_1	2022-12-20 02:54:00	plate_2	Batch_10/22	MPXV	MPXV	IgG	A27L	3.50352	3.6655
P_38123bba	Pox_25_1	2022-12-20 02:54:00	plate_2	Batch_10/22	MPXV	MPXV	IgG	A27L	3.05918	3.48008
P_ec246201	Pox_25_1	2022-12-20 02:54:00	plate_2	Batch_10/22	MPXV	MPXV	IgG	A27L	3.15942	3.3194
P_0e4c0989	Pox_25_1	2022-12-20 02:54:00	plate_2	Batch_10/22	MPXV	MPXV	IgG	A27L	3.12937	3.26055
P_f250a6b1	Pox_25_1	2022-12-20 02:54:00	plate_2	Batch_10/22	MPXV	MPXV	IgG	A27L	3.55564	3.62866
P_c716f3b3	Pox_25_1	2022-12-20 02:54:00	plate_2	Batch_10/22	MPXV	MPXV	IgG	A27L	3.80848	3.93245
P_84f8b103	Pox_25_1	2022-12-20 02:54:00	plate_2	Batch_10/22	MPXV	MPXV	IgG	A27L	3.32149	3.4639
P_62c28e6b	Pox_25_1	2022-12-20 02:54:00	plate_2	Batch_10/22	MPXV	MPXV	IgG	A27L	2.89708	3.13762
P_5f6b5f76	Pox_25_1	2022-12-20 02:54:00	plate_2	Batch_10/22	MPXV	MPXV	IgG	A27L	3.92806	4.2416
P_b04892cb	Pox_25_1	2022-12-20 02:54:00	plate_2	Batch_10/22	MPXV	MPXV	IgG	A35R	2.53529	1.69093
P_b1e52bd0	Pox_25_1	2022-12-20 02:54:00	plate_2	Batch_10/22	MPXV	MPXV	IgG	A35R	3.64527	2.94924
P_78b07ee9	Pox_25_1	2022-12-20 02:54:00	plate_2	Batch_10/22	MPXV	MPXV	IgG	A35R	3.37767	2.62198
P_d972cbcd	Pox_25_1	2022-12-20 02:54:00	plate_2	Batch_10/22	MPXV	MPXV	IgG	A35R	3.8302	3.79077
P_38123bba	Pox_25_1	2022-12-20 02:54:00	plate_2	Batch_10/22	MPXV	MPXV	IgG	A35R	2.86923	2.06461
P_ec246201	Pox_25_1	2022-12-20 02:54:00	plate_2	Batch_10/22	MPXV	MPXV	IgG	A35R	4.14687	4.09094
P_0e4c0989	Pox_25_1	2022-12-20 02:54:00	plate_2	Batch_10/22	MPXV	MPXV	IgG	A35R	3.39199	2.63851
P_f250a6b1	Pox_25_1	2022-12-20 02:54:00	plate_2	Batch_10/22	MPXV	MPXV	IgG	A35R	3.98747	3.69794
P_c716f3b3	Pox_25_1	2022-12-20 02:54:00	plate_2	Batch_10/22	MPXV	MPXV	IgG	A35R	3.90407	3.44198
P_84f8b103	Pox_25_1	2022-12-20 02:54:00	plate_2	Batch_10/22	MPXV	MPXV	IgG	A35R	3.93712	3.76048
P_62c28e6b	Pox_25_1	2022-12-20 02:54:00	plate_2	Batch_10/22	MPXV	MPXV	IgG	A35R	2.59439	1.75961
P_5f6b5f76	Pox_25_1	2022-12-20 02:54:00	plate_2	Batch_10/22	MPXV	MPXV	IgG	A35R	4.01002	3.60232
P_b04892cb	Pox_25_1	2022-12-20 02:54:00	plate_2	Batch_10/22	MPXV	MPXV	IgG	A33R	2.85187	1.8976
P_b1e52bd0	Pox_25_1	2022-12-20 02:54:00	plate_2	Batch_10/22	MPXV	MPXV	IgG	A33R	3.40832	2.51642
P_78b07ee9	Pox_25_1	2022-12-20 02:54:00	plate_2	Batch_10/22	MPXV	MPXV	IgG	A33R	2.77706	1.81606
P_d972cbcd	Pox_25_1	2022-12-20 02:54:00	plate_2	Batch_10/22	MPXV	MPXV	IgG	A33R	4.0086	3.64881
P_38123bba	Pox_25_1	2022-12-20 02:54:00	plate_2	Batch_10/22	MPXV	MPXV	IgG	A33R	3.19728	2.27494
P_ec246201	Pox_25_1	2022-12-20 02:54:00	plate_2	Batch_10/22	MPXV	MPXV	IgG	A33R	4.077	3.64079
P_0e4c0989	Pox_25_1	2022-12-20 02:54:00	plate_2	Batch_10/22	MPXV	MPXV	IgG	A33R	3.19117	2.26814
P_f250a6b1	Pox_25_1	2022-12-20 02:54:00	plate_2	Batch_10/22	MPXV	MPXV	IgG	A33R	3.79253	3.01842
P_c716f3b3	Pox_25_1	2022-12-20 02:54:00	plate_2	Batch_10/22	MPXV	MPXV	IgG	A33R	3.55546	2.69592
P_84f8b103	Pox_25_1	2022-12-20 02:54:00	plate_2	Batch_10/22	MPXV	MPXV	IgG	A33R	3.82872	3.07286
P_62c28e6b	Pox_25_1	2022-12-20 02:54:00	plate_2	Batch_10/22	MPXV	MPXV	IgG	A33R	2.72263	1.75633
P_5f6b5f76	Pox_25_1	2022-12-20 02:54:00	plate_2	Batch_10/22	MPXV	MPXV	IgG	A33R	3.69958	2.88572
P_b04892cb	Pox_25_1	2022-12-20 02:54:00	plate_2	Batch_10/22	MPXV	MPXV	IgG	B6	2.23045	1.10718
P_b1e52bd0	Pox_25_1	2022-12-20 02:54:00	plate_2	Batch_10/22	MPXV	MPXV	IgG	B6	3.87806	3.20326
P_78b07ee9	Pox_25_1	2022-12-20 02:54:00	plate_2	Batch_10/22	MPXV	MPXV	IgG	B6	2.79588	1.8564
P_d972cbcd	Pox_25_1	2022-12-20 02:54:00	plate_2	Batch_10/22	MPXV	MPXV	IgG	B6	4.0114	3.62673
P_38123bba	Pox_25_1	2022-12-20 02:54:00	plate_2	Batch_10/22	MPXV	MPXV	IgG	B6	2.30103	1.21712
P_ec246201	Pox_25_1	2022-12-20 02:54:00	plate_2	Batch_10/22	MPXV	MPXV	IgG	B6	4.02857	3.53838
P_0e4c0989	Pox_25_1	2022-12-20 02:54:00	plate_2	Batch_10/22	MPXV	MPXV	IgG	B6	3.23955	2.36155
P_f250a6b1	Pox_25_1	2022-12-20 02:54:00	plate_2	Batch_10/22	MPXV	MPXV	IgG	B6	3.76012	3.02052
P_c716f3b3	Pox_25_1	2022-12-20 02:54:00	plate_2	Batch_10/22	MPXV	MPXV	IgG	B6	3.56549	2.75426
P_84f8b103	Pox_25_1	2022-12-20 02:54:00	plate_2	Batch_10/22	MPXV	MPXV	IgG	B6	3.87058	3.19102
P_62c28e6b	Pox_25_1	2022-12-20 02:54:00	plate_2	Batch_10/22	MPXV	MPXV	IgG	B6	2.32428	1.25179
P_5f6b5f76	Pox_25_1	2022-12-20 02:54:00	plate_2	Batch_10/22	MPXV	MPXV	IgG	B6	3.64227	2.8552
P_b04892cb	Pox_25_1	2022-12-20 02:54:00	plate_2	Batch_10/22	MPXV	MPXV	IgG	B5R	2.41162	1.53998
P_b1e52bd0	Pox_25_1	2022-12-20 02:54:00	plate_2	Batch_10/22	MPXV	MPXV	IgG	B5R	3.993	3.6762
P_78b07ee9	Pox_25_1	2022-12-20 02:54:00	plate_2	Batch_10/22	MPXV	MPXV	IgG	B5R	2.86864	2.05974
P_d972cbcd	Pox_25_1	2022-12-20 02:54:00	plate_2	Batch_10/22	MPXV	MPXV	IgG	B5R	4.22408	4.15852
P_38123bba	Pox_25_1	2022-12-20 02:54:00	plate_2	Batch_10/22	MPXV	MPXV	IgG	B5R	2.39794	1.52288
P_ec246201	Pox_25_1	2022-12-20 02:54:00	plate_2	Batch_10/22	MPXV	MPXV	IgG	B5R	4.00158	3.55479
P_0e4c0989	Pox_25_1	2022-12-20 02:54:00	plate_2	Batch_10/22	MPXV	MPXV	IgG	B5R	2.76193	1.94421
P_f250a6b1	Pox_25_1	2022-12-20 02:54:00	plate_2	Batch_10/22	MPXV	MPXV	IgG	B5R	3.59395	2.87431
P_c716f3b3	Pox_25_1	2022-12-20 02:54:00	plate_2	Batch_10/22	MPXV	MPXV	IgG	B5R	3.61114	2.89635
P_84f8b103	Pox_25_1	2022-12-20 02:54:00	plate_2	Batch_10/22	MPXV	MPXV	IgG	B5R	3.63579	2.92838
P_62c28e6b	Pox_25_1	2022-12-20 02:54:00	plate_2	Batch_10/22	MPXV	MPXV	IgG	B5R	2.36173	1.47694
P_5f6b5f76	Pox_25_1	2022-12-20 02:54:00	plate_2	Batch_10/22	MPXV	MPXV	IgG	B5R	3.65398	2.95238
P_b04892cb	Pox_25_1	2022-12-20 02:54:00	plate_2	Batch_10/22	MPXV	MPXV	IgG	E8	2.10209	1.37967
P_b1e52bd0	Pox_25_1	2022-12-20 02:54:00	plate_2	Batch_10/22	MPXV	MPXV	IgG	E8	3.46045	2.93665
P_78b07ee9	Pox_25_1	2022-12-20 02:54:00	plate_2	Batch_10/22	MPXV	MPXV	IgG	E8	2.46687	1.85249
P_d972cbcd	Pox_25_1	2022-12-20 02:54:00	plate_2	Batch_10/22	MPXV	MPXV	IgG	E8	3.99038	4.00438
P_38123bba	Pox_25_1	2022-12-20 02:54:00	plate_2	Batch_10/22	MPXV	MPXV	IgG	E8	2.33345	1.69256
P_ec246201	Pox_25_1	2022-12-20 02:54:00	plate_2	Batch_10/22	MPXV	MPXV	IgG	E8	4.09156	4.01417
P_0e4c0989	Pox_25_1	2022-12-20 02:54:00	plate_2	Batch_10/22	MPXV	MPXV	IgG	E8	3.89187	3.50293
P_f250a6b1	Pox_25_1	2022-12-20 02:54:00	plate_2	Batch_10/22	MPXV	MPXV	IgG	E8	4.02007	3.97227
P_c716f3b3	Pox_25_1	2022-12-20 02:54:00	plate_2	Batch_10/22	MPXV	MPXV	IgG	E8	3.63934	3.27373
P_84f8b103	Pox_25_1	2022-12-20 02:54:00	plate_2	Batch_10/22	MPXV	MPXV	IgG	E8	4.1896	4.66123
P_62c28e6b	Pox_25_1	2022-12-20 02:54:00	plate_2	Batch_10/22	MPXV	MPXV	IgG	E8	2.24797	1.58336
P_5f6b5f76	Pox_25_1	2022-12-20 02:54:00	plate_2	Batch_10/22	MPXV	MPXV	IgG	E8	4.01799	3.90734
P_b04892cb	Pox_25_1	2022-12-20 02:54:00	plate_2	Batch_10/22	MPXV	MPXV	IgG	M1	2.42488	3.21615
P_b1e52bd0	Pox_25_1	2022-12-20 02:54:00	plate_2	Batch_10/22	MPXV	MPXV	IgG	M1	2.58715	3.69965
P_78b07ee9	Pox_25_1	2022-12-20 02:54:00	plate_2	Batch_10/22	MPXV	MPXV	IgG	M1	2.60314	3.45308
P_d972cbcd	Pox_25_1	2022-12-20 02:54:00	plate_2	Batch_10/22	MPXV	MPXV	IgG	M1	2.67302	3.56297
P_38123bba	Pox_25_1	2022-12-20 02:54:00	plate_2	Batch_10/22	MPXV	MPXV	IgG	M1	2.90956	4.0699
P_ec246201	Pox_25_1	2022-12-20 02:54:00	plate_2	Batch_10/22	MPXV	MPXV	IgG	M1	2.79239	3.6893
P_0e4c0989	Pox_25_1	2022-12-20 02:54:00	plate_2	Batch_10/22	MPXV	MPXV	IgG	M1	2.63347	3.40817
P_f250a6b1	Pox_25_1	2022-12-20 02:54:00	plate_2	Batch_10/22	MPXV	MPXV	IgG	M1	2.70329	3.5438
P_c716f3b3	Pox_25_1	2022-12-20 02:54:00	plate_2	Batch_10/22	MPXV	MPXV	IgG	M1	2.80072	3.67459
P_84f8b103	Pox_25_1	2022-12-20 02:54:00	plate_2	Batch_10/22	MPXV	MPXV	IgG	M1	2.734	3.52734
P_62c28e6b	Pox_25_1	2022-12-20 02:54:00	plate_2	Batch_10/22	MPXV	MPXV	IgG	M1	2.67852	3.56023
P_5f6b5f76	Pox_25_1	2022-12-20 02:54:00	plate_2	Batch_10/22	MPXV	MPXV	IgG	M1	2.8169	3.66853
P_b04892cb	Pox_25_1	2022-12-20 02:54:00	plate_2	Batch_10/22	MPXV	MPXV	IgG	L1R	2.74896	3.14111
P_b1e52bd0	Pox_25_1	2022-12-20 02:54:00	plate_2	Batch_10/22	MPXV	MPXV	IgG	L1R	2.83315	3.66828
P_78b07ee9	Pox_25_1	2022-12-20 02:54:00	plate_2	Batch_10/22	MPXV	MPXV	IgG	L1R	2.98744	3.40057
P_d972cbcd	Pox_25_1	2022-12-20 02:54:00	plate_2	Batch_10/22	MPXV	MPXV	IgG	L1R	3.09795	3.50727
P_38123bba	Pox_25_1	2022-12-20 02:54:00	plate_2	Batch_10/22	MPXV	MPXV	IgG	L1R	3.10003	3.95708
P_ec246201	Pox_25_1	2022-12-20 02:54:00	plate_2	Batch_10/22	MPXV	MPXV	IgG	L1R	3.17522	3.63374
P_0e4c0989	Pox_25_1	2022-12-20 02:54:00	plate_2	Batch_10/22	MPXV	MPXV	IgG	L1R	2.98091	3.35928
P_f250a6b1	Pox_25_1	2022-12-20 02:54:00	plate_2	Batch_10/22	MPXV	MPXV	IgG	L1R	3.00389	3.43726
P_c716f3b3	Pox_25_1	2022-12-20 02:54:00	plate_2	Batch_10/22	MPXV	MPXV	IgG	L1R	3.15122	3.58705
P_84f8b103	Pox_25_1	2022-12-20 02:54:00	plate_2	Batch_10/22	MPXV	MPXV	IgG	L1R	3.11059	3.45059
P_62c28e6b	Pox_25_1	2022-12-20 02:54:00	plate_2	Batch_10/22	MPXV	MPXV	IgG	L1R	3.08099	3.52743
P_5f6b5f76	Pox_25_1	2022-12-20 02:54:00	plate_2	Batch_10/22	MPXV	MPXV	IgG	L1R	3.16628	3.55924
P_b04892cb	Pox_25_1	2022-12-20 02:54:00	plate_2	Batch_10/22	MPXV	MPXV	IgG	D8L	2.56467	1.8144
P_b1e52bd0	Pox_25_1	2022-12-20 02:54:00	plate_2	Batch_10/22	MPXV	MPXV	IgG	D8L	3.00988	2.29796
P_78b07ee9	Pox_25_1	2022-12-20 02:54:00	plate_2	Batch_10/22	MPXV	MPXV	IgG	D8L	2.65128	1.91098
P_d972cbcd	Pox_25_1	2022-12-20 02:54:00	plate_2	Batch_10/22	MPXV	MPXV	IgG	D8L	3.81358	3.46272
P_38123bba	Pox_25_1	2022-12-20 02:54:00	plate_2	Batch_10/22	MPXV	MPXV	IgG	D8L	2.93727	3.13794
P_ec246201	Pox_25_1	2022-12-20 02:54:00	plate_2	Batch_10/22	MPXV	MPXV	IgG	D8L	3.75462	3.18307
P_0e4c0989	Pox_25_1	2022-12-20 02:54:00	plate_2	Batch_10/22	MPXV	MPXV	IgG	D8L	4.03511	3.61842
P_f250a6b1	Pox_25_1	2022-12-20 02:54:00	plate_2	Batch_10/22	MPXV	MPXV	IgG	D8L	3.92075	3.50799
P_c716f3b3	Pox_25_1	2022-12-20 02:54:00	plate_2	Batch_10/22	MPXV	MPXV	IgG	D8L	3.5042	2.85395
P_84f8b103	Pox_25_1	2022-12-20 02:54:00	plate_2	Batch_10/22	MPXV	MPXV	IgG	D8L	4.25839	4.79574
P_62c28e6b	Pox_25_1	2022-12-20 02:54:00	plate_2	Batch_10/22	MPXV	MPXV	IgG	D8L	2.70885	1.97413
P_5f6b5f76	Pox_25_1	2022-12-20 02:54:00	plate_2	Batch_10/22	MPXV	MPXV	IgG	D8L	3.96888	3.62404
P_b04892cb	Pox_25_1	2022-12-20 02:54:00	plate_2	Batch_10/22	MPXV	MPXV	IgG	H3L	3.12057	2.50765
P_b1e52bd0	Pox_25_1	2022-12-20 02:54:00	plate_2	Batch_10/22	MPXV	MPXV	IgG	H3L	3.31376	2.72624
P_78b07ee9	Pox_25_1	2022-12-20 02:54:00	plate_2	Batch_10/22	MPXV	MPXV	IgG	H3L	3.19033	2.58485
P_d972cbcd	Pox_25_1	2022-12-20 02:54:00	plate_2	Batch_10/22	MPXV	MPXV	IgG	H3L	3.46419	3.21783
P_38123bba	Pox_25_1	2022-12-20 02:54:00	plate_2	Batch_10/22	MPXV	MPXV	IgG	H3L	3.50331	3.41855
P_ec246201	Pox_25_1	2022-12-20 02:54:00	plate_2	Batch_10/22	MPXV	MPXV	IgG	H3L	3.61998	3.38963
P_0e4c0989	Pox_25_1	2022-12-20 02:54:00	plate_2	Batch_10/22	MPXV	MPXV	IgG	H3L	3.13988	2.52885
P_f250a6b1	Pox_25_1	2022-12-20 02:54:00	plate_2	Batch_10/22	MPXV	MPXV	IgG	H3L	3.40054	2.83033
P_c716f3b3	Pox_25_1	2022-12-20 02:54:00	plate_2	Batch_10/22	MPXV	MPXV	IgG	H3L	3.51215	3.17659
P_84f8b103	Pox_25_1	2022-12-20 02:54:00	plate_2	Batch_10/22	MPXV	MPXV	IgG	H3L	3.39541	2.82406
P_62c28e6b	Pox_25_1	2022-12-20 02:54:00	plate_2	Batch_10/22	MPXV	MPXV	IgG	H3L	3.11992	2.50693
P_5f6b5f76	Pox_25_1	2022-12-20 02:54:00	plate_2	Batch_10/22	MPXV	MPXV	IgG	H3L	3.5412	3.18297
P_b04892cb	Pox_25_1	2022-12-20 02:54:00	plate_2	Batch_10/22	MPXV	MPXV	IgG	ATI-C	3.16613	3.86186
P_b1e52bd0	Pox_25_1	2022-12-20 02:54:00	plate_2	Batch_10/22	MPXV	MPXV	IgG	ATI-C	2.77597	3.58794
P_78b07ee9	Pox_25_1	2022-12-20 02:54:00	plate_2	Batch_10/22	MPXV	MPXV	IgG	ATI-C	2.74663	3.39249
P_d972cbcd	Pox_25_1	2022-12-20 02:54:00	plate_2	Batch_10/22	MPXV	MPXV	IgG	ATI-C	3.32879	4.13041
P_38123bba	Pox_25_1	2022-12-20 02:54:00	plate_2	Batch_10/22	MPXV	MPXV	IgG	ATI-C	3.36624	4.10844
P_ec246201	Pox_25_1	2022-12-20 02:54:00	plate_2	Batch_10/22	MPXV	MPXV	IgG	ATI-C	2.84105	3.5618
P_0e4c0989	Pox_25_1	2022-12-20 02:54:00	plate_2	Batch_10/22	MPXV	MPXV	IgG	ATI-C	2.89154	3.54088
P_f250a6b1	Pox_25_1	2022-12-20 02:54:00	plate_2	Batch_10/22	MPXV	MPXV	IgG	ATI-C	3.11193	3.94385
P_c716f3b3	Pox_25_1	2022-12-20 02:54:00	plate_2	Batch_10/22	MPXV	MPXV	IgG	ATI-C	3.45879	4.28065
P_84f8b103	Pox_25_1	2022-12-20 02:54:00	plate_2	Batch_10/22	MPXV	MPXV	IgG	ATI-C	3.05154	3.97461
P_62c28e6b	Pox_25_1	2022-12-20 02:54:00	plate_2	Batch_10/22	MPXV	MPXV	IgG	ATI-C	2.77634	3.44266
P_5f6b5f76	Pox_25_1	2022-12-20 02:54:00	plate_2	Batch_10/22	MPXV	MPXV	IgG	ATI-C	3.43305	4.24591
P_b04892cb	Pox_25_1	2022-12-20 02:54:00	plate_2	Batch_10/22	MPXV	MPXV	IgG	ATI-N	2.85187	1.59044
P_b1e52bd0	Pox_25_1	2022-12-20 02:54:00	plate_2	Batch_10/22	MPXV	MPXV	IgG	ATI-N	4.03513	3.17107
P_78b07ee9	Pox_25_1	2022-12-20 02:54:00	plate_2	Batch_10/22	MPXV	MPXV	IgG	ATI-N	2.99564	1.76151
P_d972cbcd	Pox_25_1	2022-12-20 02:54:00	plate_2	Batch_10/22	MPXV	MPXV	IgG	ATI-N	4.21219	3.77436
P_38123bba	Pox_25_1	2022-12-20 02:54:00	plate_2	Batch_10/22	MPXV	MPXV	IgG	ATI-N	3.39777	2.23837
P_ec246201	Pox_25_1	2022-12-20 02:54:00	plate_2	Batch_10/22	MPXV	MPXV	IgG	ATI-N	4.04801	3.19604
P_0e4c0989	Pox_25_1	2022-12-20 02:54:00	plate_2	Batch_10/22	MPXV	MPXV	IgG	ATI-N	3.30557	2.12694
P_f250a6b1	Pox_25_1	2022-12-20 02:54:00	plate_2	Batch_10/22	MPXV	MPXV	IgG	ATI-N	4.09574	3.2927
P_c716f3b3	Pox_25_1	2022-12-20 02:54:00	plate_2	Batch_10/22	MPXV	MPXV	IgG	ATI-N	3.98457	3.07709
P_84f8b103	Pox_25_1	2022-12-20 02:54:00	plate_2	Batch_10/22	MPXV	MPXV	IgG	ATI-N	4.03561	3.172
P_62c28e6b	Pox_25_1	2022-12-20 02:54:00	plate_2	Batch_10/22	MPXV	MPXV	IgG	ATI-N	2.84942	1.58749
P_5f6b5f76	Pox_25_1	2022-12-20 02:54:00	plate_2	Batch_10/22	MPXV	MPXV	IgG	ATI-N	4.10938	3.32163
P_b04892cb	Pox_25_1	2022-12-20 02:54:00	plate_2	Batch_10/22	MPXV	MPXV	IgG	A5L	3.07482	3.45352
P_b1e52bd0	Pox_25_1	2022-12-20 02:54:00	plate_2	Batch_10/22	MPXV	MPXV	IgG	A5L	3.06108	3.46765
P_78b07ee9	Pox_25_1	2022-12-20 02:54:00	plate_2	Batch_10/22	MPXV	MPXV	IgG	A5L	2.56937	3.02689
P_d972cbcd	Pox_25_1	2022-12-20 02:54:00	plate_2	Batch_10/22	MPXV	MPXV	IgG	A5L	3.53218	4.09097
P_38123bba	Pox_25_1	2022-12-20 02:54:00	plate_2	Batch_10/22	MPXV	MPXV	IgG	A5L	3.14051	3.57384
P_ec246201	Pox_25_1	2022-12-20 02:54:00	plate_2	Batch_10/22	MPXV	MPXV	IgG	A5L	3.11644	3.54796
P_0e4c0989	Pox_25_1	2022-12-20 02:54:00	plate_2	Batch_10/22	MPXV	MPXV	IgG	A5L	3.03782	3.38237
P_f250a6b1	Pox_25_1	2022-12-20 02:54:00	plate_2	Batch_10/22	MPXV	MPXV	IgG	A5L	3.83452	4.48247
P_c716f3b3	Pox_25_1	2022-12-20 02:54:00	plate_2	Batch_10/22	MPXV	MPXV	IgG	A5L	3.34429	3.84159
P_84f8b103	Pox_25_1	2022-12-20 02:54:00	plate_2	Batch_10/22	MPXV	MPXV	IgG	A5L	3.34577	3.96015
P_62c28e6b	Pox_25_1	2022-12-20 02:54:00	plate_2	Batch_10/22	MPXV	MPXV	IgG	A5L	2.56348	3.05443
P_5f6b5f76	Pox_25_1	2022-12-20 02:54:00	plate_2	Batch_10/22	MPXV	MPXV	IgG	A5L	3.69338	4.21341
P_b04892cb	Pox_25_1	2022-12-20 02:54:00	plate_2	Batch_10/22	MPXV	MPXV	IgG	VACV	2.58995	1.43445
P_b1e52bd0	Pox_25_1	2022-12-20 02:54:00	plate_2	Batch_10/22	MPXV	MPXV	IgG	VACV	3.4435	2.47441
P_78b07ee9	Pox_25_1	2022-12-20 02:54:00	plate_2	Batch_10/22	MPXV	MPXV	IgG	VACV	2.61595	1.46683
P_d972cbcd	Pox_25_1	2022-12-20 02:54:00	plate_2	Batch_10/22	MPXV	MPXV	IgG	VACV	3.6733	2.80052
P_38123bba	Pox_25_1	2022-12-20 02:54:00	plate_2	Batch_10/22	MPXV	MPXV	IgG	VACV	2.902	1.81129
P_ec246201	Pox_25_1	2022-12-20 02:54:00	plate_2	Batch_10/22	MPXV	MPXV	IgG	VACV	3.55612	2.62827
P_0e4c0989	Pox_25_1	2022-12-20 02:54:00	plate_2	Batch_10/22	MPXV	MPXV	IgG	VACV	2.9861	1.91076
P_f250a6b1	Pox_25_1	2022-12-20 02:54:00	plate_2	Batch_10/22	MPXV	MPXV	IgG	VACV	3.6233	2.72523
P_c716f3b3	Pox_25_1	2022-12-20 02:54:00	plate_2	Batch_10/22	MPXV	MPXV	IgG	VACV	3.56194	2.63649
P_84f8b103	Pox_25_1	2022-12-20 02:54:00	plate_2	Batch_10/22	MPXV	MPXV	IgG	VACV	3.51891	2.57634
P_62c28e6b	Pox_25_1	2022-12-20 02:54:00	plate_2	Batch_10/22	MPXV	MPXV	IgG	VACV	2.57461	1.41523
P_5f6b5f76	Pox_25_1	2022-12-20 02:54:00	plate_2	Batch_10/22	MPXV	MPXV	IgG	VACV	3.66974	2.79506
P_b04892cb	Pox_25_1	2022-12-20 02:54:00	plate_2	Batch_10/22	MPXV	MPXV	IgG	Delta	2.23805	1.04574
P_b1e52bd0	Pox_25_1	2022-12-20 02:54:00	plate_2	Batch_10/22	MPXV	MPXV	IgG	Delta	3.38139	2.39572
P_78b07ee9	Pox_25_1	2022-12-20 02:54:00	plate_2	Batch_10/22	MPXV	MPXV	IgG	Delta	2.29994	1.12272
P_d972cbcd	Pox_25_1	2022-12-20 02:54:00	plate_2	Batch_10/22	MPXV	MPXV	IgG	Delta	3.63043	2.74255
P_38123bba	Pox_25_1	2022-12-20 02:54:00	plate_2	Batch_10/22	MPXV	MPXV	IgG	Delta	2.45939	1.31405
P_ec246201	Pox_25_1	2022-12-20 02:54:00	plate_2	Batch_10/22	MPXV	MPXV	IgG	Delta	3.52699	2.59197
P_0e4c0989	Pox_25_1	2022-12-20 02:54:00	plate_2	Batch_10/22	MPXV	MPXV	IgG	Delta	2.79344	1.69734
P_f250a6b1	Pox_25_1	2022-12-20 02:54:00	plate_2	Batch_10/22	MPXV	MPXV	IgG	Delta	3.58743	2.67862
P_c716f3b3	Pox_25_1	2022-12-20 02:54:00	plate_2	Batch_10/22	MPXV	MPXV	IgG	Delta	3.51208	2.57113
P_84f8b103	Pox_25_1	2022-12-20 02:54:00	plate_2	Batch_10/22	MPXV	MPXV	IgG	Delta	3.46982	2.51302
P_62c28e6b	Pox_25_1	2022-12-20 02:54:00	plate_2	Batch_10/22	MPXV	MPXV	IgG	Delta	2.2393	1.04732
P_5f6b5f76	Pox_25_1	2022-12-20 02:54:00	plate_2	Batch_10/22	MPXV	MPXV	IgG	Delta	3.6322	2.74524
P_186f52f4	Pox_25_10	2023-02-10 03:35:00	plate_1	Batch_01/23	MPXV	MPXV	IgG	A29	4.27153	5.11167
P_d7d91218	Pox_25_10	2023-02-10 03:35:00	plate_1	Batch_01/23	MPXV	MPXV	IgG	A29	2.37383	2.23084
P_a7d05a04	Pox_25_10	2023-02-10 03:35:00	plate_1	Batch_01/23	MPXV	MPXV	IgG	A29	3.73207	3.87196
P_90c0263d	Pox_25_10	2023-02-10 03:35:00	plate_1	Batch_01/23	MPXV	MPXV	IgG	A29	4.18304	4.75004
P_988471d5	Pox_25_10	2023-02-10 03:35:00	plate_1	Batch_01/23	MPXV	MPXV	IgG	A29	3.42496	3.75978
P_90a00125	Pox_25_10	2023-02-10 03:35:00	plate_1	Batch_01/23	MPXV	MPXV	IgG	A29	3.25127	3.20474
P_774b7553	Pox_25_10	2023-02-10 03:35:00	plate_1	Batch_01/23	MPXV	MPXV	IgG	A29	4.15452	4.86944
P_fdb58529	Pox_25_10	2023-02-10 03:35:00	plate_1	Batch_01/23	MPXV	MPXV	IgG	A29	2.79064	2.69075
P_51d0bed2	Pox_25_10	2023-02-10 03:35:00	plate_1	Batch_01/23	MPXV	MPXV	IgG	A29	3.23629	3.1947
P_b4049153	Pox_25_10	2023-02-10 03:35:00	plate_1	Batch_01/23	MPXV	MPXV	IgG	A29	2.48855	2.36392
P_21e76d0d	Pox_25_10	2023-02-10 03:35:00	plate_1	Batch_01/23	MPXV	MPXV	IgG	A29	3.61967	3.71892
P_186f52f4	Pox_25_10	2023-02-10 03:35:00	plate_1	Batch_01/23	MPXV	MPXV	IgG	A27L	3.8627	4.05122
P_d7d91218	Pox_25_10	2023-02-10 03:35:00	plate_1	Batch_01/23	MPXV	MPXV	IgG	A27L	2.94151	2.57165
P_a7d05a04	Pox_25_10	2023-02-10 03:35:00	plate_1	Batch_01/23	MPXV	MPXV	IgG	A27L	3.73751	3.69095
P_90c0263d	Pox_25_10	2023-02-10 03:35:00	plate_1	Batch_01/23	MPXV	MPXV	IgG	A27L	3.77401	3.7804
P_988471d5	Pox_25_10	2023-02-10 03:35:00	plate_1	Batch_01/23	MPXV	MPXV	IgG	A27L	3.53757	3.70215
P_90a00125	Pox_25_10	2023-02-10 03:35:00	plate_1	Batch_01/23	MPXV	MPXV	IgG	A27L	2.87274	2.46057
P_774b7553	Pox_25_10	2023-02-10 03:35:00	plate_1	Batch_01/23	MPXV	MPXV	IgG	A27L	3.73127	3.8639
P_fdb58529	Pox_25_10	2023-02-10 03:35:00	plate_1	Batch_01/23	MPXV	MPXV	IgG	A27L	2.96142	2.6018
P_51d0bed2	Pox_25_10	2023-02-10 03:35:00	plate_1	Batch_01/23	MPXV	MPXV	IgG	A27L	2.8739	2.46256
P_b4049153	Pox_25_10	2023-02-10 03:35:00	plate_1	Batch_01/23	MPXV	MPXV	IgG	A27L	2.6981	2.09476
P_21e76d0d	Pox_25_10	2023-02-10 03:35:00	plate_1	Batch_01/23	MPXV	MPXV	IgG	A27L	3.1186	2.81865
P_186f52f4	Pox_25_10	2023-02-10 03:35:00	plate_1	Batch_01/23	MPXV	MPXV	IgG	A35R	4.10089	4.10277
P_d7d91218	Pox_25_10	2023-02-10 03:35:00	plate_1	Batch_01/23	MPXV	MPXV	IgG	A35R	2.78533	2.12614
P_a7d05a04	Pox_25_10	2023-02-10 03:35:00	plate_1	Batch_01/23	MPXV	MPXV	IgG	A35R	4.25998	4.52731
P_90c0263d	Pox_25_10	2023-02-10 03:35:00	plate_1	Batch_01/23	MPXV	MPXV	IgG	A35R	4.02325	3.89865
P_988471d5	Pox_25_10	2023-02-10 03:35:00	plate_1	Batch_01/23	MPXV	MPXV	IgG	A35R	3.85947	3.89468
P_90a00125	Pox_25_10	2023-02-10 03:35:00	plate_1	Batch_01/23	MPXV	MPXV	IgG	A35R	2.65801	1.97268
P_774b7553	Pox_25_10	2023-02-10 03:35:00	plate_1	Batch_01/23	MPXV	MPXV	IgG	A35R	4.14848	4.11568
P_fdb58529	Pox_25_10	2023-02-10 03:35:00	plate_1	Batch_01/23	MPXV	MPXV	IgG	A35R	2.69636	2.01959
P_51d0bed2	Pox_25_10	2023-02-10 03:35:00	plate_1	Batch_01/23	MPXV	MPXV	IgG	A35R	2.9312	2.2958
P_b4049153	Pox_25_10	2023-02-10 03:35:00	plate_1	Batch_01/23	MPXV	MPXV	IgG	A35R	2.39094	1.62038
P_21e76d0d	Pox_25_10	2023-02-10 03:35:00	plate_1	Batch_01/23	MPXV	MPXV	IgG	A35R	3.88494	3.89688
P_186f52f4	Pox_25_10	2023-02-10 03:35:00	plate_1	Batch_01/23	MPXV	MPXV	IgG	A33R	4.1175	3.84087
P_d7d91218	Pox_25_10	2023-02-10 03:35:00	plate_1	Batch_01/23	MPXV	MPXV	IgG	A33R	3.00152	2.18252
P_a7d05a04	Pox_25_10	2023-02-10 03:35:00	plate_1	Batch_01/23	MPXV	MPXV	IgG	A33R	4.21117	3.98503
P_90c0263d	Pox_25_10	2023-02-10 03:35:00	plate_1	Batch_01/23	MPXV	MPXV	IgG	A33R	4.03324	3.71091
P_988471d5	Pox_25_10	2023-02-10 03:35:00	plate_1	Batch_01/23	MPXV	MPXV	IgG	A33R	3.96125	3.65859
P_90a00125	Pox_25_10	2023-02-10 03:35:00	plate_1	Batch_01/23	MPXV	MPXV	IgG	A33R	3.2188	2.42946
P_774b7553	Pox_25_10	2023-02-10 03:35:00	plate_1	Batch_01/23	MPXV	MPXV	IgG	A33R	4.09573	3.78598
P_fdb58529	Pox_25_10	2023-02-10 03:35:00	plate_1	Batch_01/23	MPXV	MPXV	IgG	A33R	3.01891	2.20221
P_51d0bed2	Pox_25_10	2023-02-10 03:35:00	plate_1	Batch_01/23	MPXV	MPXV	IgG	A33R	3.39498	2.63504
P_b4049153	Pox_25_10	2023-02-10 03:35:00	plate_1	Batch_01/23	MPXV	MPXV	IgG	A33R	2.57576	1.68721
P_21e76d0d	Pox_25_10	2023-02-10 03:35:00	plate_1	Batch_01/23	MPXV	MPXV	IgG	A33R	4.03443	3.65879
P_186f52f4	Pox_25_10	2023-02-10 03:35:00	plate_1	Batch_01/23	MPXV	MPXV	IgG	B6	3.71991	2.98762
P_d7d91218	Pox_25_10	2023-02-10 03:35:00	plate_1	Batch_01/23	MPXV	MPXV	IgG	B6	2.4014	1.36031
P_a7d05a04	Pox_25_10	2023-02-10 03:35:00	plate_1	Batch_01/23	MPXV	MPXV	IgG	B6	4.00087	3.43331
P_90c0263d	Pox_25_10	2023-02-10 03:35:00	plate_1	Batch_01/23	MPXV	MPXV	IgG	B6	3.71214	2.97659
P_988471d5	Pox_25_10	2023-02-10 03:35:00	plate_1	Batch_01/23	MPXV	MPXV	IgG	B6	3.96825	3.5597
P_90a00125	Pox_25_10	2023-02-10 03:35:00	plate_1	Batch_01/23	MPXV	MPXV	IgG	B6	2.45332	1.42896
P_774b7553	Pox_25_10	2023-02-10 03:35:00	plate_1	Batch_01/23	MPXV	MPXV	IgG	B6	3.98214	3.39997
P_fdb58529	Pox_25_10	2023-02-10 03:35:00	plate_1	Batch_01/23	MPXV	MPXV	IgG	B6	2.82607	1.88756
P_51d0bed2	Pox_25_10	2023-02-10 03:35:00	plate_1	Batch_01/23	MPXV	MPXV	IgG	B6	2.75282	1.80068
P_b4049153	Pox_25_10	2023-02-10 03:35:00	plate_1	Batch_01/23	MPXV	MPXV	IgG	B6	2.13672	0.976746
P_21e76d0d	Pox_25_10	2023-02-10 03:35:00	plate_1	Batch_01/23	MPXV	MPXV	IgG	B6	3.54245	2.74681
P_186f52f4	Pox_25_10	2023-02-10 03:35:00	plate_1	Batch_01/23	MPXV	MPXV	IgG	B5R	3.77938	3.47623
P_d7d91218	Pox_25_10	2023-02-10 03:35:00	plate_1	Batch_01/23	MPXV	MPXV	IgG	B5R	2.64444	1.84816
P_a7d05a04	Pox_25_10	2023-02-10 03:35:00	plate_1	Batch_01/23	MPXV	MPXV	IgG	B5R	3.85818	3.3449
P_90c0263d	Pox_25_10	2023-02-10 03:35:00	plate_1	Batch_01/23	MPXV	MPXV	IgG	B5R	3.67975	3.0855
P_988471d5	Pox_25_10	2023-02-10 03:35:00	plate_1	Batch_01/23	MPXV	MPXV	IgG	B5R	3.61815	3.30092
P_90a00125	Pox_25_10	2023-02-10 03:35:00	plate_1	Batch_01/23	MPXV	MPXV	IgG	B5R	2.41414	1.56313
P_774b7553	Pox_25_10	2023-02-10 03:35:00	plate_1	Batch_01/23	MPXV	MPXV	IgG	B5R	3.72583	3.14953
P_fdb58529	Pox_25_10	2023-02-10 03:35:00	plate_1	Batch_01/23	MPXV	MPXV	IgG	B5R	2.48572	1.6543
P_51d0bed2	Pox_25_10	2023-02-10 03:35:00	plate_1	Batch_01/23	MPXV	MPXV	IgG	B5R	2.84323	2.08059
P_b4049153	Pox_25_10	2023-02-10 03:35:00	plate_1	Batch_01/23	MPXV	MPXV	IgG	B5R	2.11059	1.13434
P_21e76d0d	Pox_25_10	2023-02-10 03:35:00	plate_1	Batch_01/23	MPXV	MPXV	IgG	B5R	3.40832	2.73686
P_186f52f4	Pox_25_10	2023-02-10 03:35:00	plate_1	Batch_01/23	MPXV	MPXV	IgG	E8	3.84048	3.59074
P_d7d91218	Pox_25_10	2023-02-10 03:35:00	plate_1	Batch_01/23	MPXV	MPXV	IgG	E8	2.49136	1.85093
P_a7d05a04	Pox_25_10	2023-02-10 03:35:00	plate_1	Batch_01/23	MPXV	MPXV	IgG	E8	4.19312	4.36703
P_90c0263d	Pox_25_10	2023-02-10 03:35:00	plate_1	Batch_01/23	MPXV	MPXV	IgG	E8	3.71395	3.41321
P_988471d5	Pox_25_10	2023-02-10 03:35:00	plate_1	Batch_01/23	MPXV	MPXV	IgG	E8	3.77269	3.79086
P_90a00125	Pox_25_10	2023-02-10 03:35:00	plate_1	Batch_01/23	MPXV	MPXV	IgG	E8	2.33445	1.65373
P_774b7553	Pox_25_10	2023-02-10 03:35:00	plate_1	Batch_01/23	MPXV	MPXV	IgG	E8	4.19201	4.41549
P_fdb58529	Pox_25_10	2023-02-10 03:35:00	plate_1	Batch_01/23	MPXV	MPXV	IgG	E8	2.60314	1.9863
P_51d0bed2	Pox_25_10	2023-02-10 03:35:00	plate_1	Batch_01/23	MPXV	MPXV	IgG	E8	2.4133	1.75405
P_b4049153	Pox_25_10	2023-02-10 03:35:00	plate_1	Batch_01/23	MPXV	MPXV	IgG	E8	2.01072	1.20284
P_21e76d0d	Pox_25_10	2023-02-10 03:35:00	plate_1	Batch_01/23	MPXV	MPXV	IgG	E8	3.95448	4.20468
P_186f52f4	Pox_25_10	2023-02-10 03:35:00	plate_1	Batch_01/23	MPXV	MPXV	IgG	M1	3.05805	3.84417
P_d7d91218	Pox_25_10	2023-02-10 03:35:00	plate_1	Batch_01/23	MPXV	MPXV	IgG	M1	2.60746	3.32978
P_a7d05a04	Pox_25_10	2023-02-10 03:35:00	plate_1	Batch_01/23	MPXV	MPXV	IgG	M1	3.90423	4.82048
P_90c0263d	Pox_25_10	2023-02-10 03:35:00	plate_1	Batch_01/23	MPXV	MPXV	IgG	M1	2.79029	3.50457
P_988471d5	Pox_25_10	2023-02-10 03:35:00	plate_1	Batch_01/23	MPXV	MPXV	IgG	M1	2.79831	3.59114
P_90a00125	Pox_25_10	2023-02-10 03:35:00	plate_1	Batch_01/23	MPXV	MPXV	IgG	M1	2.77159	3.44507
P_774b7553	Pox_25_10	2023-02-10 03:35:00	plate_1	Batch_01/23	MPXV	MPXV	IgG	M1	2.93702	3.7651
P_fdb58529	Pox_25_10	2023-02-10 03:35:00	plate_1	Batch_01/23	MPXV	MPXV	IgG	M1	2.63347	3.26037
P_51d0bed2	Pox_25_10	2023-02-10 03:35:00	plate_1	Batch_01/23	MPXV	MPXV	IgG	M1	2.82802	3.56551
P_b4049153	Pox_25_10	2023-02-10 03:35:00	plate_1	Batch_01/23	MPXV	MPXV	IgG	M1	2.41078	3.03345
P_21e76d0d	Pox_25_10	2023-02-10 03:35:00	plate_1	Batch_01/23	MPXV	MPXV	IgG	M1	2.63749	3.28665
P_186f52f4	Pox_25_10	2023-02-10 03:35:00	plate_1	Batch_01/23	MPXV	MPXV	IgG	L1R	3.23502	3.73217
P_d7d91218	Pox_25_10	2023-02-10 03:35:00	plate_1	Batch_01/23	MPXV	MPXV	IgG	L1R	2.71012	3.17457
P_a7d05a04	Pox_25_10	2023-02-10 03:35:00	plate_1	Batch_01/23	MPXV	MPXV	IgG	L1R	4.18316	5.01157
P_90c0263d	Pox_25_10	2023-02-10 03:35:00	plate_1	Batch_01/23	MPXV	MPXV	IgG	L1R	2.89487	3.37242
P_988471d5	Pox_25_10	2023-02-10 03:35:00	plate_1	Batch_01/23	MPXV	MPXV	IgG	L1R	3.02098	3.46855
P_90a00125	Pox_25_10	2023-02-10 03:35:00	plate_1	Batch_01/23	MPXV	MPXV	IgG	L1R	3.00966	3.35494
P_774b7553	Pox_25_10	2023-02-10 03:35:00	plate_1	Batch_01/23	MPXV	MPXV	IgG	L1R	3.05461	3.63778
P_fdb58529	Pox_25_10	2023-02-10 03:35:00	plate_1	Batch_01/23	MPXV	MPXV	IgG	L1R	2.86392	3.17167
P_51d0bed2	Pox_25_10	2023-02-10 03:35:00	plate_1	Batch_01/23	MPXV	MPXV	IgG	L1R	3.07059	3.49645
P_b4049153	Pox_25_10	2023-02-10 03:35:00	plate_1	Batch_01/23	MPXV	MPXV	IgG	L1R	2.46835	2.83663
P_21e76d0d	Pox_25_10	2023-02-10 03:35:00	plate_1	Batch_01/23	MPXV	MPXV	IgG	L1R	2.89487	3.25715
P_186f52f4	Pox_25_10	2023-02-10 03:35:00	plate_1	Batch_01/23	MPXV	MPXV	IgG	D8L	3.46709	3.27587
P_d7d91218	Pox_25_10	2023-02-10 03:35:00	plate_1	Batch_01/23	MPXV	MPXV	IgG	D8L	2.75626	2.15319
P_a7d05a04	Pox_25_10	2023-02-10 03:35:00	plate_1	Batch_01/23	MPXV	MPXV	IgG	D8L	3.64395	3.27054
P_90c0263d	Pox_25_10	2023-02-10 03:35:00	plate_1	Batch_01/23	MPXV	MPXV	IgG	D8L	3.03583	2.4635
P_988471d5	Pox_25_10	2023-02-10 03:35:00	plate_1	Batch_01/23	MPXV	MPXV	IgG	D8L	3.57519	3.34546
P_90a00125	Pox_25_10	2023-02-10 03:35:00	plate_1	Batch_01/23	MPXV	MPXV	IgG	D8L	3.03802	2.46594
P_774b7553	Pox_25_10	2023-02-10 03:35:00	plate_1	Batch_01/23	MPXV	MPXV	IgG	D8L	3.62685	3.4238
P_fdb58529	Pox_25_10	2023-02-10 03:35:00	plate_1	Batch_01/23	MPXV	MPXV	IgG	D8L	2.88252	2.29373
P_51d0bed2	Pox_25_10	2023-02-10 03:35:00	plate_1	Batch_01/23	MPXV	MPXV	IgG	D8L	3.07591	2.50801
P_b4049153	Pox_25_10	2023-02-10 03:35:00	plate_1	Batch_01/23	MPXV	MPXV	IgG	D8L	2.6981	2.08782
P_21e76d0d	Pox_25_10	2023-02-10 03:35:00	plate_1	Batch_01/23	MPXV	MPXV	IgG	D8L	3.12123	2.55851
P_186f52f4	Pox_25_10	2023-02-10 03:35:00	plate_1	Batch_01/23	MPXV	MPXV	IgG	H3L	3.42894	3.40565
P_d7d91218	Pox_25_10	2023-02-10 03:35:00	plate_1	Batch_01/23	MPXV	MPXV	IgG	H3L	3.2694	2.68978
P_a7d05a04	Pox_25_10	2023-02-10 03:35:00	plate_1	Batch_01/23	MPXV	MPXV	IgG	H3L	3.97025	3.91535
P_90c0263d	Pox_25_10	2023-02-10 03:35:00	plate_1	Batch_01/23	MPXV	MPXV	IgG	H3L	3.8707	3.71587
P_988471d5	Pox_25_10	2023-02-10 03:35:00	plate_1	Batch_01/23	MPXV	MPXV	IgG	H3L	3.38783	3.35955
P_90a00125	Pox_25_10	2023-02-10 03:35:00	plate_1	Batch_01/23	MPXV	MPXV	IgG	H3L	3.34459	2.78202
P_774b7553	Pox_25_10	2023-02-10 03:35:00	plate_1	Batch_01/23	MPXV	MPXV	IgG	H3L	3.85899	3.73694
P_fdb58529	Pox_25_10	2023-02-10 03:35:00	plate_1	Batch_01/23	MPXV	MPXV	IgG	H3L	3.32222	2.7543
P_51d0bed2	Pox_25_10	2023-02-10 03:35:00	plate_1	Batch_01/23	MPXV	MPXV	IgG	H3L	3.35583	2.79605
P_b4049153	Pox_25_10	2023-02-10 03:35:00	plate_1	Batch_01/23	MPXV	MPXV	IgG	H3L	3.12646	2.52067
P_21e76d0d	Pox_25_10	2023-02-10 03:35:00	plate_1	Batch_01/23	MPXV	MPXV	IgG	H3L	3.92855	3.83024
P_186f52f4	Pox_25_10	2023-02-10 03:35:00	plate_1	Batch_01/23	MPXV	MPXV	IgG	ATI-C	2.87361	3.74633
P_d7d91218	Pox_25_10	2023-02-10 03:35:00	plate_1	Batch_01/23	MPXV	MPXV	IgG	ATI-C	2.61595	3.505
P_a7d05a04	Pox_25_10	2023-02-10 03:35:00	plate_1	Batch_01/23	MPXV	MPXV	IgG	ATI-C	2.89404	3.73428
P_90c0263d	Pox_25_10	2023-02-10 03:35:00	plate_1	Batch_01/23	MPXV	MPXV	IgG	ATI-C	3.40705	4.30639
P_988471d5	Pox_25_10	2023-02-10 03:35:00	plate_1	Batch_01/23	MPXV	MPXV	IgG	ATI-C	3.04883	4.07403
P_90a00125	Pox_25_10	2023-02-10 03:35:00	plate_1	Batch_01/23	MPXV	MPXV	IgG	ATI-C	2.69064	3.35004
P_774b7553	Pox_25_10	2023-02-10 03:35:00	plate_1	Batch_01/23	MPXV	MPXV	IgG	ATI-C	3.32418	4.12995
P_fdb58529	Pox_25_10	2023-02-10 03:35:00	plate_1	Batch_01/23	MPXV	MPXV	IgG	ATI-C	3.00152	3.80331
P_51d0bed2	Pox_25_10	2023-02-10 03:35:00	plate_1	Batch_01/23	MPXV	MPXV	IgG	ATI-C	2.68931	3.32783
P_b4049153	Pox_25_10	2023-02-10 03:35:00	plate_1	Batch_01/23	MPXV	MPXV	IgG	ATI-C	3.93543	5.02388
P_21e76d0d	Pox_25_10	2023-02-10 03:35:00	plate_1	Batch_01/23	MPXV	MPXV	IgG	ATI-C	2.98068	3.91443
P_186f52f4	Pox_25_10	2023-02-10 03:35:00	plate_1	Batch_01/23	MPXV	MPXV	IgG	ATI-N	3.98227	3.21634
P_d7d91218	Pox_25_10	2023-02-10 03:35:00	plate_1	Batch_01/23	MPXV	MPXV	IgG	ATI-N	3.42292	2.2989
P_a7d05a04	Pox_25_10	2023-02-10 03:35:00	plate_1	Batch_01/23	MPXV	MPXV	IgG	ATI-N	4.19565	4.03971
P_90c0263d	Pox_25_10	2023-02-10 03:35:00	plate_1	Batch_01/23	MPXV	MPXV	IgG	ATI-N	4.11724	3.77872
P_988471d5	Pox_25_10	2023-02-10 03:35:00	plate_1	Batch_01/23	MPXV	MPXV	IgG	ATI-N	3.979	3.20919
P_90a00125	Pox_25_10	2023-02-10 03:35:00	plate_1	Batch_01/23	MPXV	MPXV	IgG	ATI-N	2.79865	1.53121
P_774b7553	Pox_25_10	2023-02-10 03:35:00	plate_1	Batch_01/23	MPXV	MPXV	IgG	ATI-N	4.10697	3.7342
P_fdb58529	Pox_25_10	2023-02-10 03:35:00	plate_1	Batch_01/23	MPXV	MPXV	IgG	ATI-N	2.99957	1.77177
P_51d0bed2	Pox_25_10	2023-02-10 03:35:00	plate_1	Batch_01/23	MPXV	MPXV	IgG	ATI-N	2.99123	1.76179
P_b4049153	Pox_25_10	2023-02-10 03:35:00	plate_1	Batch_01/23	MPXV	MPXV	IgG	ATI-N	2.60477	1.29422
P_21e76d0d	Pox_25_10	2023-02-10 03:35:00	plate_1	Batch_01/23	MPXV	MPXV	IgG	ATI-N	3.95482	3.15742
P_186f52f4	Pox_25_10	2023-02-10 03:35:00	plate_1	Batch_01/23	MPXV	MPXV	IgG	A5L	3.70299	4.33388
P_d7d91218	Pox_25_10	2023-02-10 03:35:00	plate_1	Batch_01/23	MPXV	MPXV	IgG	A5L	2.88818	3.40426
P_a7d05a04	Pox_25_10	2023-02-10 03:35:00	plate_1	Batch_01/23	MPXV	MPXV	IgG	A5L	3.88437	4.57819
P_90c0263d	Pox_25_10	2023-02-10 03:35:00	plate_1	Batch_01/23	MPXV	MPXV	IgG	A5L	3.47828	4.13281
P_988471d5	Pox_25_10	2023-02-10 03:35:00	plate_1	Batch_01/23	MPXV	MPXV	IgG	A5L	3.21669	3.82227
P_90a00125	Pox_25_10	2023-02-10 03:35:00	plate_1	Batch_01/23	MPXV	MPXV	IgG	A5L	3.25588	3.6614
P_774b7553	Pox_25_10	2023-02-10 03:35:00	plate_1	Batch_01/23	MPXV	MPXV	IgG	A5L	3.61925	4.28392
P_fdb58529	Pox_25_10	2023-02-10 03:35:00	plate_1	Batch_01/23	MPXV	MPXV	IgG	A5L	3.21378	3.7197
P_51d0bed2	Pox_25_10	2023-02-10 03:35:00	plate_1	Batch_01/23	MPXV	MPXV	IgG	A5L	3.24834	3.73353
P_b4049153	Pox_25_10	2023-02-10 03:35:00	plate_1	Batch_01/23	MPXV	MPXV	IgG	A5L	3.33586	3.85338
P_21e76d0d	Pox_25_10	2023-02-10 03:35:00	plate_1	Batch_01/23	MPXV	MPXV	IgG	A5L	4.12133	5.02586
P_186f52f4	Pox_25_10	2023-02-10 03:35:00	plate_1	Batch_01/23	MPXV	MPXV	IgG	VACV	3.76916	3.48325
P_d7d91218	Pox_25_10	2023-02-10 03:35:00	plate_1	Batch_01/23	MPXV	MPXV	IgG	VACV	2.59439	1.53983
P_a7d05a04	Pox_25_10	2023-02-10 03:35:00	plate_1	Batch_01/23	MPXV	MPXV	IgG	VACV	3.7168	3.10759
P_90c0263d	Pox_25_10	2023-02-10 03:35:00	plate_1	Batch_01/23	MPXV	MPXV	IgG	VACV	3.62624	2.9551
P_988471d5	Pox_25_10	2023-02-10 03:35:00	plate_1	Batch_01/23	MPXV	MPXV	IgG	VACV	3.44373	2.67508
P_90a00125	Pox_25_10	2023-02-10 03:35:00	plate_1	Batch_01/23	MPXV	MPXV	IgG	VACV	2.67761	1.65188
P_774b7553	Pox_25_10	2023-02-10 03:35:00	plate_1	Batch_01/23	MPXV	MPXV	IgG	VACV	3.60114	2.91466
P_fdb58529	Pox_25_10	2023-02-10 03:35:00	plate_1	Batch_01/23	MPXV	MPXV	IgG	VACV	2.53084	1.45244
P_51d0bed2	Pox_25_10	2023-02-10 03:35:00	plate_1	Batch_01/23	MPXV	MPXV	IgG	VACV	2.89348	1.93494
P_b4049153	Pox_25_10	2023-02-10 03:35:00	plate_1	Batch_01/23	MPXV	MPXV	IgG	VACV	2.36736	1.21735
P_21e76d0d	Pox_25_10	2023-02-10 03:35:00	plate_1	Batch_01/23	MPXV	MPXV	IgG	VACV	3.56984	2.86521
P_186f52f4	Pox_25_10	2023-02-10 03:35:00	plate_1	Batch_01/23	MPXV	MPXV	IgG	Delta	3.7542	3.47552
P_d7d91218	Pox_25_10	2023-02-10 03:35:00	plate_1	Batch_01/23	MPXV	MPXV	IgG	Delta	2.43297	1.38039
P_a7d05a04	Pox_25_10	2023-02-10 03:35:00	plate_1	Batch_01/23	MPXV	MPXV	IgG	Delta	3.70492	3.1081
P_90c0263d	Pox_25_10	2023-02-10 03:35:00	plate_1	Batch_01/23	MPXV	MPXV	IgG	Delta	3.59923	2.92811
P_988471d5	Pox_25_10	2023-02-10 03:35:00	plate_1	Batch_01/23	MPXV	MPXV	IgG	Delta	3.41664	2.64431
P_90a00125	Pox_25_10	2023-02-10 03:35:00	plate_1	Batch_01/23	MPXV	MPXV	IgG	Delta	2.48714	1.44593
P_774b7553	Pox_25_10	2023-02-10 03:35:00	plate_1	Batch_01/23	MPXV	MPXV	IgG	Delta	3.57357	2.88635
P_fdb58529	Pox_25_10	2023-02-10 03:35:00	plate_1	Batch_01/23	MPXV	MPXV	IgG	Delta	2.2492	1.15658
P_51d0bed2	Pox_25_10	2023-02-10 03:35:00	plate_1	Batch_01/23	MPXV	MPXV	IgG	Delta	2.79623	1.82167
P_b4049153	Pox_25_10	2023-02-10 03:35:00	plate_1	Batch_01/23	MPXV	MPXV	IgG	Delta	2.11561	0.990957
P_21e76d0d	Pox_25_10	2023-02-10 03:35:00	plate_1	Batch_01/23	MPXV	MPXV	IgG	Delta	3.54691	2.84368
P_8120bd34	Pox_25_10	2023-02-10 05:18:00	plate_2	Batch_01/23	MPXV	MPXV	IgG	A29	4.03949	4.41355
P_c5845b7e	Pox_25_10	2023-02-10 05:18:00	plate_2	Batch_01/23	MPXV	MPXV	IgG	A29	2.55145	2.43421
P_12a4352e	Pox_25_10	2023-02-10 05:18:00	plate_2	Batch_01/23	MPXV	MPXV	IgG	A29	2.8488	2.75168
P_0f836fae	Pox_25_10	2023-02-10 05:18:00	plate_2	Batch_01/23	MPXV	MPXV	IgG	A29	3.26764	3.36021
P_db4fbd1f	Pox_25_10	2023-02-10 05:18:00	plate_2	Batch_01/23	MPXV	MPXV	IgG	A29	2.78462	2.68443
P_b5e1b860	Pox_25_10	2023-02-10 05:18:00	plate_2	Batch_01/23	MPXV	MPXV	IgG	A29	3.38694	3.41701
P_8d8d247d	Pox_25_10	2023-02-10 05:18:00	plate_2	Batch_01/23	MPXV	MPXV	IgG	A29	3.72815	3.91223
P_8b6e3700	Pox_25_10	2023-02-10 05:18:00	plate_2	Batch_01/23	MPXV	MPXV	IgG	A29	3.58507	3.7102
P_91e98338	Pox_25_10	2023-02-10 05:18:00	plate_2	Batch_01/23	MPXV	MPXV	IgG	A29	1.95665	1.64513
P_eb610831	Pox_25_10	2023-02-10 05:18:00	plate_2	Batch_01/23	MPXV	MPXV	IgG	A29	3.87005	4.14634
P_2a94ef6d	Pox_25_10	2023-02-10 05:18:00	plate_2	Batch_01/23	MPXV	MPXV	IgG	A29	2.25527	2.08438
P_a3f5d885	Pox_25_10	2023-02-10 05:18:00	plate_2	Batch_01/23	MPXV	MPXV	IgG	A29	2.95158	3.0215
P_8120bd34	Pox_25_10	2023-02-10 05:18:00	plate_2	Batch_01/23	MPXV	MPXV	IgG	A27L	4.16153	4.46402
P_c5845b7e	Pox_25_10	2023-02-10 05:18:00	plate_2	Batch_01/23	MPXV	MPXV	IgG	A27L	2.8537	2.42752
P_12a4352e	Pox_25_10	2023-02-10 05:18:00	plate_2	Batch_01/23	MPXV	MPXV	IgG	A27L	2.99607	2.65255
P_0f836fae	Pox_25_10	2023-02-10 05:18:00	plate_2	Batch_01/23	MPXV	MPXV	IgG	A27L	3.7328	3.69587
P_db4fbd1f	Pox_25_10	2023-02-10 05:18:00	plate_2	Batch_01/23	MPXV	MPXV	IgG	A27L	2.98363	2.63456
P_b5e1b860	Pox_25_10	2023-02-10 05:18:00	plate_2	Batch_01/23	MPXV	MPXV	IgG	A27L	3.32715	3.07565
P_8d8d247d	Pox_25_10	2023-02-10 05:18:00	plate_2	Batch_01/23	MPXV	MPXV	IgG	A27L	3.91294	4.01231
P_8b6e3700	Pox_25_10	2023-02-10 05:18:00	plate_2	Batch_01/23	MPXV	MPXV	IgG	A27L	3.30309	3.04675
P_91e98338	Pox_25_10	2023-02-10 05:18:00	plate_2	Batch_01/23	MPXV	MPXV	IgG	A27L	2.82672	2.37858
P_eb610831	Pox_25_10	2023-02-10 05:18:00	plate_2	Batch_01/23	MPXV	MPXV	IgG	A27L	4.04546	4.26461
P_2a94ef6d	Pox_25_10	2023-02-10 05:18:00	plate_2	Batch_01/23	MPXV	MPXV	IgG	A27L	2.74896	2.21955
P_a3f5d885	Pox_25_10	2023-02-10 05:18:00	plate_2	Batch_01/23	MPXV	MPXV	IgG	A27L	2.93399	2.56006
P_8120bd34	Pox_25_10	2023-02-10 05:18:00	plate_2	Batch_01/23	MPXV	MPXV	IgG	A35R	3.67297	3.17605
P_c5845b7e	Pox_25_10	2023-02-10 05:18:00	plate_2	Batch_01/23	MPXV	MPXV	IgG	A35R	2.77634	2.1155
P_12a4352e	Pox_25_10	2023-02-10 05:18:00	plate_2	Batch_01/23	MPXV	MPXV	IgG	A35R	2.91908	2.28187
P_0f836fae	Pox_25_10	2023-02-10 05:18:00	plate_2	Batch_01/23	MPXV	MPXV	IgG	A35R	3.45652	3.72508
P_db4fbd1f	Pox_25_10	2023-02-10 05:18:00	plate_2	Batch_01/23	MPXV	MPXV	IgG	A35R	2.97978	2.35141
P_b5e1b860	Pox_25_10	2023-02-10 05:18:00	plate_2	Batch_01/23	MPXV	MPXV	IgG	A35R	4.12545	4.17054
P_8d8d247d	Pox_25_10	2023-02-10 05:18:00	plate_2	Batch_01/23	MPXV	MPXV	IgG	A35R	3.7608	3.70136
P_8b6e3700	Pox_25_10	2023-02-10 05:18:00	plate_2	Batch_01/23	MPXV	MPXV	IgG	A35R	3.94221	3.97749
P_91e98338	Pox_25_10	2023-02-10 05:18:00	plate_2	Batch_01/23	MPXV	MPXV	IgG	A35R	3.00173	2.37647
P_eb610831	Pox_25_10	2023-02-10 05:18:00	plate_2	Batch_01/23	MPXV	MPXV	IgG	A35R	3.8917	3.78133
P_2a94ef6d	Pox_25_10	2023-02-10 05:18:00	plate_2	Batch_01/23	MPXV	MPXV	IgG	A35R	2.64542	1.95712
P_a3f5d885	Pox_25_10	2023-02-10 05:18:00	plate_2	Batch_01/23	MPXV	MPXV	IgG	A35R	4.04046	4.38842
P_8120bd34	Pox_25_10	2023-02-10 05:18:00	plate_2	Batch_01/23	MPXV	MPXV	IgG	A33R	3.74496	3.08233
P_c5845b7e	Pox_25_10	2023-02-10 05:18:00	plate_2	Batch_01/23	MPXV	MPXV	IgG	A33R	2.81425	1.9692
P_12a4352e	Pox_25_10	2023-02-10 05:18:00	plate_2	Batch_01/23	MPXV	MPXV	IgG	A33R	3.04571	2.23255
P_0f836fae	Pox_25_10	2023-02-10 05:18:00	plate_2	Batch_01/23	MPXV	MPXV	IgG	A33R	3.21669	2.42704
P_db4fbd1f	Pox_25_10	2023-02-10 05:18:00	plate_2	Batch_01/23	MPXV	MPXV	IgG	A33R	3.13258	2.33104
P_b5e1b860	Pox_25_10	2023-02-10 05:18:00	plate_2	Batch_01/23	MPXV	MPXV	IgG	A33R	4.10496	3.77264
P_8d8d247d	Pox_25_10	2023-02-10 05:18:00	plate_2	Batch_01/23	MPXV	MPXV	IgG	A33R	3.68233	2.9965
P_8b6e3700	Pox_25_10	2023-02-10 05:18:00	plate_2	Batch_01/23	MPXV	MPXV	IgG	A33R	4.0677	3.82263
P_91e98338	Pox_25_10	2023-02-10 05:18:00	plate_2	Batch_01/23	MPXV	MPXV	IgG	A33R	3.24105	2.45503
P_eb610831	Pox_25_10	2023-02-10 05:18:00	plate_2	Batch_01/23	MPXV	MPXV	IgG	A33R	3.83734	3.21568
P_2a94ef6d	Pox_25_10	2023-02-10 05:18:00	plate_2	Batch_01/23	MPXV	MPXV	IgG	A33R	3.8638	3.25563
P_a3f5d885	Pox_25_10	2023-02-10 05:18:00	plate_2	Batch_01/23	MPXV	MPXV	IgG	A33R	4.09576	4.1697
P_8120bd34	Pox_25_10	2023-02-10 05:18:00	plate_2	Batch_01/23	MPXV	MPXV	IgG	B6	4.14566	3.81186
P_c5845b7e	Pox_25_10	2023-02-10 05:18:00	plate_2	Batch_01/23	MPXV	MPXV	IgG	B6	2.31702	1.24486
P_12a4352e	Pox_25_10	2023-02-10 05:18:00	plate_2	Batch_01/23	MPXV	MPXV	IgG	B6	3.37885	2.54058
P_0f836fae	Pox_25_10	2023-02-10 05:18:00	plate_2	Batch_01/23	MPXV	MPXV	IgG	B6	3.3298	2.48077
P_db4fbd1f	Pox_25_10	2023-02-10 05:18:00	plate_2	Batch_01/23	MPXV	MPXV	IgG	B6	2.38382	1.33667
P_b5e1b860	Pox_25_10	2023-02-10 05:18:00	plate_2	Batch_01/23	MPXV	MPXV	IgG	B6	4.05618	3.80489
P_8d8d247d	Pox_25_10	2023-02-10 05:18:00	plate_2	Batch_01/23	MPXV	MPXV	IgG	B6	3.86052	3.19777
P_8b6e3700	Pox_25_10	2023-02-10 05:18:00	plate_2	Batch_01/23	MPXV	MPXV	IgG	B6	3.82879	3.14845
P_91e98338	Pox_25_10	2023-02-10 05:18:00	plate_2	Batch_01/23	MPXV	MPXV	IgG	B6	3.42943	2.60312
P_eb610831	Pox_25_10	2023-02-10 05:18:00	plate_2	Batch_01/23	MPXV	MPXV	IgG	B6	3.96336	3.36722
P_2a94ef6d	Pox_25_10	2023-02-10 05:18:00	plate_2	Batch_01/23	MPXV	MPXV	IgG	B6	2.26126	1.16546
P_a3f5d885	Pox_25_10	2023-02-10 05:18:00	plate_2	Batch_01/23	MPXV	MPXV	IgG	B6	3.96163	3.76831
P_8120bd34	Pox_25_10	2023-02-10 05:18:00	plate_2	Batch_01/23	MPXV	MPXV	IgG	B5R	4.07135	3.77794
P_c5845b7e	Pox_25_10	2023-02-10 05:18:00	plate_2	Batch_01/23	MPXV	MPXV	IgG	B5R	2.32531	1.44572
P_12a4352e	Pox_25_10	2023-02-10 05:18:00	plate_2	Batch_01/23	MPXV	MPXV	IgG	B5R	2.40483	1.55107
P_0f836fae	Pox_25_10	2023-02-10 05:18:00	plate_2	Batch_01/23	MPXV	MPXV	IgG	B5R	3.29003	2.59525
P_db4fbd1f	Pox_25_10	2023-02-10 05:18:00	plate_2	Batch_01/23	MPXV	MPXV	IgG	B5R	2.20412	1.27569
P_b5e1b860	Pox_25_10	2023-02-10 05:18:00	plate_2	Batch_01/23	MPXV	MPXV	IgG	B5R	3.54095	2.90208
P_8d8d247d	Pox_25_10	2023-02-10 05:18:00	plate_2	Batch_01/23	MPXV	MPXV	IgG	B5R	3.8879	3.51806
P_8b6e3700	Pox_25_10	2023-02-10 05:18:00	plate_2	Batch_01/23	MPXV	MPXV	IgG	B5R	3.23147	2.52656
P_91e98338	Pox_25_10	2023-02-10 05:18:00	plate_2	Batch_01/23	MPXV	MPXV	IgG	B5R	3.1807	2.46758
P_eb610831	Pox_25_10	2023-02-10 05:18:00	plate_2	Batch_01/23	MPXV	MPXV	IgG	B5R	3.92858	3.49549
P_2a94ef6d	Pox_25_10	2023-02-10 05:18:00	plate_2	Batch_01/23	MPXV	MPXV	IgG	B5R	1.95904	0.878894
P_a3f5d885	Pox_25_10	2023-02-10 05:18:00	plate_2	Batch_01/23	MPXV	MPXV	IgG	B5R	4.01826	3.78358
P_8120bd34	Pox_25_10	2023-02-10 05:18:00	plate_2	Batch_01/23	MPXV	MPXV	IgG	E8	3.66011	3.35283
P_c5845b7e	Pox_25_10	2023-02-10 05:18:00	plate_2	Batch_01/23	MPXV	MPXV	IgG	E8	2.1089	1.34791
P_12a4352e	Pox_25_10	2023-02-10 05:18:00	plate_2	Batch_01/23	MPXV	MPXV	IgG	E8	3.34429	2.85605
P_0f836fae	Pox_25_10	2023-02-10 05:18:00	plate_2	Batch_01/23	MPXV	MPXV	IgG	E8	3.6787	3.3486
P_db4fbd1f	Pox_25_10	2023-02-10 05:18:00	plate_2	Batch_01/23	MPXV	MPXV	IgG	E8	3.3216	2.82861
P_b5e1b860	Pox_25_10	2023-02-10 05:18:00	plate_2	Batch_01/23	MPXV	MPXV	IgG	E8	4.11571	4.38559
P_8d8d247d	Pox_25_10	2023-02-10 05:18:00	plate_2	Batch_01/23	MPXV	MPXV	IgG	E8	3.80946	3.8133
P_8b6e3700	Pox_25_10	2023-02-10 05:18:00	plate_2	Batch_01/23	MPXV	MPXV	IgG	E8	4.15427	4.29745
P_91e98338	Pox_25_10	2023-02-10 05:18:00	plate_2	Batch_01/23	MPXV	MPXV	IgG	E8	2.99607	2.44567
P_eb610831	Pox_25_10	2023-02-10 05:18:00	plate_2	Batch_01/23	MPXV	MPXV	IgG	E8	3.98453	4.09345
P_2a94ef6d	Pox_25_10	2023-02-10 05:18:00	plate_2	Batch_01/23	MPXV	MPXV	IgG	E8	2.0569	1.27219
P_a3f5d885	Pox_25_10	2023-02-10 05:18:00	plate_2	Batch_01/23	MPXV	MPXV	IgG	E8	3.66671	3.59695
P_8120bd34	Pox_25_10	2023-02-10 05:18:00	plate_2	Batch_01/23	MPXV	MPXV	IgG	M1	2.73038	3.48873
P_c5845b7e	Pox_25_10	2023-02-10 05:18:00	plate_2	Batch_01/23	MPXV	MPXV	IgG	M1	2.67897	3.52558
P_12a4352e	Pox_25_10	2023-02-10 05:18:00	plate_2	Batch_01/23	MPXV	MPXV	IgG	M1	2.5092	3.05634
P_0f836fae	Pox_25_10	2023-02-10 05:18:00	plate_2	Batch_01/23	MPXV	MPXV	IgG	M1	2.67943	3.43409
P_db4fbd1f	Pox_25_10	2023-02-10 05:18:00	plate_2	Batch_01/23	MPXV	MPXV	IgG	M1	2.55023	3.35627
P_b5e1b860	Pox_25_10	2023-02-10 05:18:00	plate_2	Batch_01/23	MPXV	MPXV	IgG	M1	3.01578	3.48632
P_8d8d247d	Pox_25_10	2023-02-10 05:18:00	plate_2	Batch_01/23	MPXV	MPXV	IgG	M1	2.76716	3.55417
P_8b6e3700	Pox_25_10	2023-02-10 05:18:00	plate_2	Batch_01/23	MPXV	MPXV	IgG	M1	2.50583	3.22287
P_91e98338	Pox_25_10	2023-02-10 05:18:00	plate_2	Batch_01/23	MPXV	MPXV	IgG	M1	2.7796	3.55793
P_eb610831	Pox_25_10	2023-02-10 05:18:00	plate_2	Batch_01/23	MPXV	MPXV	IgG	M1	2.8341	3.62275
P_2a94ef6d	Pox_25_10	2023-02-10 05:18:00	plate_2	Batch_01/23	MPXV	MPXV	IgG	M1	2.41414	2.98826
P_a3f5d885	Pox_25_10	2023-02-10 05:18:00	plate_2	Batch_01/23	MPXV	MPXV	IgG	M1	2.82151	3.51007
P_8120bd34	Pox_25_10	2023-02-10 05:18:00	plate_2	Batch_01/23	MPXV	MPXV	IgG	L1R	2.96047	3.40394
P_c5845b7e	Pox_25_10	2023-02-10 05:18:00	plate_2	Batch_01/23	MPXV	MPXV	IgG	L1R	2.71684	3.36465
P_12a4352e	Pox_25_10	2023-02-10 05:18:00	plate_2	Batch_01/23	MPXV	MPXV	IgG	L1R	2.65896	2.91591
P_0f836fae	Pox_25_10	2023-02-10 05:18:00	plate_2	Batch_01/23	MPXV	MPXV	IgG	L1R	2.77924	3.25423
P_db4fbd1f	Pox_25_10	2023-02-10 05:18:00	plate_2	Batch_01/23	MPXV	MPXV	IgG	L1R	2.64246	3.1577
P_b5e1b860	Pox_25_10	2023-02-10 05:18:00	plate_2	Batch_01/23	MPXV	MPXV	IgG	L1R	3.15564	3.31169
P_8d8d247d	Pox_25_10	2023-02-10 05:18:00	plate_2	Batch_01/23	MPXV	MPXV	IgG	L1R	2.86094	3.37148
P_8b6e3700	Pox_25_10	2023-02-10 05:18:00	plate_2	Batch_01/23	MPXV	MPXV	IgG	L1R	2.59439	3.01648
P_91e98338	Pox_25_10	2023-02-10 05:18:00	plate_2	Batch_01/23	MPXV	MPXV	IgG	L1R	2.99432	3.44519
P_eb610831	Pox_25_10	2023-02-10 05:18:00	plate_2	Batch_01/23	MPXV	MPXV	IgG	L1R	2.89209	3.40847
P_2a94ef6d	Pox_25_10	2023-02-10 05:18:00	plate_2	Batch_01/23	MPXV	MPXV	IgG	L1R	2.617	2.8817
P_a3f5d885	Pox_25_10	2023-02-10 05:18:00	plate_2	Batch_01/23	MPXV	MPXV	IgG	L1R	3.07846	3.47134
P_8120bd34	Pox_25_10	2023-02-10 05:18:00	plate_2	Batch_01/23	MPXV	MPXV	IgG	D8L	3.26705	2.72299
P_c5845b7e	Pox_25_10	2023-02-10 05:18:00	plate_2	Batch_01/23	MPXV	MPXV	IgG	D8L	2.79969	2.2017
P_12a4352e	Pox_25_10	2023-02-10 05:18:00	plate_2	Batch_01/23	MPXV	MPXV	IgG	D8L	2.84696	2.25428
P_0f836fae	Pox_25_10	2023-02-10 05:18:00	plate_2	Batch_01/23	MPXV	MPXV	IgG	D8L	3.20112	2.64817
P_db4fbd1f	Pox_25_10	2023-02-10 05:18:00	plate_2	Batch_01/23	MPXV	MPXV	IgG	D8L	2.76678	2.16497
P_b5e1b860	Pox_25_10	2023-02-10 05:18:00	plate_2	Batch_01/23	MPXV	MPXV	IgG	D8L	3.29137	2.75083
P_8d8d247d	Pox_25_10	2023-02-10 05:18:00	plate_2	Batch_01/23	MPXV	MPXV	IgG	D8L	3.52166	3.32919
P_8b6e3700	Pox_25_10	2023-02-10 05:18:00	plate_2	Batch_01/23	MPXV	MPXV	IgG	D8L	3.1329	2.57155
P_91e98338	Pox_25_10	2023-02-10 05:18:00	plate_2	Batch_01/23	MPXV	MPXV	IgG	D8L	3.36577	2.83696
P_eb610831	Pox_25_10	2023-02-10 05:18:00	plate_2	Batch_01/23	MPXV	MPXV	IgG	D8L	3.71817	3.58738
P_2a94ef6d	Pox_25_10	2023-02-10 05:18:00	plate_2	Batch_01/23	MPXV	MPXV	IgG	D8L	2.74468	2.14022
P_a3f5d885	Pox_25_10	2023-02-10 05:18:00	plate_2	Batch_01/23	MPXV	MPXV	IgG	D8L	3.76448	3.53335
P_8120bd34	Pox_25_10	2023-02-10 05:18:00	plate_2	Batch_01/23	MPXV	MPXV	IgG	H3L	3.96365	3.86908
P_c5845b7e	Pox_25_10	2023-02-10 05:18:00	plate_2	Batch_01/23	MPXV	MPXV	IgG	H3L	3.27393	3.11586
P_12a4352e	Pox_25_10	2023-02-10 05:18:00	plate_2	Batch_01/23	MPXV	MPXV	IgG	H3L	3.06427	2.44905
P_0f836fae	Pox_25_10	2023-02-10 05:18:00	plate_2	Batch_01/23	MPXV	MPXV	IgG	H3L	3.60938	3.39396
P_db4fbd1f	Pox_25_10	2023-02-10 05:18:00	plate_2	Batch_01/23	MPXV	MPXV	IgG	H3L	3.28285	2.70609
P_b5e1b860	Pox_25_10	2023-02-10 05:18:00	plate_2	Batch_01/23	MPXV	MPXV	IgG	H3L	3.67569	3.38575
P_8d8d247d	Pox_25_10	2023-02-10 05:18:00	plate_2	Batch_01/23	MPXV	MPXV	IgG	H3L	3.38453	3.25413
P_8b6e3700	Pox_25_10	2023-02-10 05:18:00	plate_2	Batch_01/23	MPXV	MPXV	IgG	H3L	3.58866	3.31265
P_91e98338	Pox_25_10	2023-02-10 05:18:00	plate_2	Batch_01/23	MPXV	MPXV	IgG	H3L	3.26198	2.68082
P_eb610831	Pox_25_10	2023-02-10 05:18:00	plate_2	Batch_01/23	MPXV	MPXV	IgG	H3L	3.52192	3.41444
P_2a94ef6d	Pox_25_10	2023-02-10 05:18:00	plate_2	Batch_01/23	MPXV	MPXV	IgG	H3L	3.08618	2.47417
P_a3f5d885	Pox_25_10	2023-02-10 05:18:00	plate_2	Batch_01/23	MPXV	MPXV	IgG	H3L	3.39305	3.24258
P_8120bd34	Pox_25_10	2023-02-10 05:18:00	plate_2	Batch_01/23	MPXV	MPXV	IgG	ATI-C	3.24724	4.16624
P_c5845b7e	Pox_25_10	2023-02-10 05:18:00	plate_2	Batch_01/23	MPXV	MPXV	IgG	ATI-C	2.8957	3.73631
P_12a4352e	Pox_25_10	2023-02-10 05:18:00	plate_2	Batch_01/23	MPXV	MPXV	IgG	ATI-C	2.84572	3.57837
P_0f836fae	Pox_25_10	2023-02-10 05:18:00	plate_2	Batch_01/23	MPXV	MPXV	IgG	ATI-C	2.70415	3.36071
P_db4fbd1f	Pox_25_10	2023-02-10 05:18:00	plate_2	Batch_01/23	MPXV	MPXV	IgG	ATI-C	2.96095	3.72394
P_b5e1b860	Pox_25_10	2023-02-10 05:18:00	plate_2	Batch_01/23	MPXV	MPXV	IgG	ATI-C	3.06521	3.88072
P_8d8d247d	Pox_25_10	2023-02-10 05:18:00	plate_2	Batch_01/23	MPXV	MPXV	IgG	ATI-C	4.00724	5.25842
P_8b6e3700	Pox_25_10	2023-02-10 05:18:00	plate_2	Batch_01/23	MPXV	MPXV	IgG	ATI-C	2.99034	3.75027
P_91e98338	Pox_25_10	2023-02-10 05:18:00	plate_2	Batch_01/23	MPXV	MPXV	IgG	ATI-C	3.03663	3.83611
P_eb610831	Pox_25_10	2023-02-10 05:18:00	plate_2	Batch_01/23	MPXV	MPXV	IgG	ATI-C	3.9603	5.11677
P_2a94ef6d	Pox_25_10	2023-02-10 05:18:00	plate_2	Batch_01/23	MPXV	MPXV	IgG	ATI-C	2.25888	2.90713
P_a3f5d885	Pox_25_10	2023-02-10 05:18:00	plate_2	Batch_01/23	MPXV	MPXV	IgG	ATI-C	3.04532	3.84698
P_8120bd34	Pox_25_10	2023-02-10 05:18:00	plate_2	Batch_01/23	MPXV	MPXV	IgG	ATI-N	3.31069	2.15316
P_c5845b7e	Pox_25_10	2023-02-10 05:18:00	plate_2	Batch_01/23	MPXV	MPXV	IgG	ATI-N	3.17348	1.98207
P_12a4352e	Pox_25_10	2023-02-10 05:18:00	plate_2	Batch_01/23	MPXV	MPXV	IgG	ATI-N	3.04766	1.82949
P_0f836fae	Pox_25_10	2023-02-10 05:18:00	plate_2	Batch_01/23	MPXV	MPXV	IgG	ATI-N	3.93862	3.12376
P_db4fbd1f	Pox_25_10	2023-02-10 05:18:00	plate_2	Batch_01/23	MPXV	MPXV	IgG	ATI-N	3.20844	2.02509
P_b5e1b860	Pox_25_10	2023-02-10 05:18:00	plate_2	Batch_01/23	MPXV	MPXV	IgG	ATI-N	3.94047	3.12756
P_8d8d247d	Pox_25_10	2023-02-10 05:18:00	plate_2	Batch_01/23	MPXV	MPXV	IgG	ATI-N	4.07889	3.80163
P_8b6e3700	Pox_25_10	2023-02-10 05:18:00	plate_2	Batch_01/23	MPXV	MPXV	IgG	ATI-N	4.14035	4.0285
P_91e98338	Pox_25_10	2023-02-10 05:18:00	plate_2	Batch_01/23	MPXV	MPXV	IgG	ATI-N	2.96918	1.73541
P_eb610831	Pox_25_10	2023-02-10 05:18:00	plate_2	Batch_01/23	MPXV	MPXV	IgG	ATI-N	4.07802	3.44453
P_2a94ef6d	Pox_25_10	2023-02-10 05:18:00	plate_2	Batch_01/23	MPXV	MPXV	IgG	ATI-N	2.76343	1.48873
P_a3f5d885	Pox_25_10	2023-02-10 05:18:00	plate_2	Batch_01/23	MPXV	MPXV	IgG	ATI-N	3.51937	2.43012
P_8120bd34	Pox_25_10	2023-02-10 05:18:00	plate_2	Batch_01/23	MPXV	MPXV	IgG	A5L	3.20249	3.72897
P_c5845b7e	Pox_25_10	2023-02-10 05:18:00	plate_2	Batch_01/23	MPXV	MPXV	IgG	A5L	2.83315	3.36234
P_12a4352e	Pox_25_10	2023-02-10 05:18:00	plate_2	Batch_01/23	MPXV	MPXV	IgG	A5L	3.51255	4.08142
P_0f836fae	Pox_25_10	2023-02-10 05:18:00	plate_2	Batch_01/23	MPXV	MPXV	IgG	A5L	3.15106	3.94508
P_db4fbd1f	Pox_25_10	2023-02-10 05:18:00	plate_2	Batch_01/23	MPXV	MPXV	IgG	A5L	3.06967	3.53607
P_b5e1b860	Pox_25_10	2023-02-10 05:18:00	plate_2	Batch_01/23	MPXV	MPXV	IgG	A5L	3.90509	4.67381
P_8d8d247d	Pox_25_10	2023-02-10 05:18:00	plate_2	Batch_01/23	MPXV	MPXV	IgG	A5L	3.60821	4.26374
P_8b6e3700	Pox_25_10	2023-02-10 05:18:00	plate_2	Batch_01/23	MPXV	MPXV	IgG	A5L	3.63998	4.31481
P_91e98338	Pox_25_10	2023-02-10 05:18:00	plate_2	Batch_01/23	MPXV	MPXV	IgG	A5L	2.93425	3.28174
P_eb610831	Pox_25_10	2023-02-10 05:18:00	plate_2	Batch_01/23	MPXV	MPXV	IgG	A5L	3.55322	4.14783
P_2a94ef6d	Pox_25_10	2023-02-10 05:18:00	plate_2	Batch_01/23	MPXV	MPXV	IgG	A5L	2.98811	3.34968
P_a3f5d885	Pox_25_10	2023-02-10 05:18:00	plate_2	Batch_01/23	MPXV	MPXV	IgG	A5L	3.06371	3.48402
P_8120bd34	Pox_25_10	2023-02-10 05:18:00	plate_2	Batch_01/23	MPXV	MPXV	IgG	VACV	3.70714	3.09079
P_c5845b7e	Pox_25_10	2023-02-10 05:18:00	plate_2	Batch_01/23	MPXV	MPXV	IgG	VACV	2.66134	1.63016
P_12a4352e	Pox_25_10	2023-02-10 05:18:00	plate_2	Batch_01/23	MPXV	MPXV	IgG	VACV	2.46389	1.3582
P_0f836fae	Pox_25_10	2023-02-10 05:18:00	plate_2	Batch_01/23	MPXV	MPXV	IgG	VACV	3.28149	2.44648
P_db4fbd1f	Pox_25_10	2023-02-10 05:18:00	plate_2	Batch_01/23	MPXV	MPXV	IgG	VACV	2.48572	1.3892
P_b5e1b860	Pox_25_10	2023-02-10 05:18:00	plate_2	Batch_01/23	MPXV	MPXV	IgG	VACV	3.31712	2.4955
P_8d8d247d	Pox_25_10	2023-02-10 05:18:00	plate_2	Batch_01/23	MPXV	MPXV	IgG	VACV	3.53237	2.80729
P_8b6e3700	Pox_25_10	2023-02-10 05:18:00	plate_2	Batch_01/23	MPXV	MPXV	IgG	VACV	3.43664	2.66476
P_91e98338	Pox_25_10	2023-02-10 05:18:00	plate_2	Batch_01/23	MPXV	MPXV	IgG	VACV	2.81391	1.83141
P_eb610831	Pox_25_10	2023-02-10 05:18:00	plate_2	Batch_01/23	MPXV	MPXV	IgG	VACV	3.59988	2.91266
P_2a94ef6d	Pox_25_10	2023-02-10 05:18:00	plate_2	Batch_01/23	MPXV	MPXV	IgG	VACV	2.35603	1.20036
P_a3f5d885	Pox_25_10	2023-02-10 05:18:00	plate_2	Batch_01/23	MPXV	MPXV	IgG	VACV	3.41179	2.62886
P_8120bd34	Pox_25_10	2023-02-10 05:18:00	plate_2	Batch_01/23	MPXV	MPXV	IgG	Delta	3.6857	3.07432
P_c5845b7e	Pox_25_10	2023-02-10 05:18:00	plate_2	Batch_01/23	MPXV	MPXV	IgG	Delta	2.50243	1.46441
P_12a4352e	Pox_25_10	2023-02-10 05:18:00	plate_2	Batch_01/23	MPXV	MPXV	IgG	Delta	2.28103	1.19561
P_0f836fae	Pox_25_10	2023-02-10 05:18:00	plate_2	Batch_01/23	MPXV	MPXV	IgG	Delta	3.25139	2.40894
P_db4fbd1f	Pox_25_10	2023-02-10 05:18:00	plate_2	Batch_01/23	MPXV	MPXV	IgG	Delta	2.30856	1.22926
P_b5e1b860	Pox_25_10	2023-02-10 05:18:00	plate_2	Batch_01/23	MPXV	MPXV	IgG	Delta	3.29612	2.47102
P_8d8d247d	Pox_25_10	2023-02-10 05:18:00	plate_2	Batch_01/23	MPXV	MPXV	IgG	Delta	3.50031	2.7707
P_8b6e3700	Pox_25_10	2023-02-10 05:18:00	plate_2	Batch_01/23	MPXV	MPXV	IgG	Delta	3.41697	2.6448
P_91e98338	Pox_25_10	2023-02-10 05:18:00	plate_2	Batch_01/23	MPXV	MPXV	IgG	Delta	2.70027	1.70419
P_eb610831	Pox_25_10	2023-02-10 05:18:00	plate_2	Batch_01/23	MPXV	MPXV	IgG	Delta	3.57002	2.88062
P_2a94ef6d	Pox_25_10	2023-02-10 05:18:00	plate_2	Batch_01/23	MPXV	MPXV	IgG	Delta	2.12222	0.999231
P_a3f5d885	Pox_25_10	2023-02-10 05:18:00	plate_2	Batch_01/23	MPXV	MPXV	IgG	Delta	3.38739	2.60138
P_cad495b9	Pox_25_11	2023-02-22 02:26:00	plate_1	Batch_01/23	MPXV	MPXV	IgG	A29	2.86982	2.74388
P_ff9b6bcc	Pox_25_11	2023-02-22 02:26:00	plate_1	Batch_01/23	MPXV	MPXV	IgG	A29	3.06483	2.95167
P_3b7e4715	Pox_25_11	2023-02-22 02:26:00	plate_1	Batch_01/23	MPXV	MPXV	IgG	A29	3.17609	3.10372
P_08f043b9	Pox_25_11	2023-02-22 02:26:00	plate_1	Batch_01/23	MPXV	MPXV	IgG	A29	3.5351	3.5353
P_9e4c6c9e	Pox_25_11	2023-02-22 02:26:00	plate_1	Batch_01/23	MPXV	MPXV	IgG	A29	3.40037	3.35975
P_2dbb721b	Pox_25_11	2023-02-22 02:26:00	plate_1	Batch_01/23	MPXV	MPXV	IgG	A29	2.40483	2.21969
P_6888fb8c	Pox_25_11	2023-02-22 02:26:00	plate_1	Batch_01/23	MPXV	MPXV	IgG	A29	2.8811	2.75593
P_2d1c28e0	Pox_25_11	2023-02-22 02:26:00	plate_1	Batch_01/23	MPXV	MPXV	IgG	A29	2.64836	2.50308
P_f5fff104	Pox_25_11	2023-02-22 02:26:00	plate_1	Batch_01/23	MPXV	MPXV	IgG	A29	3.81471	3.94097
P_e5796eb0	Pox_25_11	2023-02-22 02:26:00	plate_1	Batch_01/23	MPXV	MPXV	IgG	A29	3.2907	3.31788
P_95f88db3	Pox_25_11	2023-02-22 02:26:00	plate_1	Batch_01/23	MPXV	MPXV	IgG	A29	2.04922	1.72293
P_50cf6ef5	Pox_25_11	2023-02-22 02:26:00	plate_1	Batch_01/23	MPXV	MPXV	IgG	A29	3.17173	3.11377
P_cad495b9	Pox_25_11	2023-02-22 02:26:00	plate_1	Batch_01/23	MPXV	MPXV	IgG	A27L	3.27068	3.37447
P_ff9b6bcc	Pox_25_11	2023-02-22 02:26:00	plate_1	Batch_01/23	MPXV	MPXV	IgG	A27L	3.157	2.93355
P_3b7e4715	Pox_25_11	2023-02-22 02:26:00	plate_1	Batch_01/23	MPXV	MPXV	IgG	A27L	3.12418	2.89204
P_08f043b9	Pox_25_11	2023-02-22 02:26:00	plate_1	Batch_01/23	MPXV	MPXV	IgG	A27L	3.62552	3.79981
P_9e4c6c9e	Pox_25_11	2023-02-22 02:26:00	plate_1	Batch_01/23	MPXV	MPXV	IgG	A27L	3.29885	3.59596
P_2dbb721b	Pox_25_11	2023-02-22 02:26:00	plate_1	Batch_01/23	MPXV	MPXV	IgG	A27L	3.16017	2.93753
P_6888fb8c	Pox_25_11	2023-02-22 02:26:00	plate_1	Batch_01/23	MPXV	MPXV	IgG	A27L	2.89542	2.57869
P_2d1c28e0	Pox_25_11	2023-02-22 02:26:00	plate_1	Batch_01/23	MPXV	MPXV	IgG	A27L	3.30168	3.57787
P_f5fff104	Pox_25_11	2023-02-22 02:26:00	plate_1	Batch_01/23	MPXV	MPXV	IgG	A27L	3.39585	3.64868
P_e5796eb0	Pox_25_11	2023-02-22 02:26:00	plate_1	Batch_01/23	MPXV	MPXV	IgG	A27L	3.17041	3.43981
P_95f88db3	Pox_25_11	2023-02-22 02:26:00	plate_1	Batch_01/23	MPXV	MPXV	IgG	A27L	2.7623	2.35948
P_50cf6ef5	Pox_25_11	2023-02-22 02:26:00	plate_1	Batch_01/23	MPXV	MPXV	IgG	A27L	3.13513	3.33441
P_cad495b9	Pox_25_11	2023-02-22 02:26:00	plate_1	Batch_01/23	MPXV	MPXV	IgG	A35R	3.70484	3.7219
P_ff9b6bcc	Pox_25_11	2023-02-22 02:26:00	plate_1	Batch_01/23	MPXV	MPXV	IgG	A35R	3.01199	2.33625
P_3b7e4715	Pox_25_11	2023-02-22 02:26:00	plate_1	Batch_01/23	MPXV	MPXV	IgG	A35R	4.04104	3.84701
P_08f043b9	Pox_25_11	2023-02-22 02:26:00	plate_1	Batch_01/23	MPXV	MPXV	IgG	A35R	4.2566	4.29627
P_9e4c6c9e	Pox_25_11	2023-02-22 02:26:00	plate_1	Batch_01/23	MPXV	MPXV	IgG	A35R	3.89537	3.51551
P_2dbb721b	Pox_25_11	2023-02-22 02:26:00	plate_1	Batch_01/23	MPXV	MPXV	IgG	A35R	3.20303	2.55236
P_6888fb8c	Pox_25_11	2023-02-22 02:26:00	plate_1	Batch_01/23	MPXV	MPXV	IgG	A35R	3.68242	3.12987
P_2d1c28e0	Pox_25_11	2023-02-22 02:26:00	plate_1	Batch_01/23	MPXV	MPXV	IgG	A35R	2.49554	1.71771
P_f5fff104	Pox_25_11	2023-02-22 02:26:00	plate_1	Batch_01/23	MPXV	MPXV	IgG	A35R	4.14545	4.14287
P_e5796eb0	Pox_25_11	2023-02-22 02:26:00	plate_1	Batch_01/23	MPXV	MPXV	IgG	A35R	3.86841	3.81695
P_95f88db3	Pox_25_11	2023-02-22 02:26:00	plate_1	Batch_01/23	MPXV	MPXV	IgG	A35R	2.21219	1.30314
P_50cf6ef5	Pox_25_11	2023-02-22 02:26:00	plate_1	Batch_01/23	MPXV	MPXV	IgG	A35R	3.71362	3.40199
P_cad495b9	Pox_25_11	2023-02-22 02:26:00	plate_1	Batch_01/23	MPXV	MPXV	IgG	A33R	3.69548	2.97056
P_ff9b6bcc	Pox_25_11	2023-02-22 02:26:00	plate_1	Batch_01/23	MPXV	MPXV	IgG	A33R	3.04277	2.1952
P_3b7e4715	Pox_25_11	2023-02-22 02:26:00	plate_1	Batch_01/23	MPXV	MPXV	IgG	A33R	4.03177	3.58533
P_08f043b9	Pox_25_11	2023-02-22 02:26:00	plate_1	Batch_01/23	MPXV	MPXV	IgG	A33R	4.29562	4.14941
P_9e4c6c9e	Pox_25_11	2023-02-22 02:26:00	plate_1	Batch_01/23	MPXV	MPXV	IgG	A33R	3.72856	3.015
P_2dbb721b	Pox_25_11	2023-02-22 02:26:00	plate_1	Batch_01/23	MPXV	MPXV	IgG	A33R	3.30963	2.49765
P_6888fb8c	Pox_25_11	2023-02-22 02:26:00	plate_1	Batch_01/23	MPXV	MPXV	IgG	A33R	3.54339	2.77578
P_2d1c28e0	Pox_25_11	2023-02-22 02:26:00	plate_1	Batch_01/23	MPXV	MPXV	IgG	A33R	2.78176	1.89932
P_f5fff104	Pox_25_11	2023-02-22 02:26:00	plate_1	Batch_01/23	MPXV	MPXV	IgG	A33R	4.11334	3.76795
P_e5796eb0	Pox_25_11	2023-02-22 02:26:00	plate_1	Batch_01/23	MPXV	MPXV	IgG	A33R	3.88474	3.42722
P_95f88db3	Pox_25_11	2023-02-22 02:26:00	plate_1	Batch_01/23	MPXV	MPXV	IgG	A33R	2.66745	1.76575
P_50cf6ef5	Pox_25_11	2023-02-22 02:26:00	plate_1	Batch_01/23	MPXV	MPXV	IgG	A33R	3.95451	3.47683
P_cad495b9	Pox_25_11	2023-02-22 02:26:00	plate_1	Batch_01/23	MPXV	MPXV	IgG	B6	4.05183	3.43231
P_ff9b6bcc	Pox_25_11	2023-02-22 02:26:00	plate_1	Batch_01/23	MPXV	MPXV	IgG	B6	2.82478	1.83771
P_3b7e4715	Pox_25_11	2023-02-22 02:26:00	plate_1	Batch_01/23	MPXV	MPXV	IgG	B6	3.98612	3.31607
P_08f043b9	Pox_25_11	2023-02-22 02:26:00	plate_1	Batch_01/23	MPXV	MPXV	IgG	B6	4.23472	3.93923
P_9e4c6c9e	Pox_25_11	2023-02-22 02:26:00	plate_1	Batch_01/23	MPXV	MPXV	IgG	B6	3.74989	2.95186
P_2dbb721b	Pox_25_11	2023-02-22 02:26:00	plate_1	Batch_01/23	MPXV	MPXV	IgG	B6	2.25042	1.12253
P_6888fb8c	Pox_25_11	2023-02-22 02:26:00	plate_1	Batch_01/23	MPXV	MPXV	IgG	B6	3.81305	3.48381
P_2d1c28e0	Pox_25_11	2023-02-22 02:26:00	plate_1	Batch_01/23	MPXV	MPXV	IgG	B6	2.28103	1.16535
P_f5fff104	Pox_25_11	2023-02-22 02:26:00	plate_1	Batch_01/23	MPXV	MPXV	IgG	B6	4.07577	3.66507
P_e5796eb0	Pox_25_11	2023-02-22 02:26:00	plate_1	Batch_01/23	MPXV	MPXV	IgG	B6	4.05905	3.82683
P_95f88db3	Pox_25_11	2023-02-22 02:26:00	plate_1	Batch_01/23	MPXV	MPXV	IgG	B6	1.94448	0.632928
P_50cf6ef5	Pox_25_11	2023-02-22 02:26:00	plate_1	Batch_01/23	MPXV	MPXV	IgG	B6	3.35641	2.44858
P_cad495b9	Pox_25_11	2023-02-22 02:26:00	plate_1	Batch_01/23	MPXV	MPXV	IgG	B5R	4.05576	3.62473
P_ff9b6bcc	Pox_25_11	2023-02-22 02:26:00	plate_1	Batch_01/23	MPXV	MPXV	IgG	B5R	2.58035	1.74568
P_3b7e4715	Pox_25_11	2023-02-22 02:26:00	plate_1	Batch_01/23	MPXV	MPXV	IgG	B5R	4.16291	3.77367
P_08f043b9	Pox_25_11	2023-02-22 02:26:00	plate_1	Batch_01/23	MPXV	MPXV	IgG	B5R	4.20013	3.92623
P_9e4c6c9e	Pox_25_11	2023-02-22 02:26:00	plate_1	Batch_01/23	MPXV	MPXV	IgG	B5R	3.46262	2.74811
P_2dbb721b	Pox_25_11	2023-02-22 02:26:00	plate_1	Batch_01/23	MPXV	MPXV	IgG	B5R	2.37291	1.49218
P_6888fb8c	Pox_25_11	2023-02-22 02:26:00	plate_1	Batch_01/23	MPXV	MPXV	IgG	B5R	3.42004	2.69729
P_2d1c28e0	Pox_25_11	2023-02-22 02:26:00	plate_1	Batch_01/23	MPXV	MPXV	IgG	B5R	2.44248	1.57953
P_f5fff104	Pox_25_11	2023-02-22 02:26:00	plate_1	Batch_01/23	MPXV	MPXV	IgG	B5R	3.9689	3.64403
P_e5796eb0	Pox_25_11	2023-02-22 02:26:00	plate_1	Batch_01/23	MPXV	MPXV	IgG	B5R	3.73288	3.09286
P_95f88db3	Pox_25_11	2023-02-22 02:26:00	plate_1	Batch_01/23	MPXV	MPXV	IgG	B5R	1.89487	0.769472
P_50cf6ef5	Pox_25_11	2023-02-22 02:26:00	plate_1	Batch_01/23	MPXV	MPXV	IgG	B5R	3.63884	2.96766
P_cad495b9	Pox_25_11	2023-02-22 02:26:00	plate_1	Batch_01/23	MPXV	MPXV	IgG	E8	3.96993	4.12612
P_ff9b6bcc	Pox_25_11	2023-02-22 02:26:00	plate_1	Batch_01/23	MPXV	MPXV	IgG	E8	2.57519	1.91555
P_3b7e4715	Pox_25_11	2023-02-22 02:26:00	plate_1	Batch_01/23	MPXV	MPXV	IgG	E8	4.11254	4.19542
P_08f043b9	Pox_25_11	2023-02-22 02:26:00	plate_1	Batch_01/23	MPXV	MPXV	IgG	E8	4.13335	3.9977
P_9e4c6c9e	Pox_25_11	2023-02-22 02:26:00	plate_1	Batch_01/23	MPXV	MPXV	IgG	E8	3.56585	3.07465
P_2dbb721b	Pox_25_11	2023-02-22 02:26:00	plate_1	Batch_01/23	MPXV	MPXV	IgG	E8	2.26126	1.52587
P_6888fb8c	Pox_25_11	2023-02-22 02:26:00	plate_1	Batch_01/23	MPXV	MPXV	IgG	E8	3.64419	3.17615
P_2d1c28e0	Pox_25_11	2023-02-22 02:26:00	plate_1	Batch_01/23	MPXV	MPXV	IgG	E8	2.6902	2.05024
P_f5fff104	Pox_25_11	2023-02-22 02:26:00	plate_1	Batch_01/23	MPXV	MPXV	IgG	E8	4.2456	4.52625
P_e5796eb0	Pox_25_11	2023-02-22 02:26:00	plate_1	Batch_01/23	MPXV	MPXV	IgG	E8	3.91829	4.09006
P_95f88db3	Pox_25_11	2023-02-22 02:26:00	plate_1	Batch_01/23	MPXV	MPXV	IgG	E8	1.9345	1.0539
P_50cf6ef5	Pox_25_11	2023-02-22 02:26:00	plate_1	Batch_01/23	MPXV	MPXV	IgG	E8	3.66247	3.20035
P_cad495b9	Pox_25_11	2023-02-22 02:26:00	plate_1	Batch_01/23	MPXV	MPXV	IgG	M1	2.96355	3.56902
P_ff9b6bcc	Pox_25_11	2023-02-22 02:26:00	plate_1	Batch_01/23	MPXV	MPXV	IgG	M1	2.6902	3.08051
P_3b7e4715	Pox_25_11	2023-02-22 02:26:00	plate_1	Batch_01/23	MPXV	MPXV	IgG	M1	2.54839	3.01788
P_08f043b9	Pox_25_11	2023-02-22 02:26:00	plate_1	Batch_01/23	MPXV	MPXV	IgG	M1	2.98498	3.45651
P_9e4c6c9e	Pox_25_11	2023-02-22 02:26:00	plate_1	Batch_01/23	MPXV	MPXV	IgG	M1	2.80209	3.30591
P_2dbb721b	Pox_25_11	2023-02-22 02:26:00	plate_1	Batch_01/23	MPXV	MPXV	IgG	M1	2.67669	3.22367
P_6888fb8c	Pox_25_11	2023-02-22 02:26:00	plate_1	Batch_01/23	MPXV	MPXV	IgG	M1	2.62014	3.17691
P_2d1c28e0	Pox_25_11	2023-02-22 02:26:00	plate_1	Batch_01/23	MPXV	MPXV	IgG	M1	2.64836	3.31004
P_f5fff104	Pox_25_11	2023-02-22 02:26:00	plate_1	Batch_01/23	MPXV	MPXV	IgG	M1	2.93044	3.54303
P_e5796eb0	Pox_25_11	2023-02-22 02:26:00	plate_1	Batch_01/23	MPXV	MPXV	IgG	M1	2.8704	3.408
P_95f88db3	Pox_25_11	2023-02-22 02:26:00	plate_1	Batch_01/23	MPXV	MPXV	IgG	M1	2.2878	2.78774
P_50cf6ef5	Pox_25_11	2023-02-22 02:26:00	plate_1	Batch_01/23	MPXV	MPXV	IgG	M1	2.64982	3.19179
P_cad495b9	Pox_25_11	2023-02-22 02:26:00	plate_1	Batch_01/23	MPXV	MPXV	IgG	L1R	3.03222	3.36563
P_ff9b6bcc	Pox_25_11	2023-02-22 02:26:00	plate_1	Batch_01/23	MPXV	MPXV	IgG	L1R	2.85003	2.95729
P_3b7e4715	Pox_25_11	2023-02-22 02:26:00	plate_1	Batch_01/23	MPXV	MPXV	IgG	L1R	2.65801	2.85836
P_08f043b9	Pox_25_11	2023-02-22 02:26:00	plate_1	Batch_01/23	MPXV	MPXV	IgG	L1R	3.17143	3.3173
P_9e4c6c9e	Pox_25_11	2023-02-22 02:26:00	plate_1	Batch_01/23	MPXV	MPXV	IgG	L1R	2.9843	3.17614
P_2dbb721b	Pox_25_11	2023-02-22 02:26:00	plate_1	Batch_01/23	MPXV	MPXV	IgG	L1R	2.75358	3.00319
P_6888fb8c	Pox_25_11	2023-02-22 02:26:00	plate_1	Batch_01/23	MPXV	MPXV	IgG	L1R	2.83664	3.06067
P_2d1c28e0	Pox_25_11	2023-02-22 02:26:00	plate_1	Batch_01/23	MPXV	MPXV	IgG	L1R	2.84386	3.20189
P_f5fff104	Pox_25_11	2023-02-22 02:26:00	plate_1	Batch_01/23	MPXV	MPXV	IgG	L1R	3.05269	3.36498
P_e5796eb0	Pox_25_11	2023-02-22 02:26:00	plate_1	Batch_01/23	MPXV	MPXV	IgG	L1R	3.08171	3.29926
P_95f88db3	Pox_25_11	2023-02-22 02:26:00	plate_1	Batch_01/23	MPXV	MPXV	IgG	L1R	2.38112	2.32846
P_50cf6ef5	Pox_25_11	2023-02-22 02:26:00	plate_1	Batch_01/23	MPXV	MPXV	IgG	L1R	2.8293	3.01774
P_cad495b9	Pox_25_11	2023-02-22 02:26:00	plate_1	Batch_01/23	MPXV	MPXV	IgG	D8L	3.39217	2.81433
P_ff9b6bcc	Pox_25_11	2023-02-22 02:26:00	plate_1	Batch_01/23	MPXV	MPXV	IgG	D8L	3.43441	2.86374
P_3b7e4715	Pox_25_11	2023-02-22 02:26:00	plate_1	Batch_01/23	MPXV	MPXV	IgG	D8L	3.84874	3.50051
P_08f043b9	Pox_25_11	2023-02-22 02:26:00	plate_1	Batch_01/23	MPXV	MPXV	IgG	D8L	4.07096	3.79961
P_9e4c6c9e	Pox_25_11	2023-02-22 02:26:00	plate_1	Batch_01/23	MPXV	MPXV	IgG	D8L	3.58557	3.04647
P_2dbb721b	Pox_25_11	2023-02-22 02:26:00	plate_1	Batch_01/23	MPXV	MPXV	IgG	D8L	3.69249	3.29884
P_6888fb8c	Pox_25_11	2023-02-22 02:26:00	plate_1	Batch_01/23	MPXV	MPXV	IgG	D8L	2.86806	2.23078
P_2d1c28e0	Pox_25_11	2023-02-22 02:26:00	plate_1	Batch_01/23	MPXV	MPXV	IgG	D8L	3.31775	2.72865
P_f5fff104	Pox_25_11	2023-02-22 02:26:00	plate_1	Batch_01/23	MPXV	MPXV	IgG	D8L	3.86472	3.57314
P_e5796eb0	Pox_25_11	2023-02-22 02:26:00	plate_1	Batch_01/23	MPXV	MPXV	IgG	D8L	3.7253	3.35827
P_95f88db3	Pox_25_11	2023-02-22 02:26:00	plate_1	Batch_01/23	MPXV	MPXV	IgG	D8L	2.94596	2.31611
P_50cf6ef5	Pox_25_11	2023-02-22 02:26:00	plate_1	Batch_01/23	MPXV	MPXV	IgG	D8L	3.88902	3.52192
P_cad495b9	Pox_25_11	2023-02-22 02:26:00	plate_1	Batch_01/23	MPXV	MPXV	IgG	H3L	3.42878	2.8313
P_ff9b6bcc	Pox_25_11	2023-02-22 02:26:00	plate_1	Batch_01/23	MPXV	MPXV	IgG	H3L	3.35698	2.74168
P_3b7e4715	Pox_25_11	2023-02-22 02:26:00	plate_1	Batch_01/23	MPXV	MPXV	IgG	H3L	3.55218	2.99314
P_08f043b9	Pox_25_11	2023-02-22 02:26:00	plate_1	Batch_01/23	MPXV	MPXV	IgG	H3L	4.28171	4.85329
P_9e4c6c9e	Pox_25_11	2023-02-22 02:26:00	plate_1	Batch_01/23	MPXV	MPXV	IgG	H3L	3.49255	2.91356
P_2dbb721b	Pox_25_11	2023-02-22 02:26:00	plate_1	Batch_01/23	MPXV	MPXV	IgG	H3L	3.65543	3.1383
P_6888fb8c	Pox_25_11	2023-02-22 02:26:00	plate_1	Batch_01/23	MPXV	MPXV	IgG	H3L	3.63246	3.25584
P_2d1c28e0	Pox_25_11	2023-02-22 02:26:00	plate_1	Batch_01/23	MPXV	MPXV	IgG	H3L	3.21511	2.57201
P_f5fff104	Pox_25_11	2023-02-22 02:26:00	plate_1	Batch_01/23	MPXV	MPXV	IgG	H3L	3.6902	3.35461
P_e5796eb0	Pox_25_11	2023-02-22 02:26:00	plate_1	Batch_01/23	MPXV	MPXV	IgG	H3L	3.87242	3.65402
P_95f88db3	Pox_25_11	2023-02-22 02:26:00	plate_1	Batch_01/23	MPXV	MPXV	IgG	H3L	2.91434	2.23281
P_50cf6ef5	Pox_25_11	2023-02-22 02:26:00	plate_1	Batch_01/23	MPXV	MPXV	IgG	H3L	3.34694	2.72937
P_cad495b9	Pox_25_11	2023-02-22 02:26:00	plate_1	Batch_01/23	MPXV	MPXV	IgG	ATI-C	3.42292	4.19918
P_ff9b6bcc	Pox_25_11	2023-02-22 02:26:00	plate_1	Batch_01/23	MPXV	MPXV	IgG	ATI-C	3.26221	3.9835
P_3b7e4715	Pox_25_11	2023-02-22 02:26:00	plate_1	Batch_01/23	MPXV	MPXV	IgG	ATI-C	2.64296	3.21984
P_08f043b9	Pox_25_11	2023-02-22 02:26:00	plate_1	Batch_01/23	MPXV	MPXV	IgG	ATI-C	2.95424	3.75335
P_9e4c6c9e	Pox_25_11	2023-02-22 02:26:00	plate_1	Batch_01/23	MPXV	MPXV	IgG	ATI-C	3.26776	4.04807
P_2dbb721b	Pox_25_11	2023-02-22 02:26:00	plate_1	Batch_01/23	MPXV	MPXV	IgG	ATI-C	2.78032	3.45166
P_6888fb8c	Pox_25_11	2023-02-22 02:26:00	plate_1	Batch_01/23	MPXV	MPXV	IgG	ATI-C	2.5611	3.24368
P_2d1c28e0	Pox_25_11	2023-02-22 02:26:00	plate_1	Batch_01/23	MPXV	MPXV	IgG	ATI-C	3.41271	4.24327
P_f5fff104	Pox_25_11	2023-02-22 02:26:00	plate_1	Batch_01/23	MPXV	MPXV	IgG	ATI-C	3.13049	3.91136
P_e5796eb0	Pox_25_11	2023-02-22 02:26:00	plate_1	Batch_01/23	MPXV	MPXV	IgG	ATI-C	2.77012	3.55686
P_95f88db3	Pox_25_11	2023-02-22 02:26:00	plate_1	Batch_01/23	MPXV	MPXV	IgG	ATI-C	2.77597	3.30862
P_50cf6ef5	Pox_25_11	2023-02-22 02:26:00	plate_1	Batch_01/23	MPXV	MPXV	IgG	ATI-C	3.33905	4.13043
P_cad495b9	Pox_25_11	2023-02-22 02:26:00	plate_1	Batch_01/23	MPXV	MPXV	IgG	ATI-N	4.10473	3.85485
P_ff9b6bcc	Pox_25_11	2023-02-22 02:26:00	plate_1	Batch_01/23	MPXV	MPXV	IgG	ATI-N	3.14286	1.92245
P_3b7e4715	Pox_25_11	2023-02-22 02:26:00	plate_1	Batch_01/23	MPXV	MPXV	IgG	ATI-N	4.00355	3.18664
P_08f043b9	Pox_25_11	2023-02-22 02:26:00	plate_1	Batch_01/23	MPXV	MPXV	IgG	ATI-N	4.23083	4.34076
P_9e4c6c9e	Pox_25_11	2023-02-22 02:26:00	plate_1	Batch_01/23	MPXV	MPXV	IgG	ATI-N	4.13518	3.5035
P_2dbb721b	Pox_25_11	2023-02-22 02:26:00	plate_1	Batch_01/23	MPXV	MPXV	IgG	ATI-N	2.97104	1.72239
P_6888fb8c	Pox_25_11	2023-02-22 02:26:00	plate_1	Batch_01/23	MPXV	MPXV	IgG	ATI-N	3.75664	2.73588
P_2d1c28e0	Pox_25_11	2023-02-22 02:26:00	plate_1	Batch_01/23	MPXV	MPXV	IgG	ATI-N	2.99476	1.74981
P_f5fff104	Pox_25_11	2023-02-22 02:26:00	plate_1	Batch_01/23	MPXV	MPXV	IgG	ATI-N	3.97104	3.11887
P_e5796eb0	Pox_25_11	2023-02-22 02:26:00	plate_1	Batch_01/23	MPXV	MPXV	IgG	ATI-N	4.06742	3.33067
P_95f88db3	Pox_25_11	2023-02-22 02:26:00	plate_1	Batch_01/23	MPXV	MPXV	IgG	ATI-N	2.47712	1.13828
P_50cf6ef5	Pox_25_11	2023-02-22 02:26:00	plate_1	Batch_01/23	MPXV	MPXV	IgG	ATI-N	3.90059	2.98221
P_cad495b9	Pox_25_11	2023-02-22 02:26:00	plate_1	Batch_01/23	MPXV	MPXV	IgG	A5L	3.69531	4.27434
P_ff9b6bcc	Pox_25_11	2023-02-22 02:26:00	plate_1	Batch_01/23	MPXV	MPXV	IgG	A5L	3.38507	3.77287
P_3b7e4715	Pox_25_11	2023-02-22 02:26:00	plate_1	Batch_01/23	MPXV	MPXV	IgG	A5L	3.61247	4.20564
P_08f043b9	Pox_25_11	2023-02-22 02:26:00	plate_1	Batch_01/23	MPXV	MPXV	IgG	A5L	3.35813	3.87191
P_9e4c6c9e	Pox_25_11	2023-02-22 02:26:00	plate_1	Batch_01/23	MPXV	MPXV	IgG	A5L	3.59145	4.12057
P_2dbb721b	Pox_25_11	2023-02-22 02:26:00	plate_1	Batch_01/23	MPXV	MPXV	IgG	A5L	3.09951	3.50545
P_6888fb8c	Pox_25_11	2023-02-22 02:26:00	plate_1	Batch_01/23	MPXV	MPXV	IgG	A5L	3.13561	3.60188
P_2d1c28e0	Pox_25_11	2023-02-22 02:26:00	plate_1	Batch_01/23	MPXV	MPXV	IgG	A5L	3.01745	3.4063
P_f5fff104	Pox_25_11	2023-02-22 02:26:00	plate_1	Batch_01/23	MPXV	MPXV	IgG	A5L	4.10541	4.91296
P_e5796eb0	Pox_25_11	2023-02-22 02:26:00	plate_1	Batch_01/23	MPXV	MPXV	IgG	A5L	3.38283	3.95585
P_95f88db3	Pox_25_11	2023-02-22 02:26:00	plate_1	Batch_01/23	MPXV	MPXV	IgG	A5L	2.80686	3.14144
P_50cf6ef5	Pox_25_11	2023-02-22 02:26:00	plate_1	Batch_01/23	MPXV	MPXV	IgG	A5L	3.60433	4.15706
P_cad495b9	Pox_25_11	2023-02-22 02:26:00	plate_1	Batch_01/23	MPXV	MPXV	IgG	VACV	3.53491	2.71156
P_ff9b6bcc	Pox_25_11	2023-02-22 02:26:00	plate_1	Batch_01/23	MPXV	MPXV	IgG	VACV	2.68079	1.60685
P_3b7e4715	Pox_25_11	2023-02-22 02:26:00	plate_1	Batch_01/23	MPXV	MPXV	IgG	VACV	3.35141	2.45548
P_08f043b9	Pox_25_11	2023-02-22 02:26:00	plate_1	Batch_01/23	MPXV	MPXV	IgG	VACV	4.15337	4.26071
P_9e4c6c9e	Pox_25_11	2023-02-22 02:26:00	plate_1	Batch_01/23	MPXV	MPXV	IgG	VACV	3.43569	2.57032
P_2dbb721b	Pox_25_11	2023-02-22 02:26:00	plate_1	Batch_01/23	MPXV	MPXV	IgG	VACV	2.63998	1.55459
P_6888fb8c	Pox_25_11	2023-02-22 02:26:00	plate_1	Batch_01/23	MPXV	MPXV	IgG	VACV	3.37153	2.48253
P_2d1c28e0	Pox_25_11	2023-02-22 02:26:00	plate_1	Batch_01/23	MPXV	MPXV	IgG	VACV	2.6981	1.62888
P_f5fff104	Pox_25_11	2023-02-22 02:26:00	plate_1	Batch_01/23	MPXV	MPXV	IgG	VACV	3.50202	2.66391
P_e5796eb0	Pox_25_11	2023-02-22 02:26:00	plate_1	Batch_01/23	MPXV	MPXV	IgG	VACV	3.68228	2.93792
P_95f88db3	Pox_25_11	2023-02-22 02:26:00	plate_1	Batch_01/23	MPXV	MPXV	IgG	VACV	2.16879	0.884171
P_50cf6ef5	Pox_25_11	2023-02-22 02:26:00	plate_1	Batch_01/23	MPXV	MPXV	IgG	VACV	3.50853	2.67327
P_cad495b9	Pox_25_11	2023-02-22 02:26:00	plate_1	Batch_01/23	MPXV	MPXV	IgG	Delta	3.49206	2.65312
P_ff9b6bcc	Pox_25_11	2023-02-22 02:26:00	plate_1	Batch_01/23	MPXV	MPXV	IgG	Delta	2.21484	1.11768
P_3b7e4715	Pox_25_11	2023-02-22 02:26:00	plate_1	Batch_01/23	MPXV	MPXV	IgG	Delta	3.31387	2.40472
P_08f043b9	Pox_25_11	2023-02-22 02:26:00	plate_1	Batch_01/23	MPXV	MPXV	IgG	Delta	4.14394	4.26075
P_9e4c6c9e	Pox_25_11	2023-02-22 02:26:00	plate_1	Batch_01/23	MPXV	MPXV	IgG	Delta	3.37264	2.48417
P_2dbb721b	Pox_25_11	2023-02-22 02:26:00	plate_1	Batch_01/23	MPXV	MPXV	IgG	Delta	2.2266	1.13096
P_6888fb8c	Pox_25_11	2023-02-22 02:26:00	plate_1	Batch_01/23	MPXV	MPXV	IgG	Delta	3.3439	2.44505
P_2d1c28e0	Pox_25_11	2023-02-22 02:26:00	plate_1	Batch_01/23	MPXV	MPXV	IgG	Delta	2.46761	1.40114
P_f5fff104	Pox_25_11	2023-02-22 02:26:00	plate_1	Batch_01/23	MPXV	MPXV	IgG	Delta	3.46202	2.60958
P_e5796eb0	Pox_25_11	2023-02-22 02:26:00	plate_1	Batch_01/23	MPXV	MPXV	IgG	Delta	3.65949	2.91171
P_95f88db3	Pox_25_11	2023-02-22 02:26:00	plate_1	Batch_01/23	MPXV	MPXV	IgG	Delta	1.57978	0.350232
P_50cf6ef5	Pox_25_11	2023-02-22 02:26:00	plate_1	Batch_01/23	MPXV	MPXV	IgG	Delta	3.47799	2.63263
P_7b035eca	Pox_25_11	2023-02-22 03:51:00	plate_2	Batch_01/23	MPXV	MPXV	IgG	A29	2.84073	2.8582
P_6a7b17fa	Pox_25_11	2023-02-22 03:51:00	plate_2	Batch_01/23	MPXV	MPXV	IgG	A29	3.13418	3.10314
P_125be782	Pox_25_11	2023-02-22 03:51:00	plate_2	Batch_01/23	MPXV	MPXV	IgG	A29	3.33395	3.36122
P_c0e85457	Pox_25_11	2023-02-22 03:51:00	plate_2	Batch_01/23	MPXV	MPXV	IgG	A29	2.85673	2.75574
P_eeb392da	Pox_25_11	2023-02-22 03:51:00	plate_2	Batch_01/23	MPXV	MPXV	IgG	A29	3.18991	3.17184
P_9f7577d9	Pox_25_11	2023-02-22 03:51:00	plate_2	Batch_01/23	MPXV	MPXV	IgG	A29	3.76496	3.90461
P_476a0c49	Pox_25_11	2023-02-22 03:51:00	plate_2	Batch_01/23	MPXV	MPXV	IgG	A29	2.80277	2.69862
P_23bb1eac	Pox_25_11	2023-02-22 03:51:00	plate_2	Batch_01/23	MPXV	MPXV	IgG	A29	3.1506	3.08141
P_51397e5a	Pox_25_11	2023-02-22 03:51:00	plate_2	Batch_01/23	MPXV	MPXV	IgG	A29	4.20518	4.62491
P_ba036560	Pox_25_11	2023-02-22 03:51:00	plate_2	Batch_01/23	MPXV	MPXV	IgG	A29	2.98363	2.96598
P_e544b257	Pox_25_11	2023-02-22 03:51:00	plate_2	Batch_01/23	MPXV	MPXV	IgG	A29	3.11093	3.03048
P_f54c4259	Pox_25_11	2023-02-22 03:51:00	plate_2	Batch_01/23	MPXV	MPXV	IgG	A29	4.17342	4.63826
P_7b035eca	Pox_25_11	2023-02-22 03:51:00	plate_2	Batch_01/23	MPXV	MPXV	IgG	A27L	3.47994	3.77104
P_6a7b17fa	Pox_25_11	2023-02-22 03:51:00	plate_2	Batch_01/23	MPXV	MPXV	IgG	A27L	3.37539	3.5692
P_125be782	Pox_25_11	2023-02-22 03:51:00	plate_2	Batch_01/23	MPXV	MPXV	IgG	A27L	3.28511	3.65609
P_c0e85457	Pox_25_11	2023-02-22 03:51:00	plate_2	Batch_01/23	MPXV	MPXV	IgG	A27L	3.40951	3.6623
P_eeb392da	Pox_25_11	2023-02-22 03:51:00	plate_2	Batch_01/23	MPXV	MPXV	IgG	A27L	3.36059	3.72415
P_9f7577d9	Pox_25_11	2023-02-22 03:51:00	plate_2	Batch_01/23	MPXV	MPXV	IgG	A27L	3.22634	3.53977
P_476a0c49	Pox_25_11	2023-02-22 03:51:00	plate_2	Batch_01/23	MPXV	MPXV	IgG	A27L	3.35545	3.71763
P_23bb1eac	Pox_25_11	2023-02-22 03:51:00	plate_2	Batch_01/23	MPXV	MPXV	IgG	A27L	3.21005	3.74958
P_51397e5a	Pox_25_11	2023-02-22 03:51:00	plate_2	Batch_01/23	MPXV	MPXV	IgG	A27L	3.81727	4.17839
P_ba036560	Pox_25_11	2023-02-22 03:51:00	plate_2	Batch_01/23	MPXV	MPXV	IgG	A27L	3.52569	3.78574
P_e544b257	Pox_25_11	2023-02-22 03:51:00	plate_2	Batch_01/23	MPXV	MPXV	IgG	A27L	3.26928	3.65343
P_f54c4259	Pox_25_11	2023-02-22 03:51:00	plate_2	Batch_01/23	MPXV	MPXV	IgG	A27L	3.79553	4.10979
P_7b035eca	Pox_25_11	2023-02-22 03:51:00	plate_2	Batch_01/23	MPXV	MPXV	IgG	A35R	3.56691	3.00288
P_6a7b17fa	Pox_25_11	2023-02-22 03:51:00	plate_2	Batch_01/23	MPXV	MPXV	IgG	A35R	3.92423	4.23737
P_125be782	Pox_25_11	2023-02-22 03:51:00	plate_2	Batch_01/23	MPXV	MPXV	IgG	A35R	4.121	4.12391
P_c0e85457	Pox_25_11	2023-02-22 03:51:00	plate_2	Batch_01/23	MPXV	MPXV	IgG	A35R	3.59676	3.04105
P_eeb392da	Pox_25_11	2023-02-22 03:51:00	plate_2	Batch_01/23	MPXV	MPXV	IgG	A35R	3.96194	4.35118
P_9f7577d9	Pox_25_11	2023-02-22 03:51:00	plate_2	Batch_01/23	MPXV	MPXV	IgG	A35R	4.25962	4.60229
P_476a0c49	Pox_25_11	2023-02-22 03:51:00	plate_2	Batch_01/23	MPXV	MPXV	IgG	A35R	3.63784	3.09439
P_23bb1eac	Pox_25_11	2023-02-22 03:51:00	plate_2	Batch_01/23	MPXV	MPXV	IgG	A35R	2.48855	1.69428
P_51397e5a	Pox_25_11	2023-02-22 03:51:00	plate_2	Batch_01/23	MPXV	MPXV	IgG	A35R	2.63649	1.88907
P_ba036560	Pox_25_11	2023-02-22 03:51:00	plate_2	Batch_01/23	MPXV	MPXV	IgG	A35R	4.29956	4.5177
P_e544b257	Pox_25_11	2023-02-22 03:51:00	plate_2	Batch_01/23	MPXV	MPXV	IgG	A35R	2.76418	2.0478
P_f54c4259	Pox_25_11	2023-02-22 03:51:00	plate_2	Batch_01/23	MPXV	MPXV	IgG	A35R	3.46739	2.87873
P_7b035eca	Pox_25_11	2023-02-22 03:51:00	plate_2	Batch_01/23	MPXV	MPXV	IgG	A33R	3.5924	2.85452
P_6a7b17fa	Pox_25_11	2023-02-22 03:51:00	plate_2	Batch_01/23	MPXV	MPXV	IgG	A33R	3.9952	4.18395
P_125be782	Pox_25_11	2023-02-22 03:51:00	plate_2	Batch_01/23	MPXV	MPXV	IgG	A33R	4.14799	3.86454
P_c0e85457	Pox_25_11	2023-02-22 03:51:00	plate_2	Batch_01/23	MPXV	MPXV	IgG	A33R	3.61888	2.889
P_eeb392da	Pox_25_11	2023-02-22 03:51:00	plate_2	Batch_01/23	MPXV	MPXV	IgG	A33R	4.01814	4.25915
P_9f7577d9	Pox_25_11	2023-02-22 03:51:00	plate_2	Batch_01/23	MPXV	MPXV	IgG	A33R	4.27358	4.18586
P_476a0c49	Pox_25_11	2023-02-22 03:51:00	plate_2	Batch_01/23	MPXV	MPXV	IgG	A33R	3.64217	2.91966
P_23bb1eac	Pox_25_11	2023-02-22 03:51:00	plate_2	Batch_01/23	MPXV	MPXV	IgG	A33R	2.88621	2.0142
P_51397e5a	Pox_25_11	2023-02-22 03:51:00	plate_2	Batch_01/23	MPXV	MPXV	IgG	A33R	3.0026	2.14897
P_ba036560	Pox_25_11	2023-02-22 03:51:00	plate_2	Batch_01/23	MPXV	MPXV	IgG	A33R	4.32707	4.28474
P_e544b257	Pox_25_11	2023-02-22 03:51:00	plate_2	Batch_01/23	MPXV	MPXV	IgG	A33R	3.04297	2.19557
P_f54c4259	Pox_25_11	2023-02-22 03:51:00	plate_2	Batch_01/23	MPXV	MPXV	IgG	A33R	3.21617	2.39627
P_7b035eca	Pox_25_11	2023-02-22 03:51:00	plate_2	Batch_01/23	MPXV	MPXV	IgG	B6	3.24895	2.37815
P_6a7b17fa	Pox_25_11	2023-02-22 03:51:00	plate_2	Batch_01/23	MPXV	MPXV	IgG	B6	3.68619	2.9199
P_125be782	Pox_25_11	2023-02-22 03:51:00	plate_2	Batch_01/23	MPXV	MPXV	IgG	B6	3.98435	3.36671
P_c0e85457	Pox_25_11	2023-02-22 03:51:00	plate_2	Batch_01/23	MPXV	MPXV	IgG	B6	3.26576	2.39775
P_eeb392da	Pox_25_11	2023-02-22 03:51:00	plate_2	Batch_01/23	MPXV	MPXV	IgG	B6	3.71999	2.96606
P_9f7577d9	Pox_25_11	2023-02-22 03:51:00	plate_2	Batch_01/23	MPXV	MPXV	IgG	B6	4.10047	3.66001
P_476a0c49	Pox_25_11	2023-02-22 03:51:00	plate_2	Batch_01/23	MPXV	MPXV	IgG	B6	3.42878	2.59154
P_23bb1eac	Pox_25_11	2023-02-22 03:51:00	plate_2	Batch_01/23	MPXV	MPXV	IgG	B6	2.26717	1.19487
P_51397e5a	Pox_25_11	2023-02-22 03:51:00	plate_2	Batch_01/23	MPXV	MPXV	IgG	B6	2.12057	0.977604
P_ba036560	Pox_25_11	2023-02-22 03:51:00	plate_2	Batch_01/23	MPXV	MPXV	IgG	B6	4.34557	4.37925
P_e544b257	Pox_25_11	2023-02-22 03:51:00	plate_2	Batch_01/23	MPXV	MPXV	IgG	B6	2.50515	1.50938
P_f54c4259	Pox_25_11	2023-02-22 03:51:00	plate_2	Batch_01/23	MPXV	MPXV	IgG	B6	3.00432	2.09707
P_7b035eca	Pox_25_11	2023-02-22 03:51:00	plate_2	Batch_01/23	MPXV	MPXV	IgG	B5R	3.07664	2.36432
P_6a7b17fa	Pox_25_11	2023-02-22 03:51:00	plate_2	Batch_01/23	MPXV	MPXV	IgG	B5R	3.5229	2.88766
P_125be782	Pox_25_11	2023-02-22 03:51:00	plate_2	Batch_01/23	MPXV	MPXV	IgG	B5R	3.96858	3.59312
P_c0e85457	Pox_25_11	2023-02-22 03:51:00	plate_2	Batch_01/23	MPXV	MPXV	IgG	B5R	3.08422	2.37291
P_eeb392da	Pox_25_11	2023-02-22 03:51:00	plate_2	Batch_01/23	MPXV	MPXV	IgG	B5R	3.5881	2.96989
P_9f7577d9	Pox_25_11	2023-02-22 03:51:00	plate_2	Batch_01/23	MPXV	MPXV	IgG	B5R	4.06707	3.75632
P_476a0c49	Pox_25_11	2023-02-22 03:51:00	plate_2	Batch_01/23	MPXV	MPXV	IgG	B5R	3.2033	2.50852
P_23bb1eac	Pox_25_11	2023-02-22 03:51:00	plate_2	Batch_01/23	MPXV	MPXV	IgG	B5R	2.39445	1.55819
P_51397e5a	Pox_25_11	2023-02-22 03:51:00	plate_2	Batch_01/23	MPXV	MPXV	IgG	B5R	2.52699	1.72626
P_ba036560	Pox_25_11	2023-02-22 03:51:00	plate_2	Batch_01/23	MPXV	MPXV	IgG	B5R	4.23256	4.15521
P_e544b257	Pox_25_11	2023-02-22 03:51:00	plate_2	Batch_01/23	MPXV	MPXV	IgG	B5R	2.60314	1.819
P_f54c4259	Pox_25_11	2023-02-22 03:51:00	plate_2	Batch_01/23	MPXV	MPXV	IgG	B5R	3.40261	2.74114
P_7b035eca	Pox_25_11	2023-02-22 03:51:00	plate_2	Batch_01/23	MPXV	MPXV	IgG	E8	2.60369	1.98416
P_6a7b17fa	Pox_25_11	2023-02-22 03:51:00	plate_2	Batch_01/23	MPXV	MPXV	IgG	E8	3.70105	3.37585
P_125be782	Pox_25_11	2023-02-22 03:51:00	plate_2	Batch_01/23	MPXV	MPXV	IgG	E8	4.16767	4.33891
P_c0e85457	Pox_25_11	2023-02-22 03:51:00	plate_2	Batch_01/23	MPXV	MPXV	IgG	E8	2.60477	1.98543
P_eeb392da	Pox_25_11	2023-02-22 03:51:00	plate_2	Batch_01/23	MPXV	MPXV	IgG	E8	3.95429	3.79901
P_9f7577d9	Pox_25_11	2023-02-22 03:51:00	plate_2	Batch_01/23	MPXV	MPXV	IgG	E8	4.26586	5.00006
P_476a0c49	Pox_25_11	2023-02-22 03:51:00	plate_2	Batch_01/23	MPXV	MPXV	IgG	E8	2.65992	2.04984
P_23bb1eac	Pox_25_11	2023-02-22 03:51:00	plate_2	Batch_01/23	MPXV	MPXV	IgG	E8	3.1529	2.61363
P_51397e5a	Pox_25_11	2023-02-22 03:51:00	plate_2	Batch_01/23	MPXV	MPXV	IgG	E8	2.80889	2.22132
P_ba036560	Pox_25_11	2023-02-22 03:51:00	plate_2	Batch_01/23	MPXV	MPXV	IgG	E8	3.68726	3.41226
P_e544b257	Pox_25_11	2023-02-22 03:51:00	plate_2	Batch_01/23	MPXV	MPXV	IgG	E8	3.21192	2.68182
P_f54c4259	Pox_25_11	2023-02-22 03:51:00	plate_2	Batch_01/23	MPXV	MPXV	IgG	E8	3.24822	2.72405
P_7b035eca	Pox_25_11	2023-02-22 03:51:00	plate_2	Batch_01/23	MPXV	MPXV	IgG	M1	3.58388	4.18091
P_6a7b17fa	Pox_25_11	2023-02-22 03:51:00	plate_2	Batch_01/23	MPXV	MPXV	IgG	M1	2.90849	3.39756
P_125be782	Pox_25_11	2023-02-22 03:51:00	plate_2	Batch_01/23	MPXV	MPXV	IgG	M1	2.68529	3.30293
P_c0e85457	Pox_25_11	2023-02-22 03:51:00	plate_2	Batch_01/23	MPXV	MPXV	IgG	M1	3.58956	4.17544
P_eeb392da	Pox_25_11	2023-02-22 03:51:00	plate_2	Batch_01/23	MPXV	MPXV	IgG	M1	2.9248	3.43609
P_9f7577d9	Pox_25_11	2023-02-22 03:51:00	plate_2	Batch_01/23	MPXV	MPXV	IgG	M1	2.56703	3.12484
P_476a0c49	Pox_25_11	2023-02-22 03:51:00	plate_2	Batch_01/23	MPXV	MPXV	IgG	M1	3.5924	4.18851
P_23bb1eac	Pox_25_11	2023-02-22 03:51:00	plate_2	Batch_01/23	MPXV	MPXV	IgG	M1	2.69984	3.34963
P_51397e5a	Pox_25_11	2023-02-22 03:51:00	plate_2	Batch_01/23	MPXV	MPXV	IgG	M1	2.44871	3.01055
P_ba036560	Pox_25_11	2023-02-22 03:51:00	plate_2	Batch_01/23	MPXV	MPXV	IgG	M1	3.63438	4.21566
P_e544b257	Pox_25_11	2023-02-22 03:51:00	plate_2	Batch_01/23	MPXV	MPXV	IgG	M1	2.83442	3.45986
P_f54c4259	Pox_25_11	2023-02-22 03:51:00	plate_2	Batch_01/23	MPXV	MPXV	IgG	M1	2.63246	3.29862
P_7b035eca	Pox_25_11	2023-02-22 03:51:00	plate_2	Batch_01/23	MPXV	MPXV	IgG	L1R	3.85382	4.19099
P_6a7b17fa	Pox_25_11	2023-02-22 03:51:00	plate_2	Batch_01/23	MPXV	MPXV	IgG	L1R	3.031	3.20156
P_125be782	Pox_25_11	2023-02-22 03:51:00	plate_2	Batch_01/23	MPXV	MPXV	IgG	L1R	2.80277	3.14957
P_c0e85457	Pox_25_11	2023-02-22 03:51:00	plate_2	Batch_01/23	MPXV	MPXV	IgG	L1R	3.87309	4.18088
P_eeb392da	Pox_25_11	2023-02-22 03:51:00	plate_2	Batch_01/23	MPXV	MPXV	IgG	L1R	3.04474	3.24722
P_9f7577d9	Pox_25_11	2023-02-22 03:51:00	plate_2	Batch_01/23	MPXV	MPXV	IgG	L1R	2.71012	2.97717
P_476a0c49	Pox_25_11	2023-02-22 03:51:00	plate_2	Batch_01/23	MPXV	MPXV	IgG	L1R	3.86953	4.20469
P_23bb1eac	Pox_25_11	2023-02-22 03:51:00	plate_2	Batch_01/23	MPXV	MPXV	IgG	L1R	2.85612	3.19895
P_51397e5a	Pox_25_11	2023-02-22 03:51:00	plate_2	Batch_01/23	MPXV	MPXV	IgG	L1R	2.48287	2.81234
P_ba036560	Pox_25_11	2023-02-22 03:51:00	plate_2	Batch_01/23	MPXV	MPXV	IgG	L1R	3.90958	4.23047
P_e544b257	Pox_25_11	2023-02-22 03:51:00	plate_2	Batch_01/23	MPXV	MPXV	IgG	L1R	2.98182	3.32197
P_f54c4259	Pox_25_11	2023-02-22 03:51:00	plate_2	Batch_01/23	MPXV	MPXV	IgG	L1R	2.67943	3.12518
P_7b035eca	Pox_25_11	2023-02-22 03:51:00	plate_2	Batch_01/23	MPXV	MPXV	IgG	D8L	3.14891	2.58294
P_6a7b17fa	Pox_25_11	2023-02-22 03:51:00	plate_2	Batch_01/23	MPXV	MPXV	IgG	D8L	3.27852	2.72591
P_125be782	Pox_25_11	2023-02-22 03:51:00	plate_2	Batch_01/23	MPXV	MPXV	IgG	D8L	3.24452	2.68806
P_c0e85457	Pox_25_11	2023-02-22 03:51:00	plate_2	Batch_01/23	MPXV	MPXV	IgG	D8L	3.14582	2.57956
P_eeb392da	Pox_25_11	2023-02-22 03:51:00	plate_2	Batch_01/23	MPXV	MPXV	IgG	D8L	3.47268	2.94877
P_9f7577d9	Pox_25_11	2023-02-22 03:51:00	plate_2	Batch_01/23	MPXV	MPXV	IgG	D8L	3.53738	3.0264
P_476a0c49	Pox_25_11	2023-02-22 03:51:00	plate_2	Batch_01/23	MPXV	MPXV	IgG	D8L	3.13704	2.56999
P_23bb1eac	Pox_25_11	2023-02-22 03:51:00	plate_2	Batch_01/23	MPXV	MPXV	IgG	D8L	2.82151	2.22984
P_51397e5a	Pox_25_11	2023-02-22 03:51:00	plate_2	Batch_01/23	MPXV	MPXV	IgG	D8L	2.86392	2.27551
P_ba036560	Pox_25_11	2023-02-22 03:51:00	plate_2	Batch_01/23	MPXV	MPXV	IgG	D8L	3.29951	2.74941
P_e544b257	Pox_25_11	2023-02-22 03:51:00	plate_2	Batch_01/23	MPXV	MPXV	IgG	D8L	2.92428	2.34039
P_f54c4259	Pox_25_11	2023-02-22 03:51:00	plate_2	Batch_01/23	MPXV	MPXV	IgG	D8L	3.0607	2.48721
P_7b035eca	Pox_25_11	2023-02-22 03:51:00	plate_2	Batch_01/23	MPXV	MPXV	IgG	H3L	3.76448	3.4247
P_6a7b17fa	Pox_25_11	2023-02-22 03:51:00	plate_2	Batch_01/23	MPXV	MPXV	IgG	H3L	3.43569	2.88303
P_125be782	Pox_25_11	2023-02-22 03:51:00	plate_2	Batch_01/23	MPXV	MPXV	IgG	H3L	3.33806	2.76153
P_c0e85457	Pox_25_11	2023-02-22 03:51:00	plate_2	Batch_01/23	MPXV	MPXV	IgG	H3L	3.76953	3.42005
P_eeb392da	Pox_25_11	2023-02-22 03:51:00	plate_2	Batch_01/23	MPXV	MPXV	IgG	H3L	3.42341	2.86745
P_9f7577d9	Pox_25_11	2023-02-22 03:51:00	plate_2	Batch_01/23	MPXV	MPXV	IgG	H3L	3.39976	2.83769
P_476a0c49	Pox_25_11	2023-02-22 03:51:00	plate_2	Batch_01/23	MPXV	MPXV	IgG	H3L	3.77887	3.44852
P_23bb1eac	Pox_25_11	2023-02-22 03:51:00	plate_2	Batch_01/23	MPXV	MPXV	IgG	H3L	3.20385	2.60199
P_51397e5a	Pox_25_11	2023-02-22 03:51:00	plate_2	Batch_01/23	MPXV	MPXV	IgG	H3L	3.2481	2.65378
P_ba036560	Pox_25_11	2023-02-22 03:51:00	plate_2	Batch_01/23	MPXV	MPXV	IgG	H3L	3.95071	3.79196
P_e544b257	Pox_25_11	2023-02-22 03:51:00	plate_2	Batch_01/23	MPXV	MPXV	IgG	H3L	3.26304	2.67144
P_f54c4259	Pox_25_11	2023-02-22 03:51:00	plate_2	Batch_01/23	MPXV	MPXV	IgG	H3L	3.36568	2.79537
P_7b035eca	Pox_25_11	2023-02-22 03:51:00	plate_2	Batch_01/23	MPXV	MPXV	IgG	ATI-C	3.86058	4.93987
P_6a7b17fa	Pox_25_11	2023-02-22 03:51:00	plate_2	Batch_01/23	MPXV	MPXV	IgG	ATI-C	3.60293	4.50627
P_125be782	Pox_25_11	2023-02-22 03:51:00	plate_2	Batch_01/23	MPXV	MPXV	IgG	ATI-C	2.82119	3.54836
P_c0e85457	Pox_25_11	2023-02-22 03:51:00	plate_2	Batch_01/23	MPXV	MPXV	IgG	ATI-C	3.86507	4.92557
P_eeb392da	Pox_25_11	2023-02-22 03:51:00	plate_2	Batch_01/23	MPXV	MPXV	IgG	ATI-C	3.59693	4.52617
P_9f7577d9	Pox_25_11	2023-02-22 03:51:00	plate_2	Batch_01/23	MPXV	MPXV	IgG	ATI-C	3.05115	3.78709
P_476a0c49	Pox_25_11	2023-02-22 03:51:00	plate_2	Batch_01/23	MPXV	MPXV	IgG	ATI-C	3.86028	4.95674
P_23bb1eac	Pox_25_11	2023-02-22 03:51:00	plate_2	Batch_01/23	MPXV	MPXV	IgG	ATI-C	2.71012	3.262
P_51397e5a	Pox_25_11	2023-02-22 03:51:00	plate_2	Batch_01/23	MPXV	MPXV	IgG	ATI-C	3.52969	4.35882
P_ba036560	Pox_25_11	2023-02-22 03:51:00	plate_2	Batch_01/23	MPXV	MPXV	IgG	ATI-C	3.87128	4.92578
P_e544b257	Pox_25_11	2023-02-22 03:51:00	plate_2	Batch_01/23	MPXV	MPXV	IgG	ATI-C	2.70544	3.24779
P_f54c4259	Pox_25_11	2023-02-22 03:51:00	plate_2	Batch_01/23	MPXV	MPXV	IgG	ATI-C	3.53605	4.45788
P_7b035eca	Pox_25_11	2023-02-22 03:51:00	plate_2	Batch_01/23	MPXV	MPXV	IgG	ATI-N	2.7767	1.5208
P_6a7b17fa	Pox_25_11	2023-02-22 03:51:00	plate_2	Batch_01/23	MPXV	MPXV	IgG	ATI-N	3.78753	2.8501
P_125be782	Pox_25_11	2023-02-22 03:51:00	plate_2	Batch_01/23	MPXV	MPXV	IgG	ATI-N	3.90119	3.04553
P_c0e85457	Pox_25_11	2023-02-22 03:51:00	plate_2	Batch_01/23	MPXV	MPXV	IgG	ATI-N	2.80414	1.5545
P_eeb392da	Pox_25_11	2023-02-22 03:51:00	plate_2	Batch_01/23	MPXV	MPXV	IgG	ATI-N	3.80301	2.87554
P_9f7577d9	Pox_25_11	2023-02-22 03:51:00	plate_2	Batch_01/23	MPXV	MPXV	IgG	ATI-N	4.08987	3.71209
P_476a0c49	Pox_25_11	2023-02-22 03:51:00	plate_2	Batch_01/23	MPXV	MPXV	IgG	ATI-N	2.75853	1.49842
P_23bb1eac	Pox_25_11	2023-02-22 03:51:00	plate_2	Batch_01/23	MPXV	MPXV	IgG	ATI-N	2.98722	1.77736
P_51397e5a	Pox_25_11	2023-02-22 03:51:00	plate_2	Batch_01/23	MPXV	MPXV	IgG	ATI-N	2.99913	1.79182
P_ba036560	Pox_25_11	2023-02-22 03:51:00	plate_2	Batch_01/23	MPXV	MPXV	IgG	ATI-N	3.76155	2.80815
P_e544b257	Pox_25_11	2023-02-22 03:51:00	plate_2	Batch_01/23	MPXV	MPXV	IgG	ATI-N	3.00988	1.80487
P_f54c4259	Pox_25_11	2023-02-22 03:51:00	plate_2	Batch_01/23	MPXV	MPXV	IgG	ATI-N	3.77206	2.82502
P_7b035eca	Pox_25_11	2023-02-22 03:51:00	plate_2	Batch_01/23	MPXV	MPXV	IgG	A5L	2.83315	3.32379
P_6a7b17fa	Pox_25_11	2023-02-22 03:51:00	plate_2	Batch_01/23	MPXV	MPXV	IgG	A5L	3.34596	3.95851
P_125be782	Pox_25_11	2023-02-22 03:51:00	plate_2	Batch_01/23	MPXV	MPXV	IgG	A5L	2.85612	3.34816
P_c0e85457	Pox_25_11	2023-02-22 03:51:00	plate_2	Batch_01/23	MPXV	MPXV	IgG	A5L	2.84323	3.34572
P_eeb392da	Pox_25_11	2023-02-22 03:51:00	plate_2	Batch_01/23	MPXV	MPXV	IgG	A5L	3.31175	3.90525
P_9f7577d9	Pox_25_11	2023-02-22 03:51:00	plate_2	Batch_01/23	MPXV	MPXV	IgG	A5L	3.07041	3.54018
P_476a0c49	Pox_25_11	2023-02-22 03:51:00	plate_2	Batch_01/23	MPXV	MPXV	IgG	A5L	2.85126	3.36346
P_23bb1eac	Pox_25_11	2023-02-22 03:51:00	plate_2	Batch_01/23	MPXV	MPXV	IgG	A5L	2.708	3.169
P_51397e5a	Pox_25_11	2023-02-22 03:51:00	plate_2	Batch_01/23	MPXV	MPXV	IgG	A5L	2.96567	3.35592
P_ba036560	Pox_25_11	2023-02-22 03:51:00	plate_2	Batch_01/23	MPXV	MPXV	IgG	A5L	2.86392	3.34116
P_e544b257	Pox_25_11	2023-02-22 03:51:00	plate_2	Batch_01/23	MPXV	MPXV	IgG	A5L	2.7007	3.21185
P_f54c4259	Pox_25_11	2023-02-22 03:51:00	plate_2	Batch_01/23	MPXV	MPXV	IgG	A5L	3.18724	3.72114
P_7b035eca	Pox_25_11	2023-02-22 03:51:00	plate_2	Batch_01/23	MPXV	MPXV	IgG	VACV	2.8979	1.98263
P_6a7b17fa	Pox_25_11	2023-02-22 03:51:00	plate_2	Batch_01/23	MPXV	MPXV	IgG	VACV	3.39889	2.58333
P_125be782	Pox_25_11	2023-02-22 03:51:00	plate_2	Batch_01/23	MPXV	MPXV	IgG	VACV	3.49748	2.71383
P_c0e85457	Pox_25_11	2023-02-22 03:51:00	plate_2	Batch_01/23	MPXV	MPXV	IgG	VACV	2.8879	1.97105
P_eeb392da	Pox_25_11	2023-02-22 03:51:00	plate_2	Batch_01/23	MPXV	MPXV	IgG	VACV	3.45834	2.66118
P_9f7577d9	Pox_25_11	2023-02-22 03:51:00	plate_2	Batch_01/23	MPXV	MPXV	IgG	VACV	3.68574	2.98739
P_476a0c49	Pox_25_11	2023-02-22 03:51:00	plate_2	Batch_01/23	MPXV	MPXV	IgG	VACV	2.90902	1.99551
P_23bb1eac	Pox_25_11	2023-02-22 03:51:00	plate_2	Batch_01/23	MPXV	MPXV	IgG	VACV	2.57749	1.60505
P_51397e5a	Pox_25_11	2023-02-22 03:51:00	plate_2	Batch_01/23	MPXV	MPXV	IgG	VACV	2.62992	1.66841
P_ba036560	Pox_25_11	2023-02-22 03:51:00	plate_2	Batch_01/23	MPXV	MPXV	IgG	VACV	3.85818	3.28294
P_e544b257	Pox_25_11	2023-02-22 03:51:00	plate_2	Batch_01/23	MPXV	MPXV	IgG	VACV	2.7364	1.79468
P_f54c4259	Pox_25_11	2023-02-22 03:51:00	plate_2	Batch_01/23	MPXV	MPXV	IgG	VACV	3.18554	2.31918
P_7b035eca	Pox_25_11	2023-02-22 03:51:00	plate_2	Batch_01/23	MPXV	MPXV	IgG	Delta	2.58149	1.60749
P_6a7b17fa	Pox_25_11	2023-02-22 03:51:00	plate_2	Batch_01/23	MPXV	MPXV	IgG	Delta	3.33706	2.5057
P_125be782	Pox_25_11	2023-02-22 03:51:00	plate_2	Batch_01/23	MPXV	MPXV	IgG	Delta	3.45576	2.65928
P_c0e85457	Pox_25_11	2023-02-22 03:51:00	plate_2	Batch_01/23	MPXV	MPXV	IgG	Delta	2.61066	1.64303
P_eeb392da	Pox_25_11	2023-02-22 03:51:00	plate_2	Batch_01/23	MPXV	MPXV	IgG	Delta	3.40594	2.59378
P_9f7577d9	Pox_25_11	2023-02-22 03:51:00	plate_2	Batch_01/23	MPXV	MPXV	IgG	Delta	3.66647	2.96001
P_476a0c49	Pox_25_11	2023-02-22 03:51:00	plate_2	Batch_01/23	MPXV	MPXV	IgG	Delta	2.72099	1.77508
P_23bb1eac	Pox_25_11	2023-02-22 03:51:00	plate_2	Batch_01/23	MPXV	MPXV	IgG	Delta	2.04922	0.852936
P_51397e5a	Pox_25_11	2023-02-22 03:51:00	plate_2	Batch_01/23	MPXV	MPXV	IgG	Delta	2.45025	1.44298
P_ba036560	Pox_25_11	2023-02-22 03:51:00	plate_2	Batch_01/23	MPXV	MPXV	IgG	Delta	3.83145	3.23694
P_e544b257	Pox_25_11	2023-02-22 03:51:00	plate_2	Batch_01/23	MPXV	MPXV	IgG	Delta	2.36173	1.32648
P_f54c4259	Pox_25_11	2023-02-22 03:51:00	plate_2	Batch_01/23	MPXV	MPXV	IgG	Delta	3.11344	2.23389
P_8c547a94	Pox_25_12	2023-02-28 02:59:00	plate_1	Batch_01/23	MPXV	MPXV	IgG	A29	2.62531	2.31128
P_fc592149	Pox_25_12	2023-02-28 02:59:00	plate_1	Batch_01/23	MPXV	MPXV	IgG	A29	3.90244	4.05547
P_1db3e975	Pox_25_12	2023-02-28 02:59:00	plate_1	Batch_01/23	MPXV	MPXV	IgG	A29	3.98168	4.01271
P_91ea592b	Pox_25_12	2023-02-28 02:59:00	plate_1	Batch_01/23	MPXV	MPXV	IgG	A29	2.61805	2.3021
P_7748ca71	Pox_25_12	2023-02-28 02:59:00	plate_1	Batch_01/23	MPXV	MPXV	IgG	A29	2.50651	2.15805
P_172dbd61	Pox_25_12	2023-02-28 02:59:00	plate_1	Batch_01/23	MPXV	MPXV	IgG	A29	3.99484	4.08161
P_24c827eb	Pox_25_12	2023-02-28 02:59:00	plate_1	Batch_01/23	MPXV	MPXV	IgG	A29	2.64933	2.34147
P_8f4d63f7	Pox_25_12	2023-02-28 02:59:00	plate_1	Batch_01/23	MPXV	MPXV	IgG	A29	2.26007	1.81026
P_e9ef8ded	Pox_25_12	2023-02-28 02:59:00	plate_1	Batch_01/23	MPXV	MPXV	IgG	A29	4.05465	4.34374
P_e516fe0e	Pox_25_12	2023-02-28 02:59:00	plate_1	Batch_01/23	MPXV	MPXV	IgG	A29	3.63043	3.6044
P_9e1854f7	Pox_25_12	2023-02-28 02:59:00	plate_1	Batch_01/23	MPXV	MPXV	IgG	A29	2.63599	2.32472
P_0842d606	Pox_25_12	2023-02-28 02:59:00	plate_1	Batch_01/23	MPXV	MPXV	IgG	A29	3.86183	3.89384
P_8c547a94	Pox_25_12	2023-02-28 02:59:00	plate_1	Batch_01/23	MPXV	MPXV	IgG	A27L	3.00732	2.46571
P_fc592149	Pox_25_12	2023-02-28 02:59:00	plate_1	Batch_01/23	MPXV	MPXV	IgG	A27L	3.58007	3.28248
P_1db3e975	Pox_25_12	2023-02-28 02:59:00	plate_1	Batch_01/23	MPXV	MPXV	IgG	A27L	2.78675	1.99401
P_91ea592b	Pox_25_12	2023-02-28 02:59:00	plate_1	Batch_01/23	MPXV	MPXV	IgG	A27L	2.99913	2.45143
P_7748ca71	Pox_25_12	2023-02-28 02:59:00	plate_1	Batch_01/23	MPXV	MPXV	IgG	A27L	2.81591	2.07123
P_172dbd61	Pox_25_12	2023-02-28 02:59:00	plate_1	Batch_01/23	MPXV	MPXV	IgG	A27L	2.82995	2.10614
P_24c827eb	Pox_25_12	2023-02-28 02:59:00	plate_1	Batch_01/23	MPXV	MPXV	IgG	A27L	2.99913	2.45143
P_8f4d63f7	Pox_25_12	2023-02-28 02:59:00	plate_1	Batch_01/23	MPXV	MPXV	IgG	A27L	3.00432	2.4605
P_e9ef8ded	Pox_25_12	2023-02-28 02:59:00	plate_1	Batch_01/23	MPXV	MPXV	IgG	A27L	2.93323	2.32991
P_e516fe0e	Pox_25_12	2023-02-28 02:59:00	plate_1	Batch_01/23	MPXV	MPXV	IgG	A27L	3.39428	3.03409
P_9e1854f7	Pox_25_12	2023-02-28 02:59:00	plate_1	Batch_01/23	MPXV	MPXV	IgG	A27L	3.02407	2.49443
P_0842d606	Pox_25_12	2023-02-28 02:59:00	plate_1	Batch_01/23	MPXV	MPXV	IgG	A27L	3.47669	3.14385
P_8c547a94	Pox_25_12	2023-02-28 02:59:00	plate_1	Batch_01/23	MPXV	MPXV	IgG	A35R	2.82672	1.91088
P_fc592149	Pox_25_12	2023-02-28 02:59:00	plate_1	Batch_01/23	MPXV	MPXV	IgG	A35R	3.72526	3.08466
P_1db3e975	Pox_25_12	2023-02-28 02:59:00	plate_1	Batch_01/23	MPXV	MPXV	IgG	A35R	3.39217	2.6323
P_91ea592b	Pox_25_12	2023-02-28 02:59:00	plate_1	Batch_01/23	MPXV	MPXV	IgG	A35R	2.75587	1.817
P_7748ca71	Pox_25_12	2023-02-28 02:59:00	plate_1	Batch_01/23	MPXV	MPXV	IgG	A35R	3.87422	3.31013
P_172dbd61	Pox_25_12	2023-02-28 02:59:00	plate_1	Batch_01/23	MPXV	MPXV	IgG	A35R	3.7512	3.12254
P_24c827eb	Pox_25_12	2023-02-28 02:59:00	plate_1	Batch_01/23	MPXV	MPXV	IgG	A35R	2.83727	1.9247
P_8f4d63f7	Pox_25_12	2023-02-28 02:59:00	plate_1	Batch_01/23	MPXV	MPXV	IgG	A35R	2.40654	1.31216
P_e9ef8ded	Pox_25_12	2023-02-28 02:59:00	plate_1	Batch_01/23	MPXV	MPXV	IgG	A35R	3.93268	3.58367
P_e516fe0e	Pox_25_12	2023-02-28 02:59:00	plate_1	Batch_01/23	MPXV	MPXV	IgG	A35R	2.45939	1.3948
P_9e1854f7	Pox_25_12	2023-02-28 02:59:00	plate_1	Batch_01/23	MPXV	MPXV	IgG	A35R	3.99211	3.7005
P_0842d606	Pox_25_12	2023-02-28 02:59:00	plate_1	Batch_01/23	MPXV	MPXV	IgG	A35R	2.49554	1.44973
P_8c547a94	Pox_25_12	2023-02-28 02:59:00	plate_1	Batch_01/23	MPXV	MPXV	IgG	A33R	2.92376	1.83778
P_fc592149	Pox_25_12	2023-02-28 02:59:00	plate_1	Batch_01/23	MPXV	MPXV	IgG	A33R	3.66314	2.8046
P_1db3e975	Pox_25_12	2023-02-28 02:59:00	plate_1	Batch_01/23	MPXV	MPXV	IgG	A33R	3.67961	2.82817
P_91ea592b	Pox_25_12	2023-02-28 02:59:00	plate_1	Batch_01/23	MPXV	MPXV	IgG	A33R	2.82543	1.71106
P_7748ca71	Pox_25_12	2023-02-28 02:59:00	plate_1	Batch_01/23	MPXV	MPXV	IgG	A33R	3.824	3.04319
P_172dbd61	Pox_25_12	2023-02-28 02:59:00	plate_1	Batch_01/23	MPXV	MPXV	IgG	A33R	4.00636	3.34413
P_24c827eb	Pox_25_12	2023-02-28 02:59:00	plate_1	Batch_01/23	MPXV	MPXV	IgG	A33R	2.90822	1.81787
P_8f4d63f7	Pox_25_12	2023-02-28 02:59:00	plate_1	Batch_01/23	MPXV	MPXV	IgG	A33R	3.08422	2.0419
P_e9ef8ded	Pox_25_12	2023-02-28 02:59:00	plate_1	Batch_01/23	MPXV	MPXV	IgG	A33R	4.14401	3.68478
P_e516fe0e	Pox_25_12	2023-02-28 02:59:00	plate_1	Batch_01/23	MPXV	MPXV	IgG	A33R	2.68079	1.52017
P_9e1854f7	Pox_25_12	2023-02-28 02:59:00	plate_1	Batch_01/23	MPXV	MPXV	IgG	A33R	3.98259	3.3025
P_0842d606	Pox_25_12	2023-02-28 02:59:00	plate_1	Batch_01/23	MPXV	MPXV	IgG	A33R	3.06502	2.01755
P_8c547a94	Pox_25_12	2023-02-28 02:59:00	plate_1	Batch_01/23	MPXV	MPXV	IgG	B6	2.95424	1.78145
P_fc592149	Pox_25_12	2023-02-28 02:59:00	plate_1	Batch_01/23	MPXV	MPXV	IgG	B6	3.73062	2.82822
P_1db3e975	Pox_25_12	2023-02-28 02:59:00	plate_1	Batch_01/23	MPXV	MPXV	IgG	B6	3.42943	2.39742
P_91ea592b	Pox_25_12	2023-02-28 02:59:00	plate_1	Batch_01/23	MPXV	MPXV	IgG	B6	2.89708	1.70838
P_7748ca71	Pox_25_12	2023-02-28 02:59:00	plate_1	Batch_01/23	MPXV	MPXV	IgG	B6	3.63007	2.67808
P_172dbd61	Pox_25_12	2023-02-28 02:59:00	plate_1	Batch_01/23	MPXV	MPXV	IgG	B6	3.73484	2.8347
P_24c827eb	Pox_25_12	2023-02-28 02:59:00	plate_1	Batch_01/23	MPXV	MPXV	IgG	B6	2.9489	1.77464
P_8f4d63f7	Pox_25_12	2023-02-28 02:59:00	plate_1	Batch_01/23	MPXV	MPXV	IgG	B6	1.99782	0.372679
P_e9ef8ded	Pox_25_12	2023-02-28 02:59:00	plate_1	Batch_01/23	MPXV	MPXV	IgG	B6	3.81624	2.96298
P_e516fe0e	Pox_25_12	2023-02-28 02:59:00	plate_1	Batch_01/23	MPXV	MPXV	IgG	B6	2.52114	1.21146
P_9e1854f7	Pox_25_12	2023-02-28 02:59:00	plate_1	Batch_01/23	MPXV	MPXV	IgG	B6	3.95429	3.19795
P_0842d606	Pox_25_12	2023-02-28 02:59:00	plate_1	Batch_01/23	MPXV	MPXV	IgG	B6	2.22011	0.764112
P_8c547a94	Pox_25_12	2023-02-28 02:59:00	plate_1	Batch_01/23	MPXV	MPXV	IgG	B5R	3.45909	2.63721
P_fc592149	Pox_25_12	2023-02-28 02:59:00	plate_1	Batch_01/23	MPXV	MPXV	IgG	B5R	3.74382	3.03708
P_1db3e975	Pox_25_12	2023-02-28 02:59:00	plate_1	Batch_01/23	MPXV	MPXV	IgG	B5R	3.14004	2.22487
P_91ea592b	Pox_25_12	2023-02-28 02:59:00	plate_1	Batch_01/23	MPXV	MPXV	IgG	B5R	3.35564	2.50098
P_7748ca71	Pox_25_12	2023-02-28 02:59:00	plate_1	Batch_01/23	MPXV	MPXV	IgG	B5R	3.77967	3.09119
P_172dbd61	Pox_25_12	2023-02-28 02:59:00	plate_1	Batch_01/23	MPXV	MPXV	IgG	B5R	3.49976	2.69178
P_24c827eb	Pox_25_12	2023-02-28 02:59:00	plate_1	Batch_01/23	MPXV	MPXV	IgG	B5R	3.44342	2.61635
P_8f4d63f7	Pox_25_12	2023-02-28 02:59:00	plate_1	Batch_01/23	MPXV	MPXV	IgG	B5R	2.24797	1.01054
P_e9ef8ded	Pox_25_12	2023-02-28 02:59:00	plate_1	Batch_01/23	MPXV	MPXV	IgG	B5R	3.64281	2.88984
P_e516fe0e	Pox_25_12	2023-02-28 02:59:00	plate_1	Batch_01/23	MPXV	MPXV	IgG	B5R	2.51455	1.40991
P_9e1854f7	Pox_25_12	2023-02-28 02:59:00	plate_1	Batch_01/23	MPXV	MPXV	IgG	B5R	3.4456	2.61925
P_0842d606	Pox_25_12	2023-02-28 02:59:00	plate_1	Batch_01/23	MPXV	MPXV	IgG	B5R	2.27875	1.05983
P_8c547a94	Pox_25_12	2023-02-28 02:59:00	plate_1	Batch_01/23	MPXV	MPXV	IgG	E8	2.0569	0.933638
P_fc592149	Pox_25_12	2023-02-28 02:59:00	plate_1	Batch_01/23	MPXV	MPXV	IgG	E8	3.37722	2.74524
P_1db3e975	Pox_25_12	2023-02-28 02:59:00	plate_1	Batch_01/23	MPXV	MPXV	IgG	E8	3.02959	2.29723
P_91ea592b	Pox_25_12	2023-02-28 02:59:00	plate_1	Batch_01/23	MPXV	MPXV	IgG	E8	2.03743	0.900292
P_7748ca71	Pox_25_12	2023-02-28 02:59:00	plate_1	Batch_01/23	MPXV	MPXV	IgG	E8	3.77199	3.29321
P_172dbd61	Pox_25_12	2023-02-28 02:59:00	plate_1	Batch_01/23	MPXV	MPXV	IgG	E8	3.56253	2.99423
P_24c827eb	Pox_25_12	2023-02-28 02:59:00	plate_1	Batch_01/23	MPXV	MPXV	IgG	E8	2.09342	0.994983
P_8f4d63f7	Pox_25_12	2023-02-28 02:59:00	plate_1	Batch_01/23	MPXV	MPXV	IgG	E8	2.03342	0.893383
P_e9ef8ded	Pox_25_12	2023-02-28 02:59:00	plate_1	Batch_01/23	MPXV	MPXV	IgG	E8	3.98419	3.94304
P_e516fe0e	Pox_25_12	2023-02-28 02:59:00	plate_1	Batch_01/23	MPXV	MPXV	IgG	E8	2.08458	0.980258
P_9e1854f7	Pox_25_12	2023-02-28 02:59:00	plate_1	Batch_01/23	MPXV	MPXV	IgG	E8	3.18241	2.49254
P_0842d606	Pox_25_12	2023-02-28 02:59:00	plate_1	Batch_01/23	MPXV	MPXV	IgG	E8	2.25042	1.24393
P_8c547a94	Pox_25_12	2023-02-28 02:59:00	plate_1	Batch_01/23	MPXV	MPXV	IgG	M1	2.65176	3.11538
P_fc592149	Pox_25_12	2023-02-28 02:59:00	plate_1	Batch_01/23	MPXV	MPXV	IgG	M1	2.71767	3.09535
P_1db3e975	Pox_25_12	2023-02-28 02:59:00	plate_1	Batch_01/23	MPXV	MPXV	IgG	M1	2.935	3.48869
P_91ea592b	Pox_25_12	2023-02-28 02:59:00	plate_1	Batch_01/23	MPXV	MPXV	IgG	M1	2.59329	3.08318
P_7748ca71	Pox_25_12	2023-02-28 02:59:00	plate_1	Batch_01/23	MPXV	MPXV	IgG	M1	2.61384	3.14152
P_172dbd61	Pox_25_12	2023-02-28 02:59:00	plate_1	Batch_01/23	MPXV	MPXV	IgG	M1	2.85065	3.40989
P_24c827eb	Pox_25_12	2023-02-28 02:59:00	plate_1	Batch_01/23	MPXV	MPXV	IgG	M1	2.4843	2.8562
P_8f4d63f7	Pox_25_12	2023-02-28 02:59:00	plate_1	Batch_01/23	MPXV	MPXV	IgG	M1	2.40824	2.84906
P_e9ef8ded	Pox_25_12	2023-02-28 02:59:00	plate_1	Batch_01/23	MPXV	MPXV	IgG	M1	2.64836	3.15963
P_e516fe0e	Pox_25_12	2023-02-28 02:59:00	plate_1	Batch_01/23	MPXV	MPXV	IgG	M1	2.70672	3.16567
P_9e1854f7	Pox_25_12	2023-02-28 02:59:00	plate_1	Batch_01/23	MPXV	MPXV	IgG	M1	2.3032	2.42446
P_0842d606	Pox_25_12	2023-02-28 02:59:00	plate_1	Batch_01/23	MPXV	MPXV	IgG	M1	2.61172	3.06799
P_8c547a94	Pox_25_12	2023-02-28 02:59:00	plate_1	Batch_01/23	MPXV	MPXV	IgG	L1R	2.85582	2.97173
P_fc592149	Pox_25_12	2023-02-28 02:59:00	plate_1	Batch_01/23	MPXV	MPXV	IgG	L1R	2.69197	2.56343
P_1db3e975	Pox_25_12	2023-02-28 02:59:00	plate_1	Batch_01/23	MPXV	MPXV	IgG	L1R	3.12678	3.32662
P_91ea592b	Pox_25_12	2023-02-28 02:59:00	plate_1	Batch_01/23	MPXV	MPXV	IgG	L1R	2.7839	2.88194
P_7748ca71	Pox_25_12	2023-02-28 02:59:00	plate_1	Batch_01/23	MPXV	MPXV	IgG	L1R	2.64787	2.91446
P_172dbd61	Pox_25_12	2023-02-28 02:59:00	plate_1	Batch_01/23	MPXV	MPXV	IgG	L1R	3.05805	3.26651
P_24c827eb	Pox_25_12	2023-02-28 02:59:00	plate_1	Batch_01/23	MPXV	MPXV	IgG	L1R	2.70586	2.57962
P_8f4d63f7	Pox_25_12	2023-02-28 02:59:00	plate_1	Batch_01/23	MPXV	MPXV	IgG	L1R	2.4417	2.26
P_e9ef8ded	Pox_25_12	2023-02-28 02:59:00	plate_1	Batch_01/23	MPXV	MPXV	IgG	L1R	2.98856	3.07097
P_e516fe0e	Pox_25_12	2023-02-28 02:59:00	plate_1	Batch_01/23	MPXV	MPXV	IgG	L1R	2.69897	2.85043
P_9e1854f7	Pox_25_12	2023-02-28 02:59:00	plate_1	Batch_01/23	MPXV	MPXV	IgG	L1R	2.27416	2.037
P_0842d606	Pox_25_12	2023-02-28 02:59:00	plate_1	Batch_01/23	MPXV	MPXV	IgG	L1R	2.93752	3.02936
P_8c547a94	Pox_25_12	2023-02-28 02:59:00	plate_1	Batch_01/23	MPXV	MPXV	IgG	D8L	2.93902	2.1324
P_fc592149	Pox_25_12	2023-02-28 02:59:00	plate_1	Batch_01/23	MPXV	MPXV	IgG	D8L	3.18327	2.43091
P_1db3e975	Pox_25_12	2023-02-28 02:59:00	plate_1	Batch_01/23	MPXV	MPXV	IgG	D8L	3.24871	2.51183
P_91ea592b	Pox_25_12	2023-02-28 02:59:00	plate_1	Batch_01/23	MPXV	MPXV	IgG	D8L	2.86303	2.03954
P_7748ca71	Pox_25_12	2023-02-28 02:59:00	plate_1	Batch_01/23	MPXV	MPXV	IgG	D8L	2.97749	2.17931
P_172dbd61	Pox_25_12	2023-02-28 02:59:00	plate_1	Batch_01/23	MPXV	MPXV	IgG	D8L	3.42894	2.73956
P_24c827eb	Pox_25_12	2023-02-28 02:59:00	plate_1	Batch_01/23	MPXV	MPXV	IgG	D8L	2.79309	1.95363
P_8f4d63f7	Pox_25_12	2023-02-28 02:59:00	plate_1	Batch_01/23	MPXV	MPXV	IgG	D8L	2.92634	2.11693
P_e9ef8ded	Pox_25_12	2023-02-28 02:59:00	plate_1	Batch_01/23	MPXV	MPXV	IgG	D8L	3.92153	3.55571
P_e516fe0e	Pox_25_12	2023-02-28 02:59:00	plate_1	Batch_01/23	MPXV	MPXV	IgG	D8L	3.11311	2.34479
P_9e1854f7	Pox_25_12	2023-02-28 02:59:00	plate_1	Batch_01/23	MPXV	MPXV	IgG	D8L	2.86688	2.04426
P_0842d606	Pox_25_12	2023-02-28 02:59:00	plate_1	Batch_01/23	MPXV	MPXV	IgG	D8L	2.7638	1.91745
P_8c547a94	Pox_25_12	2023-02-28 02:59:00	plate_1	Batch_01/23	MPXV	MPXV	IgG	H3L	3.25467	2.51821
P_fc592149	Pox_25_12	2023-02-28 02:59:00	plate_1	Batch_01/23	MPXV	MPXV	IgG	H3L	4.19922	4.05742
P_1db3e975	Pox_25_12	2023-02-28 02:59:00	plate_1	Batch_01/23	MPXV	MPXV	IgG	H3L	3.45969	2.79288
P_91ea592b	Pox_25_12	2023-02-28 02:59:00	plate_1	Batch_01/23	MPXV	MPXV	IgG	H3L	3.21709	2.46974
P_7748ca71	Pox_25_12	2023-02-28 02:59:00	plate_1	Batch_01/23	MPXV	MPXV	IgG	H3L	3.2824	2.55428
P_172dbd61	Pox_25_12	2023-02-28 02:59:00	plate_1	Batch_01/23	MPXV	MPXV	IgG	H3L	3.48437	2.82743
P_24c827eb	Pox_25_12	2023-02-28 02:59:00	plate_1	Batch_01/23	MPXV	MPXV	IgG	H3L	3.12254	2.34963
P_8f4d63f7	Pox_25_12	2023-02-28 02:59:00	plate_1	Batch_01/23	MPXV	MPXV	IgG	H3L	3.29787	2.57453
P_e9ef8ded	Pox_25_12	2023-02-28 02:59:00	plate_1	Batch_01/23	MPXV	MPXV	IgG	H3L	3.41229	2.72754
P_e516fe0e	Pox_25_12	2023-02-28 02:59:00	plate_1	Batch_01/23	MPXV	MPXV	IgG	H3L	3.17551	2.41663
P_9e1854f7	Pox_25_12	2023-02-28 02:59:00	plate_1	Batch_01/23	MPXV	MPXV	IgG	H3L	3.405	2.71761
P_0842d606	Pox_25_12	2023-02-28 02:59:00	plate_1	Batch_01/23	MPXV	MPXV	IgG	H3L	3.32644	2.61218
P_8c547a94	Pox_25_12	2023-02-28 02:59:00	plate_1	Batch_01/23	MPXV	MPXV	IgG	ATI-C	3.33526	3.96021
P_fc592149	Pox_25_12	2023-02-28 02:59:00	plate_1	Batch_01/23	MPXV	MPXV	IgG	ATI-C	3.08565	3.68853
P_1db3e975	Pox_25_12	2023-02-28 02:59:00	plate_1	Batch_01/23	MPXV	MPXV	IgG	ATI-C	3.06744	3.65973
P_91ea592b	Pox_25_12	2023-02-28 02:59:00	plate_1	Batch_01/23	MPXV	MPXV	IgG	ATI-C	3.32118	3.98179
P_7748ca71	Pox_25_12	2023-02-28 02:59:00	plate_1	Batch_01/23	MPXV	MPXV	IgG	ATI-C	2.92942	3.45102
P_172dbd61	Pox_25_12	2023-02-28 02:59:00	plate_1	Batch_01/23	MPXV	MPXV	IgG	ATI-C	3.11378	3.73633
P_24c827eb	Pox_25_12	2023-02-28 02:59:00	plate_1	Batch_01/23	MPXV	MPXV	IgG	ATI-C	3.33586	3.96529
P_8f4d63f7	Pox_25_12	2023-02-28 02:59:00	plate_1	Batch_01/23	MPXV	MPXV	IgG	ATI-C	3.39524	4.12748
P_e9ef8ded	Pox_25_12	2023-02-28 02:59:00	plate_1	Batch_01/23	MPXV	MPXV	IgG	ATI-C	3.27646	3.93568
P_e516fe0e	Pox_25_12	2023-02-28 02:59:00	plate_1	Batch_01/23	MPXV	MPXV	IgG	ATI-C	2.98385	3.55407
P_9e1854f7	Pox_25_12	2023-02-28 02:59:00	plate_1	Batch_01/23	MPXV	MPXV	IgG	ATI-C	3.40688	4.16833
P_0842d606	Pox_25_12	2023-02-28 02:59:00	plate_1	Batch_01/23	MPXV	MPXV	IgG	ATI-C	2.97909	3.63062
P_8c547a94	Pox_25_12	2023-02-28 02:59:00	plate_1	Batch_01/23	MPXV	MPXV	IgG	ATI-N	3.1284	1.68385
P_fc592149	Pox_25_12	2023-02-28 02:59:00	plate_1	Batch_01/23	MPXV	MPXV	IgG	ATI-N	3.70552	2.54975
P_1db3e975	Pox_25_12	2023-02-28 02:59:00	plate_1	Batch_01/23	MPXV	MPXV	IgG	ATI-N	3.30589	1.93157
P_91ea592b	Pox_25_12	2023-02-28 02:59:00	plate_1	Batch_01/23	MPXV	MPXV	IgG	ATI-N	3.12024	1.67265
P_7748ca71	Pox_25_12	2023-02-28 02:59:00	plate_1	Batch_01/23	MPXV	MPXV	IgG	ATI-N	3.84671	2.80734
P_172dbd61	Pox_25_12	2023-02-28 02:59:00	plate_1	Batch_01/23	MPXV	MPXV	IgG	ATI-N	3.8204	2.75695
P_24c827eb	Pox_25_12	2023-02-28 02:59:00	plate_1	Batch_01/23	MPXV	MPXV	IgG	ATI-N	3.12678	1.68162
P_8f4d63f7	Pox_25_12	2023-02-28 02:59:00	plate_1	Batch_01/23	MPXV	MPXV	IgG	ATI-N	2.86094	1.31966
P_e9ef8ded	Pox_25_12	2023-02-28 02:59:00	plate_1	Batch_01/23	MPXV	MPXV	IgG	ATI-N	4.12199	3.43895
P_e516fe0e	Pox_25_12	2023-02-28 02:59:00	plate_1	Batch_01/23	MPXV	MPXV	IgG	ATI-N	2.5955	0.951382
P_9e1854f7	Pox_25_12	2023-02-28 02:59:00	plate_1	Batch_01/23	MPXV	MPXV	IgG	ATI-N	3.95899	3.03832
P_0842d606	Pox_25_12	2023-02-28 02:59:00	plate_1	Batch_01/23	MPXV	MPXV	IgG	ATI-N	2.95665	1.44975
P_8c547a94	Pox_25_12	2023-02-28 02:59:00	plate_1	Batch_01/23	MPXV	MPXV	IgG	A5L	3.0086	3.32415
P_fc592149	Pox_25_12	2023-02-28 02:59:00	plate_1	Batch_01/23	MPXV	MPXV	IgG	A5L	3.36977	3.7805
P_1db3e975	Pox_25_12	2023-02-28 02:59:00	plate_1	Batch_01/23	MPXV	MPXV	IgG	A5L	3.68833	4.14397
P_91ea592b	Pox_25_12	2023-02-28 02:59:00	plate_1	Batch_01/23	MPXV	MPXV	IgG	A5L	2.99498	3.30325
P_7748ca71	Pox_25_12	2023-02-28 02:59:00	plate_1	Batch_01/23	MPXV	MPXV	IgG	A5L	3.17377	3.47535
P_172dbd61	Pox_25_12	2023-02-28 02:59:00	plate_1	Batch_01/23	MPXV	MPXV	IgG	A5L	3.8947	4.46868
P_24c827eb	Pox_25_12	2023-02-28 02:59:00	plate_1	Batch_01/23	MPXV	MPXV	IgG	A5L	3.01157	3.32952
P_8f4d63f7	Pox_25_12	2023-02-28 02:59:00	plate_1	Batch_01/23	MPXV	MPXV	IgG	A5L	3.15836	3.47623
P_e9ef8ded	Pox_25_12	2023-02-28 02:59:00	plate_1	Batch_01/23	MPXV	MPXV	IgG	A5L	4.07449	4.7712
P_e516fe0e	Pox_25_12	2023-02-28 02:59:00	plate_1	Batch_01/23	MPXV	MPXV	IgG	A5L	3.33566	3.73761
P_9e1854f7	Pox_25_12	2023-02-28 02:59:00	plate_1	Batch_01/23	MPXV	MPXV	IgG	A5L	3.15091	3.49122
P_0842d606	Pox_25_12	2023-02-28 02:59:00	plate_1	Batch_01/23	MPXV	MPXV	IgG	A5L	3.59956	4.16298
P_8c547a94	Pox_25_12	2023-02-28 02:59:00	plate_1	Batch_01/23	MPXV	MPXV	IgG	VACV	2.45484	1.04093
P_fc592149	Pox_25_12	2023-02-28 02:59:00	plate_1	Batch_01/23	MPXV	MPXV	IgG	VACV	3.10958	2.02644
P_1db3e975	Pox_25_12	2023-02-28 02:59:00	plate_1	Batch_01/23	MPXV	MPXV	IgG	VACV	2.91062	1.73601
P_91ea592b	Pox_25_12	2023-02-28 02:59:00	plate_1	Batch_01/23	MPXV	MPXV	IgG	VACV	2.43297	1.00499
P_7748ca71	Pox_25_12	2023-02-28 02:59:00	plate_1	Batch_01/23	MPXV	MPXV	IgG	VACV	3.46359	2.56088
P_172dbd61	Pox_25_12	2023-02-28 02:59:00	plate_1	Batch_01/23	MPXV	MPXV	IgG	VACV	3.08422	1.98934
P_24c827eb	Pox_25_12	2023-02-28 02:59:00	plate_1	Batch_01/23	MPXV	MPXV	IgG	VACV	2.51322	1.13518
P_8f4d63f7	Pox_25_12	2023-02-28 02:59:00	plate_1	Batch_01/23	MPXV	MPXV	IgG	VACV	2.55871	1.20715
P_e9ef8ded	Pox_25_12	2023-02-28 02:59:00	plate_1	Batch_01/23	MPXV	MPXV	IgG	VACV	3.4062	2.47099
P_e516fe0e	Pox_25_12	2023-02-28 02:59:00	plate_1	Batch_01/23	MPXV	MPXV	IgG	VACV	2.51786	1.14258
P_9e1854f7	Pox_25_12	2023-02-28 02:59:00	plate_1	Batch_01/23	MPXV	MPXV	IgG	VACV	3.39829	2.45874
P_0842d606	Pox_25_12	2023-02-28 02:59:00	plate_1	Batch_01/23	MPXV	MPXV	IgG	VACV	2.55145	1.19575
P_8c547a94	Pox_25_12	2023-02-28 02:59:00	plate_1	Batch_01/23	MPXV	MPXV	IgG	Delta	2.11727	0.691434
P_fc592149	Pox_25_12	2023-02-28 02:59:00	plate_1	Batch_01/23	MPXV	MPXV	IgG	Delta	3.055	1.95291
P_1db3e975	Pox_25_12	2023-02-28 02:59:00	plate_1	Batch_01/23	MPXV	MPXV	IgG	Delta	2.79588	1.59507
P_91ea592b	Pox_25_12	2023-02-28 02:59:00	plate_1	Batch_01/23	MPXV	MPXV	IgG	Delta	2.11059	0.682441
P_7748ca71	Pox_25_12	2023-02-28 02:59:00	plate_1	Batch_01/23	MPXV	MPXV	IgG	Delta	3.44483	2.53634
P_172dbd61	Pox_25_12	2023-02-28 02:59:00	plate_1	Batch_01/23	MPXV	MPXV	IgG	Delta	2.9952	1.86881
P_24c827eb	Pox_25_12	2023-02-28 02:59:00	plate_1	Batch_01/23	MPXV	MPXV	IgG	Delta	2.21748	0.825608
P_8f4d63f7	Pox_25_12	2023-02-28 02:59:00	plate_1	Batch_01/23	MPXV	MPXV	IgG	Delta	2.41162	1.08315
P_e9ef8ded	Pox_25_12	2023-02-28 02:59:00	plate_1	Batch_01/23	MPXV	MPXV	IgG	Delta	3.37731	2.42977
P_e516fe0e	Pox_25_12	2023-02-28 02:59:00	plate_1	Batch_01/23	MPXV	MPXV	IgG	Delta	2.2418	0.857992
P_9e1854f7	Pox_25_12	2023-02-28 02:59:00	plate_1	Batch_01/23	MPXV	MPXV	IgG	Delta	3.37785	2.43062
P_0842d606	Pox_25_12	2023-02-28 02:59:00	plate_1	Batch_01/23	MPXV	MPXV	IgG	Delta	2.35411	1.00704
P_b2d9325d	Pox_25_12	2023-02-28 04:29:00	plate_2	Batch_01/23	MPXV	MPXV	IgG	A29	3.56656	3.50649
P_50aad7da	Pox_25_12	2023-02-28 04:29:00	plate_2	Batch_01/23	MPXV	MPXV	IgG	A29	3.4312	3.26477
P_d40b77eb	Pox_25_12	2023-02-28 04:29:00	plate_2	Batch_01/23	MPXV	MPXV	IgG	A29	3.22427	3.01533
P_57be0706	Pox_25_12	2023-02-28 04:29:00	plate_2	Batch_01/23	MPXV	MPXV	IgG	A29	2.86776	2.59552
P_e195beaa	Pox_25_12	2023-02-28 04:29:00	plate_2	Batch_01/23	MPXV	MPXV	IgG	A29	3.16197	2.94143
P_2e2c6a33	Pox_25_12	2023-02-28 04:29:00	plate_2	Batch_01/23	MPXV	MPXV	IgG	A29	2.55267	2.2106
P_da4e1cdf	Pox_25_12	2023-02-28 04:29:00	plate_2	Batch_01/23	MPXV	MPXV	IgG	A29	3.99339	4.30819
P_5ae03593	Pox_25_12	2023-02-28 04:29:00	plate_2	Batch_01/23	MPXV	MPXV	IgG	A29	3.75074	3.72777
P_6d08fdb4	Pox_25_12	2023-02-28 04:29:00	plate_2	Batch_01/23	MPXV	MPXV	IgG	A29	2.42488	2.04259
P_a675db39	Pox_25_12	2023-02-28 04:29:00	plate_2	Batch_01/23	MPXV	MPXV	IgG	A29	2.66605	2.35274
P_d999dd99	Pox_25_12	2023-02-28 04:29:00	plate_2	Batch_01/23	MPXV	MPXV	IgG	A29	3.90347	3.9513
P_127036a2	Pox_25_12	2023-02-28 04:29:00	plate_2	Batch_01/23	MPXV	MPXV	IgG	A29	3.00432	2.75617
P_b2d9325d	Pox_25_12	2023-02-28 04:29:00	plate_2	Batch_01/23	MPXV	MPXV	IgG	A27L	3.31429	2.92303
P_50aad7da	Pox_25_12	2023-02-28 04:29:00	plate_2	Batch_01/23	MPXV	MPXV	IgG	A27L	3.10346	2.6274
P_d40b77eb	Pox_25_12	2023-02-28 04:29:00	plate_2	Batch_01/23	MPXV	MPXV	IgG	A27L	3.5605	3.25631
P_57be0706	Pox_25_12	2023-02-28 04:29:00	plate_2	Batch_01/23	MPXV	MPXV	IgG	A27L	3.35507	2.97812
P_e195beaa	Pox_25_12	2023-02-28 04:29:00	plate_2	Batch_01/23	MPXV	MPXV	IgG	A27L	3.2393	2.82056
P_2e2c6a33	Pox_25_12	2023-02-28 04:29:00	plate_2	Batch_01/23	MPXV	MPXV	IgG	A27L	3.11628	2.64622
P_da4e1cdf	Pox_25_12	2023-02-28 04:29:00	plate_2	Batch_01/23	MPXV	MPXV	IgG	A27L	4.16173	4.62345
P_5ae03593	Pox_25_12	2023-02-28 04:29:00	plate_2	Batch_01/23	MPXV	MPXV	IgG	A27L	3.57025	3.26978
P_6d08fdb4	Pox_25_12	2023-02-28 04:29:00	plate_2	Batch_01/23	MPXV	MPXV	IgG	A27L	3.02633	2.51046
P_a675db39	Pox_25_12	2023-02-28 04:29:00	plate_2	Batch_01/23	MPXV	MPXV	IgG	A27L	3.01953	2.49981
P_d999dd99	Pox_25_12	2023-02-28 04:29:00	plate_2	Batch_01/23	MPXV	MPXV	IgG	A27L	3.68187	3.4281
P_127036a2	Pox_25_12	2023-02-28 04:29:00	plate_2	Batch_01/23	MPXV	MPXV	IgG	A27L	2.9425	2.37407
P_b2d9325d	Pox_25_12	2023-02-28 04:29:00	plate_2	Batch_01/23	MPXV	MPXV	IgG	A35R	3.59362	2.87672
P_50aad7da	Pox_25_12	2023-02-28 04:29:00	plate_2	Batch_01/23	MPXV	MPXV	IgG	A35R	4.2911	4.46585
P_d40b77eb	Pox_25_12	2023-02-28 04:29:00	plate_2	Batch_01/23	MPXV	MPXV	IgG	A35R	4.33371	4.66388
P_57be0706	Pox_25_12	2023-02-28 04:29:00	plate_2	Batch_01/23	MPXV	MPXV	IgG	A35R	4.21323	4.03054
P_e195beaa	Pox_25_12	2023-02-28 04:29:00	plate_2	Batch_01/23	MPXV	MPXV	IgG	A35R	3.53782	2.80135
P_2e2c6a33	Pox_25_12	2023-02-28 04:29:00	plate_2	Batch_01/23	MPXV	MPXV	IgG	A35R	3.9703	3.45206
P_da4e1cdf	Pox_25_12	2023-02-28 04:29:00	plate_2	Batch_01/23	MPXV	MPXV	IgG	A35R	4.17762	4.67625
P_5ae03593	Pox_25_12	2023-02-28 04:29:00	plate_2	Batch_01/23	MPXV	MPXV	IgG	A35R	3.6771	3.52347
P_6d08fdb4	Pox_25_12	2023-02-28 04:29:00	plate_2	Batch_01/23	MPXV	MPXV	IgG	A35R	2.32118	1.17873
P_a675db39	Pox_25_12	2023-02-28 04:29:00	plate_2	Batch_01/23	MPXV	MPXV	IgG	A35R	3.59808	2.88282
P_d999dd99	Pox_25_12	2023-02-28 04:29:00	plate_2	Batch_01/23	MPXV	MPXV	IgG	A35R	3.6721	3.50311
P_127036a2	Pox_25_12	2023-02-28 04:29:00	plate_2	Batch_01/23	MPXV	MPXV	IgG	A35R	3.79435	3.1652
P_b2d9325d	Pox_25_12	2023-02-28 04:29:00	plate_2	Batch_01/23	MPXV	MPXV	IgG	A33R	3.76035	2.93511
P_50aad7da	Pox_25_12	2023-02-28 04:29:00	plate_2	Batch_01/23	MPXV	MPXV	IgG	A33R	4.18344	3.77812
P_d40b77eb	Pox_25_12	2023-02-28 04:29:00	plate_2	Batch_01/23	MPXV	MPXV	IgG	A33R	4.37166	4.37
P_57be0706	Pox_25_12	2023-02-28 04:29:00	plate_2	Batch_01/23	MPXV	MPXV	IgG	A33R	4.23063	3.91661
P_e195beaa	Pox_25_12	2023-02-28 04:29:00	plate_2	Batch_01/23	MPXV	MPXV	IgG	A33R	3.52401	2.60203
P_2e2c6a33	Pox_25_12	2023-02-28 04:29:00	plate_2	Batch_01/23	MPXV	MPXV	IgG	A33R	4.03274	3.38722
P_da4e1cdf	Pox_25_12	2023-02-28 04:29:00	plate_2	Batch_01/23	MPXV	MPXV	IgG	A33R	4.19085	4.55716
P_5ae03593	Pox_25_12	2023-02-28 04:29:00	plate_2	Batch_01/23	MPXV	MPXV	IgG	A33R	3.84665	3.61634
P_6d08fdb4	Pox_25_12	2023-02-28 04:29:00	plate_2	Batch_01/23	MPXV	MPXV	IgG	A33R	2.68395	1.54081
P_a675db39	Pox_25_12	2023-02-28 04:29:00	plate_2	Batch_01/23	MPXV	MPXV	IgG	A33R	3.21617	2.20708
P_d999dd99	Pox_25_12	2023-02-28 04:29:00	plate_2	Batch_01/23	MPXV	MPXV	IgG	A33R	3.84723	3.56057
P_127036a2	Pox_25_12	2023-02-28 04:29:00	plate_2	Batch_01/23	MPXV	MPXV	IgG	A33R	3.78351	2.97006
P_b2d9325d	Pox_25_12	2023-02-28 04:29:00	plate_2	Batch_01/23	MPXV	MPXV	IgG	B6	3.97053	3.23993
P_50aad7da	Pox_25_12	2023-02-28 04:29:00	plate_2	Batch_01/23	MPXV	MPXV	IgG	B6	3.82911	2.99932
P_d40b77eb	Pox_25_12	2023-02-28 04:29:00	plate_2	Batch_01/23	MPXV	MPXV	IgG	B6	4.29168	4.27396
P_57be0706	Pox_25_12	2023-02-28 04:29:00	plate_2	Batch_01/23	MPXV	MPXV	IgG	B6	4.17532	3.65082
P_e195beaa	Pox_25_12	2023-02-28 04:29:00	plate_2	Batch_01/23	MPXV	MPXV	IgG	B6	2.68034	1.45293
P_2e2c6a33	Pox_25_12	2023-02-28 04:29:00	plate_2	Batch_01/23	MPXV	MPXV	IgG	B6	3.88835	3.0969
P_da4e1cdf	Pox_25_12	2023-02-28 04:29:00	plate_2	Batch_01/23	MPXV	MPXV	IgG	B6	4.25631	4.06892
P_5ae03593	Pox_25_12	2023-02-28 04:29:00	plate_2	Batch_01/23	MPXV	MPXV	IgG	B6	3.82905	2.99922
P_6d08fdb4	Pox_25_12	2023-02-28 04:29:00	plate_2	Batch_01/23	MPXV	MPXV	IgG	B6	2.67256	1.44264
P_a675db39	Pox_25_12	2023-02-28 04:29:00	plate_2	Batch_01/23	MPXV	MPXV	IgG	B6	2.61752	1.36919
P_d999dd99	Pox_25_12	2023-02-28 04:29:00	plate_2	Batch_01/23	MPXV	MPXV	IgG	B6	3.92642	3.16195
P_127036a2	Pox_25_12	2023-02-28 04:29:00	plate_2	Batch_01/23	MPXV	MPXV	IgG	B6	3.93792	3.182
P_b2d9325d	Pox_25_12	2023-02-28 04:29:00	plate_2	Batch_01/23	MPXV	MPXV	IgG	B5R	3.59478	2.83943
P_50aad7da	Pox_25_12	2023-02-28 04:29:00	plate_2	Batch_01/23	MPXV	MPXV	IgG	B5R	3.6437	2.90893
P_d40b77eb	Pox_25_12	2023-02-28 04:29:00	plate_2	Batch_01/23	MPXV	MPXV	IgG	B5R	4.30955	4.35503
P_57be0706	Pox_25_12	2023-02-28 04:29:00	plate_2	Batch_01/23	MPXV	MPXV	IgG	B5R	4.04258	3.62219
P_e195beaa	Pox_25_12	2023-02-28 04:29:00	plate_2	Batch_01/23	MPXV	MPXV	IgG	B5R	2.55388	1.48202
P_2e2c6a33	Pox_25_12	2023-02-28 04:29:00	plate_2	Batch_01/23	MPXV	MPXV	IgG	B5R	3.7522	3.06885
P_da4e1cdf	Pox_25_12	2023-02-28 04:29:00	plate_2	Batch_01/23	MPXV	MPXV	IgG	B5R	4.21418	4.1271
P_5ae03593	Pox_25_12	2023-02-28 04:29:00	plate_2	Batch_01/23	MPXV	MPXV	IgG	B5R	3.59373	2.83796
P_6d08fdb4	Pox_25_12	2023-02-28 04:29:00	plate_2	Batch_01/23	MPXV	MPXV	IgG	B5R	2.23045	1.00708
P_a675db39	Pox_25_12	2023-02-28 04:29:00	plate_2	Batch_01/23	MPXV	MPXV	IgG	B5R	2.50106	1.40911
P_d999dd99	Pox_25_12	2023-02-28 04:29:00	plate_2	Batch_01/23	MPXV	MPXV	IgG	B5R	3.57703	2.81456
P_127036a2	Pox_25_12	2023-02-28 04:29:00	plate_2	Batch_01/23	MPXV	MPXV	IgG	B5R	3.62557	2.88301
P_b2d9325d	Pox_25_12	2023-02-28 04:29:00	plate_2	Batch_01/23	MPXV	MPXV	IgG	E8	4.03828	3.71915
P_50aad7da	Pox_25_12	2023-02-28 04:29:00	plate_2	Batch_01/23	MPXV	MPXV	IgG	E8	3.91471	3.55656
P_d40b77eb	Pox_25_12	2023-02-28 04:29:00	plate_2	Batch_01/23	MPXV	MPXV	IgG	E8	4.34963	4.58086
P_57be0706	Pox_25_12	2023-02-28 04:29:00	plate_2	Batch_01/23	MPXV	MPXV	IgG	E8	3.95347	3.61148
P_e195beaa	Pox_25_12	2023-02-28 04:29:00	plate_2	Batch_01/23	MPXV	MPXV	IgG	E8	3.04139	2.30589
P_2e2c6a33	Pox_25_12	2023-02-28 04:29:00	plate_2	Batch_01/23	MPXV	MPXV	IgG	E8	3.58127	2.99488
P_da4e1cdf	Pox_25_12	2023-02-28 04:29:00	plate_2	Batch_01/23	MPXV	MPXV	IgG	E8	4.27064	4.55251
P_5ae03593	Pox_25_12	2023-02-28 04:29:00	plate_2	Batch_01/23	MPXV	MPXV	IgG	E8	3.59123	3.00844
P_6d08fdb4	Pox_25_12	2023-02-28 04:29:00	plate_2	Batch_01/23	MPXV	MPXV	IgG	E8	1.99123	0.885469
P_a675db39	Pox_25_12	2023-02-28 04:29:00	plate_2	Batch_01/23	MPXV	MPXV	IgG	E8	2.26245	1.30201
P_d999dd99	Pox_25_12	2023-02-28 04:29:00	plate_2	Batch_01/23	MPXV	MPXV	IgG	E8	4.0404	3.91758
P_127036a2	Pox_25_12	2023-02-28 04:29:00	plate_2	Batch_01/23	MPXV	MPXV	IgG	E8	3.11177	2.39273
P_b2d9325d	Pox_25_12	2023-02-28 04:29:00	plate_2	Batch_01/23	MPXV	MPXV	IgG	M1	2.70586	3.19343
P_50aad7da	Pox_25_12	2023-02-28 04:29:00	plate_2	Batch_01/23	MPXV	MPXV	IgG	M1	2.70672	3.18352
P_d40b77eb	Pox_25_12	2023-02-28 04:29:00	plate_2	Batch_01/23	MPXV	MPXV	IgG	M1	3.82659	4.33162
P_57be0706	Pox_25_12	2023-02-28 04:29:00	plate_2	Batch_01/23	MPXV	MPXV	IgG	M1	3.20575	3.67569
P_e195beaa	Pox_25_12	2023-02-28 04:29:00	plate_2	Batch_01/23	MPXV	MPXV	IgG	M1	2.51786	2.99847
P_2e2c6a33	Pox_25_12	2023-02-28 04:29:00	plate_2	Batch_01/23	MPXV	MPXV	IgG	M1	2.60423	3.08132
P_da4e1cdf	Pox_25_12	2023-02-28 04:29:00	plate_2	Batch_01/23	MPXV	MPXV	IgG	M1	3.76223	4.51106
P_5ae03593	Pox_25_12	2023-02-28 04:29:00	plate_2	Batch_01/23	MPXV	MPXV	IgG	M1	2.49415	2.88408
P_6d08fdb4	Pox_25_12	2023-02-28 04:29:00	plate_2	Batch_01/23	MPXV	MPXV	IgG	M1	3.07518	3.37657
P_a675db39	Pox_25_12	2023-02-28 04:29:00	plate_2	Batch_01/23	MPXV	MPXV	IgG	M1	2.68931	3.15685
P_d999dd99	Pox_25_12	2023-02-28 04:29:00	plate_2	Batch_01/23	MPXV	MPXV	IgG	M1	2.40993	2.75006
P_127036a2	Pox_25_12	2023-02-28 04:29:00	plate_2	Batch_01/23	MPXV	MPXV	IgG	M1	2.55145	3.01832
P_b2d9325d	Pox_25_12	2023-02-28 04:29:00	plate_2	Batch_01/23	MPXV	MPXV	IgG	L1R	2.80618	2.98986
P_50aad7da	Pox_25_12	2023-02-28 04:29:00	plate_2	Batch_01/23	MPXV	MPXV	IgG	L1R	2.75815	2.86904
P_d40b77eb	Pox_25_12	2023-02-28 04:29:00	plate_2	Batch_01/23	MPXV	MPXV	IgG	L1R	4.06908	4.38255
P_57be0706	Pox_25_12	2023-02-28 04:29:00	plate_2	Batch_01/23	MPXV	MPXV	IgG	L1R	3.4178	3.5624
P_e195beaa	Pox_25_12	2023-02-28 04:29:00	plate_2	Batch_01/23	MPXV	MPXV	IgG	L1R	2.6289	2.49892
P_2e2c6a33	Pox_25_12	2023-02-28 04:29:00	plate_2	Batch_01/23	MPXV	MPXV	IgG	L1R	2.72016	2.60457
P_da4e1cdf	Pox_25_12	2023-02-28 04:29:00	plate_2	Batch_01/23	MPXV	MPXV	IgG	L1R	3.97065	4.5502
P_5ae03593	Pox_25_12	2023-02-28 04:29:00	plate_2	Batch_01/23	MPXV	MPXV	IgG	L1R	2.58546	2.44778
P_6d08fdb4	Pox_25_12	2023-02-28 04:29:00	plate_2	Batch_01/23	MPXV	MPXV	IgG	L1R	3.2071	3.19859
P_a675db39	Pox_25_12	2023-02-28 04:29:00	plate_2	Batch_01/23	MPXV	MPXV	IgG	L1R	2.76305	2.92405
P_d999dd99	Pox_25_12	2023-02-28 04:29:00	plate_2	Batch_01/23	MPXV	MPXV	IgG	L1R	2.62583	2.49532
P_127036a2	Pox_25_12	2023-02-28 04:29:00	plate_2	Batch_01/23	MPXV	MPXV	IgG	L1R	3.32613	3.38528
P_b2d9325d	Pox_25_12	2023-02-28 04:29:00	plate_2	Batch_01/23	MPXV	MPXV	IgG	D8L	4.06481	3.71742
P_50aad7da	Pox_25_12	2023-02-28 04:29:00	plate_2	Batch_01/23	MPXV	MPXV	IgG	D8L	3.69539	3.11679
P_d40b77eb	Pox_25_12	2023-02-28 04:29:00	plate_2	Batch_01/23	MPXV	MPXV	IgG	D8L	4.36637	4.56415
P_57be0706	Pox_25_12	2023-02-28 04:29:00	plate_2	Batch_01/23	MPXV	MPXV	IgG	D8L	3.65258	3.05727
P_e195beaa	Pox_25_12	2023-02-28 04:29:00	plate_2	Batch_01/23	MPXV	MPXV	IgG	D8L	3.34163	2.65302
P_2e2c6a33	Pox_25_12	2023-02-28 04:29:00	plate_2	Batch_01/23	MPXV	MPXV	IgG	D8L	3.53744	2.90257
P_da4e1cdf	Pox_25_12	2023-02-28 04:29:00	plate_2	Batch_01/23	MPXV	MPXV	IgG	D8L	4.23942	4.38235
P_5ae03593	Pox_25_12	2023-02-28 04:29:00	plate_2	Batch_01/23	MPXV	MPXV	IgG	D8L	3.4945	2.84658
P_6d08fdb4	Pox_25_12	2023-02-28 04:29:00	plate_2	Batch_01/23	MPXV	MPXV	IgG	D8L	2.74273	1.92962
P_a675db39	Pox_25_12	2023-02-28 04:29:00	plate_2	Batch_01/23	MPXV	MPXV	IgG	D8L	2.8957	2.1143
P_d999dd99	Pox_25_12	2023-02-28 04:29:00	plate_2	Batch_01/23	MPXV	MPXV	IgG	D8L	3.96033	3.57411
P_127036a2	Pox_25_12	2023-02-28 04:29:00	plate_2	Batch_01/23	MPXV	MPXV	IgG	D8L	2.72673	1.9101
P_b2d9325d	Pox_25_12	2023-02-28 04:29:00	plate_2	Batch_01/23	MPXV	MPXV	IgG	H3L	3.72673	3.18513
P_50aad7da	Pox_25_12	2023-02-28 04:29:00	plate_2	Batch_01/23	MPXV	MPXV	IgG	H3L	3.43088	2.74455
P_d40b77eb	Pox_25_12	2023-02-28 04:29:00	plate_2	Batch_01/23	MPXV	MPXV	IgG	H3L	4.14982	4.42976
P_57be0706	Pox_25_12	2023-02-28 04:29:00	plate_2	Batch_01/23	MPXV	MPXV	IgG	H3L	4.09506	4.28568
P_e195beaa	Pox_25_12	2023-02-28 04:29:00	plate_2	Batch_01/23	MPXV	MPXV	IgG	H3L	3.21827	2.46528
P_2e2c6a33	Pox_25_12	2023-02-28 04:29:00	plate_2	Batch_01/23	MPXV	MPXV	IgG	H3L	3.47813	2.80995
P_da4e1cdf	Pox_25_12	2023-02-28 04:29:00	plate_2	Batch_01/23	MPXV	MPXV	IgG	H3L	4.12225	4.83211
P_5ae03593	Pox_25_12	2023-02-28 04:29:00	plate_2	Batch_01/23	MPXV	MPXV	IgG	H3L	3.54593	2.90656
P_6d08fdb4	Pox_25_12	2023-02-28 04:29:00	plate_2	Batch_01/23	MPXV	MPXV	IgG	H3L	3.32593	2.60403
P_a675db39	Pox_25_12	2023-02-28 04:29:00	plate_2	Batch_01/23	MPXV	MPXV	IgG	H3L	3.26245	2.52166
P_d999dd99	Pox_25_12	2023-02-28 04:29:00	plate_2	Batch_01/23	MPXV	MPXV	IgG	H3L	3.49381	2.83198
P_127036a2	Pox_25_12	2023-02-28 04:29:00	plate_2	Batch_01/23	MPXV	MPXV	IgG	H3L	3.68744	3.12152
P_b2d9325d	Pox_25_12	2023-02-28 04:29:00	plate_2	Batch_01/23	MPXV	MPXV	IgG	ATI-C	2.77815	3.30926
P_50aad7da	Pox_25_12	2023-02-28 04:29:00	plate_2	Batch_01/23	MPXV	MPXV	IgG	ATI-C	3.77488	4.76265
P_d40b77eb	Pox_25_12	2023-02-28 04:29:00	plate_2	Batch_01/23	MPXV	MPXV	IgG	ATI-C	2.95617	3.48456
P_57be0706	Pox_25_12	2023-02-28 04:29:00	plate_2	Batch_01/23	MPXV	MPXV	IgG	ATI-C	3.88195	4.74758
P_e195beaa	Pox_25_12	2023-02-28 04:29:00	plate_2	Batch_01/23	MPXV	MPXV	IgG	ATI-C	3.62562	4.40091
P_2e2c6a33	Pox_25_12	2023-02-28 04:29:00	plate_2	Batch_01/23	MPXV	MPXV	IgG	ATI-C	2.95182	3.53639
P_da4e1cdf	Pox_25_12	2023-02-28 04:29:00	plate_2	Batch_01/23	MPXV	MPXV	IgG	ATI-C	3.67943	4.57656
P_5ae03593	Pox_25_12	2023-02-28 04:29:00	plate_2	Batch_01/23	MPXV	MPXV	IgG	ATI-C	4.38028	6.51383
P_6d08fdb4	Pox_25_12	2023-02-28 04:29:00	plate_2	Batch_01/23	MPXV	MPXV	IgG	ATI-C	3.32243	3.95395
P_a675db39	Pox_25_12	2023-02-28 04:29:00	plate_2	Batch_01/23	MPXV	MPXV	IgG	ATI-C	3.15183	3.82653
P_d999dd99	Pox_25_12	2023-02-28 04:29:00	plate_2	Batch_01/23	MPXV	MPXV	IgG	ATI-C	4.18068	5.40337
P_127036a2	Pox_25_12	2023-02-28 04:29:00	plate_2	Batch_01/23	MPXV	MPXV	IgG	ATI-C	3.23616	3.8748
P_b2d9325d	Pox_25_12	2023-02-28 04:29:00	plate_2	Batch_01/23	MPXV	MPXV	IgG	ATI-N	3.97982	3.07844
P_50aad7da	Pox_25_12	2023-02-28 04:29:00	plate_2	Batch_01/23	MPXV	MPXV	IgG	ATI-N	4.16185	3.64184
P_d40b77eb	Pox_25_12	2023-02-28 04:29:00	plate_2	Batch_01/23	MPXV	MPXV	IgG	ATI-N	4.26073	4.2153
P_57be0706	Pox_25_12	2023-02-28 04:29:00	plate_2	Batch_01/23	MPXV	MPXV	IgG	ATI-N	3.82145	2.73475
P_e195beaa	Pox_25_12	2023-02-28 04:29:00	plate_2	Batch_01/23	MPXV	MPXV	IgG	ATI-N	3.03802	1.60993
P_2e2c6a33	Pox_25_12	2023-02-28 04:29:00	plate_2	Batch_01/23	MPXV	MPXV	IgG	ATI-N	3.24981	1.8719
P_da4e1cdf	Pox_25_12	2023-02-28 04:29:00	plate_2	Batch_01/23	MPXV	MPXV	IgG	ATI-N	4.14308	4.02145
P_5ae03593	Pox_25_12	2023-02-28 04:29:00	plate_2	Batch_01/23	MPXV	MPXV	IgG	ATI-N	4.09332	3.39692
P_6d08fdb4	Pox_25_12	2023-02-28 04:29:00	plate_2	Batch_01/23	MPXV	MPXV	IgG	ATI-N	2.68124	1.18071
P_a675db39	Pox_25_12	2023-02-28 04:29:00	plate_2	Batch_01/23	MPXV	MPXV	IgG	ATI-N	3.18667	1.79236
P_d999dd99	Pox_25_12	2023-02-28 04:29:00	plate_2	Batch_01/23	MPXV	MPXV	IgG	ATI-N	4.09547	3.40386
P_127036a2	Pox_25_12	2023-02-28 04:29:00	plate_2	Batch_01/23	MPXV	MPXV	IgG	ATI-N	3.86028	2.81151
P_b2d9325d	Pox_25_12	2023-02-28 04:29:00	plate_2	Batch_01/23	MPXV	MPXV	IgG	A5L	3.48401	3.94126
P_50aad7da	Pox_25_12	2023-02-28 04:29:00	plate_2	Batch_01/23	MPXV	MPXV	IgG	A5L	3.45117	3.95404
P_d40b77eb	Pox_25_12	2023-02-28 04:29:00	plate_2	Batch_01/23	MPXV	MPXV	IgG	A5L	2.85884	3.17863
P_57be0706	Pox_25_12	2023-02-28 04:29:00	plate_2	Batch_01/23	MPXV	MPXV	IgG	A5L	3.3166	3.62735
P_e195beaa	Pox_25_12	2023-02-28 04:29:00	plate_2	Batch_01/23	MPXV	MPXV	IgG	A5L	3.12057	3.55307
P_2e2c6a33	Pox_25_12	2023-02-28 04:29:00	plate_2	Batch_01/23	MPXV	MPXV	IgG	A5L	2.82217	3.1774
P_da4e1cdf	Pox_25_12	2023-02-28 04:29:00	plate_2	Batch_01/23	MPXV	MPXV	IgG	A5L	3.16761	3.48021
P_5ae03593	Pox_25_12	2023-02-28 04:29:00	plate_2	Batch_01/23	MPXV	MPXV	IgG	A5L	3.38453	3.94077
P_6d08fdb4	Pox_25_12	2023-02-28 04:29:00	plate_2	Batch_01/23	MPXV	MPXV	IgG	A5L	2.94694	3.20077
P_a675db39	Pox_25_12	2023-02-28 04:29:00	plate_2	Batch_01/23	MPXV	MPXV	IgG	A5L	3.17638	3.50689
P_d999dd99	Pox_25_12	2023-02-28 04:29:00	plate_2	Batch_01/23	MPXV	MPXV	IgG	A5L	3.73544	4.40535
P_127036a2	Pox_25_12	2023-02-28 04:29:00	plate_2	Batch_01/23	MPXV	MPXV	IgG	A5L	3.10243	3.45642
P_b2d9325d	Pox_25_12	2023-02-28 04:29:00	plate_2	Batch_01/23	MPXV	MPXV	IgG	VACV	3.52647	2.64488
P_50aad7da	Pox_25_12	2023-02-28 04:29:00	plate_2	Batch_01/23	MPXV	MPXV	IgG	VACV	3.60498	2.77374
P_d40b77eb	Pox_25_12	2023-02-28 04:29:00	plate_2	Batch_01/23	MPXV	MPXV	IgG	VACV	4.21159	4.41424
P_57be0706	Pox_25_12	2023-02-28 04:29:00	plate_2	Batch_01/23	MPXV	MPXV	IgG	VACV	3.9468	3.68589
P_e195beaa	Pox_25_12	2023-02-28 04:29:00	plate_2	Batch_01/23	MPXV	MPXV	IgG	VACV	2.67669	1.44205
P_2e2c6a33	Pox_25_12	2023-02-28 04:29:00	plate_2	Batch_01/23	MPXV	MPXV	IgG	VACV	3.42684	2.48967
P_da4e1cdf	Pox_25_12	2023-02-28 04:29:00	plate_2	Batch_01/23	MPXV	MPXV	IgG	VACV	4.08307	4.33043
P_5ae03593	Pox_25_12	2023-02-28 04:29:00	plate_2	Batch_01/23	MPXV	MPXV	IgG	VACV	3.45629	2.53472
P_6d08fdb4	Pox_25_12	2023-02-28 04:29:00	plate_2	Batch_01/23	MPXV	MPXV	IgG	VACV	2.28556	0.858159
P_a675db39	Pox_25_12	2023-02-28 04:29:00	plate_2	Batch_01/23	MPXV	MPXV	IgG	VACV	2.69417	1.46637
P_d999dd99	Pox_25_12	2023-02-28 04:29:00	plate_2	Batch_01/23	MPXV	MPXV	IgG	VACV	3.53895	2.66494
P_127036a2	Pox_25_12	2023-02-28 04:29:00	plate_2	Batch_01/23	MPXV	MPXV	IgG	VACV	3.33011	2.34582
P_b2d9325d	Pox_25_12	2023-02-28 04:29:00	plate_2	Batch_01/23	MPXV	MPXV	IgG	Delta	3.50386	2.61588
P_50aad7da	Pox_25_12	2023-02-28 04:29:00	plate_2	Batch_01/23	MPXV	MPXV	IgG	Delta	3.5854	2.75056
P_d40b77eb	Pox_25_12	2023-02-28 04:29:00	plate_2	Batch_01/23	MPXV	MPXV	IgG	Delta	4.20844	4.428
P_57be0706	Pox_25_12	2023-02-28 04:29:00	plate_2	Batch_01/23	MPXV	MPXV	IgG	Delta	3.93583	3.68424
P_e195beaa	Pox_25_12	2023-02-28 04:29:00	plate_2	Batch_01/23	MPXV	MPXV	IgG	Delta	2.52179	1.27971
P_2e2c6a33	Pox_25_12	2023-02-28 04:29:00	plate_2	Batch_01/23	MPXV	MPXV	IgG	Delta	3.40671	2.46379
P_da4e1cdf	Pox_25_12	2023-02-28 04:29:00	plate_2	Batch_01/23	MPXV	MPXV	IgG	Delta	4.07635	4.34004
P_5ae03593	Pox_25_12	2023-02-28 04:29:00	plate_2	Batch_01/23	MPXV	MPXV	IgG	Delta	3.43624	2.50917
P_6d08fdb4	Pox_25_12	2023-02-28 04:29:00	plate_2	Batch_01/23	MPXV	MPXV	IgG	Delta	1.90849	0.46367
P_a675db39	Pox_25_12	2023-02-28 04:29:00	plate_2	Batch_01/23	MPXV	MPXV	IgG	Delta	2.53845	1.30081
P_d999dd99	Pox_25_12	2023-02-28 04:29:00	plate_2	Batch_01/23	MPXV	MPXV	IgG	Delta	3.52608	2.65189
P_127036a2	Pox_25_12	2023-02-28 04:29:00	plate_2	Batch_01/23	MPXV	MPXV	IgG	Delta	3.30157	2.30746
P_db2c3778	Pox_25_13	2023-03-13 02:17:00	plate_1	Batch_01/23	MPXV	MPXV	IgG	A29	2.59218	2.40389
P_4bbc8787	Pox_25_13	2023-03-13 02:17:00	plate_1	Batch_01/23	MPXV	MPXV	IgG	A29	2.06819	1.69154
P_0001d066	Pox_25_13	2023-03-13 02:17:00	plate_1	Batch_01/23	MPXV	MPXV	IgG	A29	3.58771	3.65462
P_c9611920	Pox_25_13	2023-03-13 02:17:00	plate_1	Batch_01/23	MPXV	MPXV	IgG	A29	3.18724	3.07818
P_27c6dae4	Pox_25_13	2023-03-13 02:17:00	plate_1	Batch_01/23	MPXV	MPXV	IgG	A29	2.94399	2.80156
P_1f3a1818	Pox_25_13	2023-03-13 02:17:00	plate_1	Batch_01/23	MPXV	MPXV	IgG	A29	2.45179	2.23445
P_27220d5b	Pox_25_13	2023-03-13 02:17:00	plate_1	Batch_01/23	MPXV	MPXV	IgG	A29	2.7608	2.59749
P_ecfc080b	Pox_25_13	2023-03-13 02:17:00	plate_1	Batch_01/23	MPXV	MPXV	IgG	A29	3.1313	3.02149
P_5773ffc8	Pox_25_13	2023-03-13 02:17:00	plate_1	Batch_01/23	MPXV	MPXV	IgG	A29	2.20276	1.9009
P_f5207f30	Pox_25_13	2023-03-13 02:17:00	plate_1	Batch_01/23	MPXV	MPXV	IgG	A29	2.95036	2.80861
P_6dcaf51c	Pox_25_13	2023-03-13 02:17:00	plate_1	Batch_01/23	MPXV	MPXV	IgG	A29	3.83123	3.94387
P_1fd14829	Pox_25_13	2023-03-13 02:17:00	plate_1	Batch_01/23	MPXV	MPXV	IgG	A29	3.72941	3.79129
P_db2c3778	Pox_25_13	2023-03-13 02:17:00	plate_1	Batch_01/23	MPXV	MPXV	IgG	A27L	3.077	2.68494
P_4bbc8787	Pox_25_13	2023-03-13 02:17:00	plate_1	Batch_01/23	MPXV	MPXV	IgG	A27L	2.67897	1.70658
P_0001d066	Pox_25_13	2023-03-13 02:17:00	plate_1	Batch_01/23	MPXV	MPXV	IgG	A27L	3.74461	3.77319
P_c9611920	Pox_25_13	2023-03-13 02:17:00	plate_1	Batch_01/23	MPXV	MPXV	IgG	A27L	3.52827	3.36942
P_27c6dae4	Pox_25_13	2023-03-13 02:17:00	plate_1	Batch_01/23	MPXV	MPXV	IgG	A27L	2.85003	2.22102
P_1f3a1818	Pox_25_13	2023-03-13 02:17:00	plate_1	Batch_01/23	MPXV	MPXV	IgG	A27L	3.41979	3.21786
P_27220d5b	Pox_25_13	2023-03-13 02:17:00	plate_1	Batch_01/23	MPXV	MPXV	IgG	A27L	3.1209	2.76074
P_ecfc080b	Pox_25_13	2023-03-13 02:17:00	plate_1	Batch_01/23	MPXV	MPXV	IgG	A27L	3.15259	2.81362
P_5773ffc8	Pox_25_13	2023-03-13 02:17:00	plate_1	Batch_01/23	MPXV	MPXV	IgG	A27L	2.77996	2.0375
P_f5207f30	Pox_25_13	2023-03-13 02:17:00	plate_1	Batch_01/23	MPXV	MPXV	IgG	A27L	3.14395	2.79934
P_6dcaf51c	Pox_25_13	2023-03-13 02:17:00	plate_1	Batch_01/23	MPXV	MPXV	IgG	A27L	3.39393	3.18102
P_1fd14829	Pox_25_13	2023-03-13 02:17:00	plate_1	Batch_01/23	MPXV	MPXV	IgG	A27L	3.16967	2.84154
P_db2c3778	Pox_25_13	2023-03-13 02:17:00	plate_1	Batch_01/23	MPXV	MPXV	IgG	A35R	2.47857	1.58751
P_4bbc8787	Pox_25_13	2023-03-13 02:17:00	plate_1	Batch_01/23	MPXV	MPXV	IgG	A35R	3.04179	2.30616
P_0001d066	Pox_25_13	2023-03-13 02:17:00	plate_1	Batch_01/23	MPXV	MPXV	IgG	A35R	3.9865	4.14381
P_c9611920	Pox_25_13	2023-03-13 02:17:00	plate_1	Batch_01/23	MPXV	MPXV	IgG	A35R	3.31921	2.64186
P_27c6dae4	Pox_25_13	2023-03-13 02:17:00	plate_1	Batch_01/23	MPXV	MPXV	IgG	A35R	3.82158	3.40877
P_1f3a1818	Pox_25_13	2023-03-13 02:17:00	plate_1	Batch_01/23	MPXV	MPXV	IgG	A35R	4.19753	4.07153
P_27220d5b	Pox_25_13	2023-03-13 02:17:00	plate_1	Batch_01/23	MPXV	MPXV	IgG	A35R	3.24477	2.55089
P_ecfc080b	Pox_25_13	2023-03-13 02:17:00	plate_1	Batch_01/23	MPXV	MPXV	IgG	A35R	4.12172	3.98495
P_5773ffc8	Pox_25_13	2023-03-13 02:17:00	plate_1	Batch_01/23	MPXV	MPXV	IgG	A35R	2.98767	2.24094
P_f5207f30	Pox_25_13	2023-03-13 02:17:00	plate_1	Batch_01/23	MPXV	MPXV	IgG	A35R	3.62469	3.03511
P_6dcaf51c	Pox_25_13	2023-03-13 02:17:00	plate_1	Batch_01/23	MPXV	MPXV	IgG	A35R	4.3031	4.58501
P_1fd14829	Pox_25_13	2023-03-13 02:17:00	plate_1	Batch_01/23	MPXV	MPXV	IgG	A35R	4.21144	4.21665
P_db2c3778	Pox_25_13	2023-03-13 02:17:00	plate_1	Batch_01/23	MPXV	MPXV	IgG	A33R	2.7839	1.81955
P_4bbc8787	Pox_25_13	2023-03-13 02:17:00	plate_1	Batch_01/23	MPXV	MPXV	IgG	A33R	3.29226	2.43329
P_0001d066	Pox_25_13	2023-03-13 02:17:00	plate_1	Batch_01/23	MPXV	MPXV	IgG	A33R	4.17307	3.90948
P_c9611920	Pox_25_13	2023-03-13 02:17:00	plate_1	Batch_01/23	MPXV	MPXV	IgG	A33R	3.46613	2.65072
P_27c6dae4	Pox_25_13	2023-03-13 02:17:00	plate_1	Batch_01/23	MPXV	MPXV	IgG	A33R	3.77195	3.06792
P_1f3a1818	Pox_25_13	2023-03-13 02:17:00	plate_1	Batch_01/23	MPXV	MPXV	IgG	A33R	4.22188	3.91875
P_27220d5b	Pox_25_13	2023-03-13 02:17:00	plate_1	Batch_01/23	MPXV	MPXV	IgG	A33R	3.3995	2.56627
P_ecfc080b	Pox_25_13	2023-03-13 02:17:00	plate_1	Batch_01/23	MPXV	MPXV	IgG	A33R	4.15776	3.79898
P_5773ffc8	Pox_25_13	2023-03-13 02:17:00	plate_1	Batch_01/23	MPXV	MPXV	IgG	A33R	3.05231	2.1434
P_f5207f30	Pox_25_13	2023-03-13 02:17:00	plate_1	Batch_01/23	MPXV	MPXV	IgG	A33R	3.53807	2.74395
P_6dcaf51c	Pox_25_13	2023-03-13 02:17:00	plate_1	Batch_01/23	MPXV	MPXV	IgG	A33R	4.26977	4.06682
P_1fd14829	Pox_25_13	2023-03-13 02:17:00	plate_1	Batch_01/23	MPXV	MPXV	IgG	A33R	4.1611	3.75868
P_db2c3778	Pox_25_13	2023-03-13 02:17:00	plate_1	Batch_01/23	MPXV	MPXV	IgG	B6	2.71975	1.65625
P_4bbc8787	Pox_25_13	2023-03-13 02:17:00	plate_1	Batch_01/23	MPXV	MPXV	IgG	B6	2.62014	1.53195
P_0001d066	Pox_25_13	2023-03-13 02:17:00	plate_1	Batch_01/23	MPXV	MPXV	IgG	B6	4.10694	3.64652
P_c9611920	Pox_25_13	2023-03-13 02:17:00	plate_1	Batch_01/23	MPXV	MPXV	IgG	B6	3.89658	3.18184
P_27c6dae4	Pox_25_13	2023-03-13 02:17:00	plate_1	Batch_01/23	MPXV	MPXV	IgG	B6	3.22246	2.26297
P_1f3a1818	Pox_25_13	2023-03-13 02:17:00	plate_1	Batch_01/23	MPXV	MPXV	IgG	B6	4.14962	3.65127
P_27220d5b	Pox_25_13	2023-03-13 02:17:00	plate_1	Batch_01/23	MPXV	MPXV	IgG	B6	3.33816	2.40505
P_ecfc080b	Pox_25_13	2023-03-13 02:17:00	plate_1	Batch_01/23	MPXV	MPXV	IgG	B6	3.57818	2.71408
P_5773ffc8	Pox_25_13	2023-03-13 02:17:00	plate_1	Batch_01/23	MPXV	MPXV	IgG	B6	2.42325	1.27465
P_f5207f30	Pox_25_13	2023-03-13 02:17:00	plate_1	Batch_01/23	MPXV	MPXV	IgG	B6	3.02119	2.02069
P_6dcaf51c	Pox_25_13	2023-03-13 02:17:00	plate_1	Batch_01/23	MPXV	MPXV	IgG	B6	3.91116	3.20579
P_1fd14829	Pox_25_13	2023-03-13 02:17:00	plate_1	Batch_01/23	MPXV	MPXV	IgG	B6	4.33485	4.16597
P_db2c3778	Pox_25_13	2023-03-13 02:17:00	plate_1	Batch_01/23	MPXV	MPXV	IgG	B5R	2.32428	1.34228
P_4bbc8787	Pox_25_13	2023-03-13 02:17:00	plate_1	Batch_01/23	MPXV	MPXV	IgG	B5R	2.57287	1.67313
P_0001d066	Pox_25_13	2023-03-13 02:17:00	plate_1	Batch_01/23	MPXV	MPXV	IgG	B5R	3.99791	3.5745
P_c9611920	Pox_25_13	2023-03-13 02:17:00	plate_1	Batch_01/23	MPXV	MPXV	IgG	B5R	3.27921	2.51979
P_27c6dae4	Pox_25_13	2023-03-13 02:17:00	plate_1	Batch_01/23	MPXV	MPXV	IgG	B5R	3.13354	2.34601
P_1f3a1818	Pox_25_13	2023-03-13 02:17:00	plate_1	Batch_01/23	MPXV	MPXV	IgG	B5R	3.94255	3.43115
P_27220d5b	Pox_25_13	2023-03-13 02:17:00	plate_1	Batch_01/23	MPXV	MPXV	IgG	B5R	3.23312	2.46443
P_ecfc080b	Pox_25_13	2023-03-13 02:17:00	plate_1	Batch_01/23	MPXV	MPXV	IgG	B5R	3.45826	2.74032
P_5773ffc8	Pox_25_13	2023-03-13 02:17:00	plate_1	Batch_01/23	MPXV	MPXV	IgG	B5R	2.54033	1.63175
P_f5207f30	Pox_25_13	2023-03-13 02:17:00	plate_1	Batch_01/23	MPXV	MPXV	IgG	B5R	2.73239	1.87026
P_6dcaf51c	Pox_25_13	2023-03-13 02:17:00	plate_1	Batch_01/23	MPXV	MPXV	IgG	B5R	3.95175	3.73787
P_1fd14829	Pox_25_13	2023-03-13 02:17:00	plate_1	Batch_01/23	MPXV	MPXV	IgG	B5R	4.31811	4.2968
P_db2c3778	Pox_25_13	2023-03-13 02:17:00	plate_1	Batch_01/23	MPXV	MPXV	IgG	E8	2.01494	1.1379
P_4bbc8787	Pox_25_13	2023-03-13 02:17:00	plate_1	Batch_01/23	MPXV	MPXV	IgG	E8	2.14922	1.33227
P_0001d066	Pox_25_13	2023-03-13 02:17:00	plate_1	Batch_01/23	MPXV	MPXV	IgG	E8	4.11701	4.09232
P_c9611920	Pox_25_13	2023-03-13 02:17:00	plate_1	Batch_01/23	MPXV	MPXV	IgG	E8	3.17464	2.58691
P_27c6dae4	Pox_25_13	2023-03-13 02:17:00	plate_1	Batch_01/23	MPXV	MPXV	IgG	E8	3.50671	2.99526
P_1f3a1818	Pox_25_13	2023-03-13 02:17:00	plate_1	Batch_01/23	MPXV	MPXV	IgG	E8	3.74147	3.33621
P_27220d5b	Pox_25_13	2023-03-13 02:17:00	plate_1	Batch_01/23	MPXV	MPXV	IgG	E8	3.09899	2.49739
P_ecfc080b	Pox_25_13	2023-03-13 02:17:00	plate_1	Batch_01/23	MPXV	MPXV	IgG	E8	4.11561	4.05634
P_5773ffc8	Pox_25_13	2023-03-13 02:17:00	plate_1	Batch_01/23	MPXV	MPXV	IgG	E8	2.23553	1.45027
P_f5207f30	Pox_25_13	2023-03-13 02:17:00	plate_1	Batch_01/23	MPXV	MPXV	IgG	E8	2.83474	2.18791
P_6dcaf51c	Pox_25_13	2023-03-13 02:17:00	plate_1	Batch_01/23	MPXV	MPXV	IgG	E8	4.32613	4.60609
P_1fd14829	Pox_25_13	2023-03-13 02:17:00	plate_1	Batch_01/23	MPXV	MPXV	IgG	E8	4.36108	4.88151
P_db2c3778	Pox_25_13	2023-03-13 02:17:00	plate_1	Batch_01/23	MPXV	MPXV	IgG	M1	3.08171	3.46173
P_4bbc8787	Pox_25_13	2023-03-13 02:17:00	plate_1	Batch_01/23	MPXV	MPXV	IgG	M1	3.00775	3.50245
P_0001d066	Pox_25_13	2023-03-13 02:17:00	plate_1	Batch_01/23	MPXV	MPXV	IgG	M1	3.10003	4.04415
P_c9611920	Pox_25_13	2023-03-13 02:17:00	plate_1	Batch_01/23	MPXV	MPXV	IgG	M1	2.92531	3.39047
P_27c6dae4	Pox_25_13	2023-03-13 02:17:00	plate_1	Batch_01/23	MPXV	MPXV	IgG	M1	2.58771	3.09379
P_1f3a1818	Pox_25_13	2023-03-13 02:17:00	plate_1	Batch_01/23	MPXV	MPXV	IgG	M1	2.58602	3.12911
P_27220d5b	Pox_25_13	2023-03-13 02:17:00	plate_1	Batch_01/23	MPXV	MPXV	IgG	M1	2.78781	3.38987
P_ecfc080b	Pox_25_13	2023-03-13 02:17:00	plate_1	Batch_01/23	MPXV	MPXV	IgG	M1	2.95521	3.79739
P_5773ffc8	Pox_25_13	2023-03-13 02:17:00	plate_1	Batch_01/23	MPXV	MPXV	IgG	M1	2.74036	3.21239
P_f5207f30	Pox_25_13	2023-03-13 02:17:00	plate_1	Batch_01/23	MPXV	MPXV	IgG	M1	2.59439	3.12083
P_6dcaf51c	Pox_25_13	2023-03-13 02:17:00	plate_1	Batch_01/23	MPXV	MPXV	IgG	M1	2.82347	3.31391
P_1fd14829	Pox_25_13	2023-03-13 02:17:00	plate_1	Batch_01/23	MPXV	MPXV	IgG	M1	2.77342	3.34462
P_db2c3778	Pox_25_13	2023-03-13 02:17:00	plate_1	Batch_01/23	MPXV	MPXV	IgG	L1R	3.23942	3.32002
P_4bbc8787	Pox_25_13	2023-03-13 02:17:00	plate_1	Batch_01/23	MPXV	MPXV	IgG	L1R	3.30157	3.45489
P_0001d066	Pox_25_13	2023-03-13 02:17:00	plate_1	Batch_01/23	MPXV	MPXV	IgG	L1R	3.05346	3.61562
P_c9611920	Pox_25_13	2023-03-13 02:17:00	plate_1	Batch_01/23	MPXV	MPXV	IgG	L1R	3.07737	3.20737
P_27c6dae4	Pox_25_13	2023-03-13 02:17:00	plate_1	Batch_01/23	MPXV	MPXV	IgG	L1R	2.86923	2.98718
P_1f3a1818	Pox_25_13	2023-03-13 02:17:00	plate_1	Batch_01/23	MPXV	MPXV	IgG	L1R	2.6826	2.89246
P_27220d5b	Pox_25_13	2023-03-13 02:17:00	plate_1	Batch_01/23	MPXV	MPXV	IgG	L1R	3.01473	3.21261
P_ecfc080b	Pox_25_13	2023-03-13 02:17:00	plate_1	Batch_01/23	MPXV	MPXV	IgG	L1R	3.03503	3.43833
P_5773ffc8	Pox_25_13	2023-03-13 02:17:00	plate_1	Batch_01/23	MPXV	MPXV	IgG	L1R	2.78319	2.92157
P_f5207f30	Pox_25_13	2023-03-13 02:17:00	plate_1	Batch_01/23	MPXV	MPXV	IgG	L1R	2.59384	2.82828
P_6dcaf51c	Pox_25_13	2023-03-13 02:17:00	plate_1	Batch_01/23	MPXV	MPXV	IgG	L1R	2.98159	3.13164
P_1fd14829	Pox_25_13	2023-03-13 02:17:00	plate_1	Batch_01/23	MPXV	MPXV	IgG	L1R	2.93069	3.12726
P_db2c3778	Pox_25_13	2023-03-13 02:17:00	plate_1	Batch_01/23	MPXV	MPXV	IgG	D8L	2.82737	2.13614
P_4bbc8787	Pox_25_13	2023-03-13 02:17:00	plate_1	Batch_01/23	MPXV	MPXV	IgG	D8L	2.79414	2.09798
P_0001d066	Pox_25_13	2023-03-13 02:17:00	plate_1	Batch_01/23	MPXV	MPXV	IgG	D8L	4.02861	3.85098
P_c9611920	Pox_25_13	2023-03-13 02:17:00	plate_1	Batch_01/23	MPXV	MPXV	IgG	D8L	3.29809	2.67887
P_27c6dae4	Pox_25_13	2023-03-13 02:17:00	plate_1	Batch_01/23	MPXV	MPXV	IgG	D8L	2.95665	2.28395
P_1f3a1818	Pox_25_13	2023-03-13 02:17:00	plate_1	Batch_01/23	MPXV	MPXV	IgG	D8L	3.14582	2.50082
P_27220d5b	Pox_25_13	2023-03-13 02:17:00	plate_1	Batch_01/23	MPXV	MPXV	IgG	D8L	3.26031	2.63424
P_ecfc080b	Pox_25_13	2023-03-13 02:17:00	plate_1	Batch_01/23	MPXV	MPXV	IgG	D8L	3.85065	3.51698
P_5773ffc8	Pox_25_13	2023-03-13 02:17:00	plate_1	Batch_01/23	MPXV	MPXV	IgG	D8L	3.01995	2.35626
P_f5207f30	Pox_25_13	2023-03-13 02:17:00	plate_1	Batch_01/23	MPXV	MPXV	IgG	D8L	2.8014	2.10633
P_6dcaf51c	Pox_25_13	2023-03-13 02:17:00	plate_1	Batch_01/23	MPXV	MPXV	IgG	D8L	3.96204	3.60114
P_1fd14829	Pox_25_13	2023-03-13 02:17:00	plate_1	Batch_01/23	MPXV	MPXV	IgG	D8L	4.26525	4.29244
P_db2c3778	Pox_25_13	2023-03-13 02:17:00	plate_1	Batch_01/23	MPXV	MPXV	IgG	H3L	3.39085	2.7834
P_4bbc8787	Pox_25_13	2023-03-13 02:17:00	plate_1	Batch_01/23	MPXV	MPXV	IgG	H3L	3.45439	2.86587
P_0001d066	Pox_25_13	2023-03-13 02:17:00	plate_1	Batch_01/23	MPXV	MPXV	IgG	H3L	3.97139	4.19705
P_c9611920	Pox_25_13	2023-03-13 02:17:00	plate_1	Batch_01/23	MPXV	MPXV	IgG	H3L	3.8861	3.58506
P_27c6dae4	Pox_25_13	2023-03-13 02:17:00	plate_1	Batch_01/23	MPXV	MPXV	IgG	H3L	3.26364	2.62467
P_1f3a1818	Pox_25_13	2023-03-13 02:17:00	plate_1	Batch_01/23	MPXV	MPXV	IgG	H3L	3.36586	2.75161
P_27220d5b	Pox_25_13	2023-03-13 02:17:00	plate_1	Batch_01/23	MPXV	MPXV	IgG	H3L	3.42878	2.83235
P_ecfc080b	Pox_25_13	2023-03-13 02:17:00	plate_1	Batch_01/23	MPXV	MPXV	IgG	H3L	3.92286	4.06085
P_5773ffc8	Pox_25_13	2023-03-13 02:17:00	plate_1	Batch_01/23	MPXV	MPXV	IgG	H3L	3.41481	2.81422
P_f5207f30	Pox_25_13	2023-03-13 02:17:00	plate_1	Batch_01/23	MPXV	MPXV	IgG	H3L	3.43249	2.83717
P_6dcaf51c	Pox_25_13	2023-03-13 02:17:00	plate_1	Batch_01/23	MPXV	MPXV	IgG	H3L	3.45232	3.33195
P_1fd14829	Pox_25_13	2023-03-13 02:17:00	plate_1	Batch_01/23	MPXV	MPXV	IgG	H3L	4.11785	4.12368
P_db2c3778	Pox_25_13	2023-03-13 02:17:00	plate_1	Batch_01/23	MPXV	MPXV	IgG	ATI-C	3.37493	4.09314
P_4bbc8787	Pox_25_13	2023-03-13 02:17:00	plate_1	Batch_01/23	MPXV	MPXV	IgG	ATI-C	2.99564	3.63807
P_0001d066	Pox_25_13	2023-03-13 02:17:00	plate_1	Batch_01/23	MPXV	MPXV	IgG	ATI-C	3.44303	4.23524
P_c9611920	Pox_25_13	2023-03-13 02:17:00	plate_1	Batch_01/23	MPXV	MPXV	IgG	ATI-C	3.344	4.26145
P_27c6dae4	Pox_25_13	2023-03-13 02:17:00	plate_1	Batch_01/23	MPXV	MPXV	IgG	ATI-C	3.24329	3.99688
P_1f3a1818	Pox_25_13	2023-03-13 02:17:00	plate_1	Batch_01/23	MPXV	MPXV	IgG	ATI-C	3.22634	4.00079
P_27220d5b	Pox_25_13	2023-03-13 02:17:00	plate_1	Batch_01/23	MPXV	MPXV	IgG	ATI-C	3.87303	4.94175
P_ecfc080b	Pox_25_13	2023-03-13 02:17:00	plate_1	Batch_01/23	MPXV	MPXV	IgG	ATI-C	3.259	3.99492
P_5773ffc8	Pox_25_13	2023-03-13 02:17:00	plate_1	Batch_01/23	MPXV	MPXV	IgG	ATI-C	2.54283	3.12136
P_f5207f30	Pox_25_13	2023-03-13 02:17:00	plate_1	Batch_01/23	MPXV	MPXV	IgG	ATI-C	3.38021	4.22773
P_6dcaf51c	Pox_25_13	2023-03-13 02:17:00	plate_1	Batch_01/23	MPXV	MPXV	IgG	ATI-C	3.32428	4.09938
P_1fd14829	Pox_25_13	2023-03-13 02:17:00	plate_1	Batch_01/23	MPXV	MPXV	IgG	ATI-C	3.60509	4.3911
P_db2c3778	Pox_25_13	2023-03-13 02:17:00	plate_1	Batch_01/23	MPXV	MPXV	IgG	ATI-N	2.86213	1.49816
P_4bbc8787	Pox_25_13	2023-03-13 02:17:00	plate_1	Batch_01/23	MPXV	MPXV	IgG	ATI-N	3.02202	1.69782
P_0001d066	Pox_25_13	2023-03-13 02:17:00	plate_1	Batch_01/23	MPXV	MPXV	IgG	ATI-N	4.16773	3.55615
P_c9611920	Pox_25_13	2023-03-13 02:17:00	plate_1	Batch_01/23	MPXV	MPXV	IgG	ATI-N	3.58269	2.43898
P_27c6dae4	Pox_25_13	2023-03-13 02:17:00	plate_1	Batch_01/23	MPXV	MPXV	IgG	ATI-N	3.63799	2.52106
P_1f3a1818	Pox_25_13	2023-03-13 02:17:00	plate_1	Batch_01/23	MPXV	MPXV	IgG	ATI-N	2.9058	1.55275
P_27220d5b	Pox_25_13	2023-03-13 02:17:00	plate_1	Batch_01/23	MPXV	MPXV	IgG	ATI-N	3.70114	2.61828
P_ecfc080b	Pox_25_13	2023-03-13 02:17:00	plate_1	Batch_01/23	MPXV	MPXV	IgG	ATI-N	4.10884	3.4026
P_5773ffc8	Pox_25_13	2023-03-13 02:17:00	plate_1	Batch_01/23	MPXV	MPXV	IgG	ATI-N	2.83251	1.46102
P_f5207f30	Pox_25_13	2023-03-13 02:17:00	plate_1	Batch_01/23	MPXV	MPXV	IgG	ATI-N	3.4178	2.2075
P_6dcaf51c	Pox_25_13	2023-03-13 02:17:00	plate_1	Batch_01/23	MPXV	MPXV	IgG	ATI-N	4.00698	3.16994
P_1fd14829	Pox_25_13	2023-03-13 02:17:00	plate_1	Batch_01/23	MPXV	MPXV	IgG	ATI-N	4.1682	3.55746
P_db2c3778	Pox_25_13	2023-03-13 02:17:00	plate_1	Batch_01/23	MPXV	MPXV	IgG	A5L	3.03583	3.38813
P_4bbc8787	Pox_25_13	2023-03-13 02:17:00	plate_1	Batch_01/23	MPXV	MPXV	IgG	A5L	3.40722	3.88091
P_0001d066	Pox_25_13	2023-03-13 02:17:00	plate_1	Batch_01/23	MPXV	MPXV	IgG	A5L	3.79975	4.65654
P_c9611920	Pox_25_13	2023-03-13 02:17:00	plate_1	Batch_01/23	MPXV	MPXV	IgG	A5L	3.22943	3.8237
P_27c6dae4	Pox_25_13	2023-03-13 02:17:00	plate_1	Batch_01/23	MPXV	MPXV	IgG	A5L	2.98989	3.36079
P_1f3a1818	Pox_25_13	2023-03-13 02:17:00	plate_1	Batch_01/23	MPXV	MPXV	IgG	A5L	2.97174	3.34675
P_27220d5b	Pox_25_13	2023-03-13 02:17:00	plate_1	Batch_01/23	MPXV	MPXV	IgG	A5L	3.06893	3.51558
P_ecfc080b	Pox_25_13	2023-03-13 02:17:00	plate_1	Batch_01/23	MPXV	MPXV	IgG	A5L	3.34947	4.19869
P_5773ffc8	Pox_25_13	2023-03-13 02:17:00	plate_1	Batch_01/23	MPXV	MPXV	IgG	A5L	2.79518	3.15042
P_f5207f30	Pox_25_13	2023-03-13 02:17:00	plate_1	Batch_01/23	MPXV	MPXV	IgG	A5L	3.20561	3.67947
P_6dcaf51c	Pox_25_13	2023-03-13 02:17:00	plate_1	Batch_01/23	MPXV	MPXV	IgG	A5L	3.90184	4.5123
P_1fd14829	Pox_25_13	2023-03-13 02:17:00	plate_1	Batch_01/23	MPXV	MPXV	IgG	A5L	4.05962	4.80967
P_db2c3778	Pox_25_13	2023-03-13 02:17:00	plate_1	Batch_01/23	MPXV	MPXV	IgG	VACV	2.41162	1.21646
P_4bbc8787	Pox_25_13	2023-03-13 02:17:00	plate_1	Batch_01/23	MPXV	MPXV	IgG	VACV	2.87737	1.83459
P_0001d066	Pox_25_13	2023-03-13 02:17:00	plate_1	Batch_01/23	MPXV	MPXV	IgG	VACV	3.59184	2.80756
P_c9611920	Pox_25_13	2023-03-13 02:17:00	plate_1	Batch_01/23	MPXV	MPXV	IgG	VACV	3.37447	2.48716
P_27c6dae4	Pox_25_13	2023-03-13 02:17:00	plate_1	Batch_01/23	MPXV	MPXV	IgG	VACV	3.07954	2.09357
P_1f3a1818	Pox_25_13	2023-03-13 02:17:00	plate_1	Batch_01/23	MPXV	MPXV	IgG	VACV	3.66295	2.92196
P_27220d5b	Pox_25_13	2023-03-13 02:17:00	plate_1	Batch_01/23	MPXV	MPXV	IgG	VACV	3.31879	2.41022
P_ecfc080b	Pox_25_13	2023-03-13 02:17:00	plate_1	Batch_01/23	MPXV	MPXV	IgG	VACV	3.63483	2.87601
P_5773ffc8	Pox_25_13	2023-03-13 02:17:00	plate_1	Batch_01/23	MPXV	MPXV	IgG	VACV	2.67761	1.57716
P_f5207f30	Pox_25_13	2023-03-13 02:17:00	plate_1	Batch_01/23	MPXV	MPXV	IgG	VACV	3.15259	2.18845
P_6dcaf51c	Pox_25_13	2023-03-13 02:17:00	plate_1	Batch_01/23	MPXV	MPXV	IgG	VACV	3.70023	2.98447
P_1fd14829	Pox_25_13	2023-03-13 02:17:00	plate_1	Batch_01/23	MPXV	MPXV	IgG	VACV	3.68215	2.95391
P_db2c3778	Pox_25_13	2023-03-13 02:17:00	plate_1	Batch_01/23	MPXV	MPXV	IgG	Delta	2.15381	0.962898
P_4bbc8787	Pox_25_13	2023-03-13 02:17:00	plate_1	Batch_01/23	MPXV	MPXV	IgG	Delta	2.72632	1.66539
P_0001d066	Pox_25_13	2023-03-13 02:17:00	plate_1	Batch_01/23	MPXV	MPXV	IgG	Delta	3.55552	2.75878
P_c9611920	Pox_25_13	2023-03-13 02:17:00	plate_1	Batch_01/23	MPXV	MPXV	IgG	Delta	3.30417	2.39407
P_27c6dae4	Pox_25_13	2023-03-13 02:17:00	plate_1	Batch_01/23	MPXV	MPXV	IgG	Delta	2.71975	1.65747
P_1f3a1818	Pox_25_13	2023-03-13 02:17:00	plate_1	Batch_01/23	MPXV	MPXV	IgG	Delta	3.65244	2.91467
P_27220d5b	Pox_25_13	2023-03-13 02:17:00	plate_1	Batch_01/23	MPXV	MPXV	IgG	Delta	3.28262	2.3648
P_ecfc080b	Pox_25_13	2023-03-13 02:17:00	plate_1	Batch_01/23	MPXV	MPXV	IgG	Delta	3.51838	2.70168
P_5773ffc8	Pox_25_13	2023-03-13 02:17:00	plate_1	Batch_01/23	MPXV	MPXV	IgG	Delta	2.49554	1.38737
P_f5207f30	Pox_25_13	2023-03-13 02:17:00	plate_1	Batch_01/23	MPXV	MPXV	IgG	Delta	3.10619	2.1333
P_6dcaf51c	Pox_25_13	2023-03-13 02:17:00	plate_1	Batch_01/23	MPXV	MPXV	IgG	Delta	3.67897	2.95932
P_1fd14829	Pox_25_13	2023-03-13 02:17:00	plate_1	Batch_01/23	MPXV	MPXV	IgG	Delta	3.65911	2.92581
P_5aaf595c	Pox_25_13	2023-03-13 04:00:00	plate_2	Batch_01/23	MPXV	MPXV	IgG	A29	3.48159	3.46396
P_8e908192	Pox_25_13	2023-03-13 04:00:00	plate_2	Batch_01/23	MPXV	MPXV	IgG	A29	3.91057	4.12754
P_dac512bd	Pox_25_13	2023-03-13 04:00:00	plate_2	Batch_01/23	MPXV	MPXV	IgG	A29	4.22134	4.65858
P_b7e4bce7	Pox_25_13	2023-03-13 04:00:00	plate_2	Batch_01/23	MPXV	MPXV	IgG	A29	3.69381	3.74063
P_d4f437ea	Pox_25_13	2023-03-13 04:00:00	plate_2	Batch_01/23	MPXV	MPXV	IgG	A29	2.99233	2.8753
P_86229263	Pox_25_13	2023-03-13 04:00:00	plate_2	Batch_01/23	MPXV	MPXV	IgG	A29	2.21352	1.94412
P_1b1cfeba	Pox_25_13	2023-03-13 04:00:00	plate_2	Batch_01/23	MPXV	MPXV	IgG	A29	3.61977	3.6477
P_f5adf047	Pox_25_13	2023-03-13 04:00:00	plate_2	Batch_01/23	MPXV	MPXV	IgG	A29	2.79099	2.65382
P_1747430b	Pox_25_13	2023-03-13 04:00:00	plate_2	Batch_01/23	MPXV	MPXV	IgG	A29	3.09307	2.99449
P_4bb869f7	Pox_25_13	2023-03-13 04:00:00	plate_2	Batch_01/23	MPXV	MPXV	IgG	A29	3.49734	3.48103
P_30b91b2b	Pox_25_13	2023-03-13 04:00:00	plate_2	Batch_01/23	MPXV	MPXV	IgG	A29	2.62118	2.46168
P_37b11da6	Pox_25_13	2023-03-13 04:00:00	plate_2	Batch_01/23	MPXV	MPXV	IgG	A29	2.39094	2.18336
P_5aaf595c	Pox_25_13	2023-03-13 04:00:00	plate_2	Batch_01/23	MPXV	MPXV	IgG	A27L	3.08902	2.75164
P_8e908192	Pox_25_13	2023-03-13 04:00:00	plate_2	Batch_01/23	MPXV	MPXV	IgG	A27L	3.52994	3.36142
P_dac512bd	Pox_25_13	2023-03-13 04:00:00	plate_2	Batch_01/23	MPXV	MPXV	IgG	A27L	3.65653	3.52976
P_b7e4bce7	Pox_25_13	2023-03-13 04:00:00	plate_2	Batch_01/23	MPXV	MPXV	IgG	A27L	3.14953	2.84323
P_d4f437ea	Pox_25_13	2023-03-13 04:00:00	plate_2	Batch_01/23	MPXV	MPXV	IgG	A27L	3.23917	2.97199
P_86229263	Pox_25_13	2023-03-13 04:00:00	plate_2	Batch_01/23	MPXV	MPXV	IgG	A27L	2.77743	2.15388
P_1b1cfeba	Pox_25_13	2023-03-13 04:00:00	plate_2	Batch_01/23	MPXV	MPXV	IgG	A27L	3.14239	2.83265
P_f5adf047	Pox_25_13	2023-03-13 04:00:00	plate_2	Batch_01/23	MPXV	MPXV	IgG	A27L	2.94002	2.50104
P_1747430b	Pox_25_13	2023-03-13 04:00:00	plate_2	Batch_01/23	MPXV	MPXV	IgG	A27L	3.33254	3.10003
P_4bb869f7	Pox_25_13	2023-03-13 04:00:00	plate_2	Batch_01/23	MPXV	MPXV	IgG	A27L	3.16077	2.85979
P_30b91b2b	Pox_25_13	2023-03-13 04:00:00	plate_2	Batch_01/23	MPXV	MPXV	IgG	A27L	3.43933	3.24214
P_37b11da6	Pox_25_13	2023-03-13 04:00:00	plate_2	Batch_01/23	MPXV	MPXV	IgG	A27L	3.02653	2.65167
P_5aaf595c	Pox_25_13	2023-03-13 04:00:00	plate_2	Batch_01/23	MPXV	MPXV	IgG	A35R	3.79948	3.27373
P_8e908192	Pox_25_13	2023-03-13 04:00:00	plate_2	Batch_01/23	MPXV	MPXV	IgG	A35R	4.11281	4.12234
P_dac512bd	Pox_25_13	2023-03-13 04:00:00	plate_2	Batch_01/23	MPXV	MPXV	IgG	A35R	4.23333	4.11905
P_b7e4bce7	Pox_25_13	2023-03-13 04:00:00	plate_2	Batch_01/23	MPXV	MPXV	IgG	A35R	4.2085	4.13333
P_d4f437ea	Pox_25_13	2023-03-13 04:00:00	plate_2	Batch_01/23	MPXV	MPXV	IgG	A35R	4.06433	3.75207
P_86229263	Pox_25_13	2023-03-13 04:00:00	plate_2	Batch_01/23	MPXV	MPXV	IgG	A35R	2.92916	2.18985
P_1b1cfeba	Pox_25_13	2023-03-13 04:00:00	plate_2	Batch_01/23	MPXV	MPXV	IgG	A35R	4.21338	4.15394
P_f5adf047	Pox_25_13	2023-03-13 04:00:00	plate_2	Batch_01/23	MPXV	MPXV	IgG	A35R	2.71307	1.92676
P_1747430b	Pox_25_13	2023-03-13 04:00:00	plate_2	Batch_01/23	MPXV	MPXV	IgG	A35R	4.2266	4.28735
P_4bb869f7	Pox_25_13	2023-03-13 04:00:00	plate_2	Batch_01/23	MPXV	MPXV	IgG	A35R	3.84979	3.60764
P_30b91b2b	Pox_25_13	2023-03-13 04:00:00	plate_2	Batch_01/23	MPXV	MPXV	IgG	A35R	2.32428	1.39323
P_37b11da6	Pox_25_13	2023-03-13 04:00:00	plate_2	Batch_01/23	MPXV	MPXV	IgG	A35R	2.64246	1.83726
P_5aaf595c	Pox_25_13	2023-03-13 04:00:00	plate_2	Batch_01/23	MPXV	MPXV	IgG	A33R	3.69179	2.94809
P_8e908192	Pox_25_13	2023-03-13 04:00:00	plate_2	Batch_01/23	MPXV	MPXV	IgG	A33R	3.96755	3.35911
P_dac512bd	Pox_25_13	2023-03-13 04:00:00	plate_2	Batch_01/23	MPXV	MPXV	IgG	A33R	4.13881	3.69649
P_b7e4bce7	Pox_25_13	2023-03-13 04:00:00	plate_2	Batch_01/23	MPXV	MPXV	IgG	A33R	4.14258	3.68959
P_d4f437ea	Pox_25_13	2023-03-13 04:00:00	plate_2	Batch_01/23	MPXV	MPXV	IgG	A33R	4.0993	3.6186
P_86229263	Pox_25_13	2023-03-13 04:00:00	plate_2	Batch_01/23	MPXV	MPXV	IgG	A33R	3.03981	2.14876
P_1b1cfeba	Pox_25_13	2023-03-13 04:00:00	plate_2	Batch_01/23	MPXV	MPXV	IgG	A33R	4.12652	3.67173
P_f5adf047	Pox_25_13	2023-03-13 04:00:00	plate_2	Batch_01/23	MPXV	MPXV	IgG	A33R	3.35622	2.52174
P_1747430b	Pox_25_13	2023-03-13 04:00:00	plate_2	Batch_01/23	MPXV	MPXV	IgG	A33R	4.12379	3.74745
P_4bb869f7	Pox_25_13	2023-03-13 04:00:00	plate_2	Batch_01/23	MPXV	MPXV	IgG	A33R	3.66567	2.91277
P_30b91b2b	Pox_25_13	2023-03-13 04:00:00	plate_2	Batch_01/23	MPXV	MPXV	IgG	A33R	2.75511	1.81223
P_37b11da6	Pox_25_13	2023-03-13 04:00:00	plate_2	Batch_01/23	MPXV	MPXV	IgG	A33R	2.62014	1.64611
P_5aaf595c	Pox_25_13	2023-03-13 04:00:00	plate_2	Batch_01/23	MPXV	MPXV	IgG	B6	3.71366	2.93467
P_8e908192	Pox_25_13	2023-03-13 04:00:00	plate_2	Batch_01/23	MPXV	MPXV	IgG	B6	3.76065	3.00159
P_dac512bd	Pox_25_13	2023-03-13 04:00:00	plate_2	Batch_01/23	MPXV	MPXV	IgG	B6	4.10171	3.56535
P_b7e4bce7	Pox_25_13	2023-03-13 04:00:00	plate_2	Batch_01/23	MPXV	MPXV	IgG	B6	4.3345	4.12799
P_d4f437ea	Pox_25_13	2023-03-13 04:00:00	plate_2	Batch_01/23	MPXV	MPXV	IgG	B6	3.63899	2.83182
P_86229263	Pox_25_13	2023-03-13 04:00:00	plate_2	Batch_01/23	MPXV	MPXV	IgG	B6	2.32222	1.202
P_1b1cfeba	Pox_25_13	2023-03-13 04:00:00	plate_2	Batch_01/23	MPXV	MPXV	IgG	B6	4.29312	3.99904
P_f5adf047	Pox_25_13	2023-03-13 04:00:00	plate_2	Batch_01/23	MPXV	MPXV	IgG	B6	2.31281	1.18882
P_1747430b	Pox_25_13	2023-03-13 04:00:00	plate_2	Batch_01/23	MPXV	MPXV	IgG	B6	4.17058	3.75415
P_4bb869f7	Pox_25_13	2023-03-13 04:00:00	plate_2	Batch_01/23	MPXV	MPXV	IgG	B6	3.53212	2.69075
P_30b91b2b	Pox_25_13	2023-03-13 04:00:00	plate_2	Batch_01/23	MPXV	MPXV	IgG	B6	2.04532	0.777597
P_37b11da6	Pox_25_13	2023-03-13 04:00:00	plate_2	Batch_01/23	MPXV	MPXV	IgG	B6	2.10721	0.880319
P_5aaf595c	Pox_25_13	2023-03-13 04:00:00	plate_2	Batch_01/23	MPXV	MPXV	IgG	B5R	3.53618	2.86655
P_8e908192	Pox_25_13	2023-03-13 04:00:00	plate_2	Batch_01/23	MPXV	MPXV	IgG	B5R	3.77583	3.19236
P_dac512bd	Pox_25_13	2023-03-13 04:00:00	plate_2	Batch_01/23	MPXV	MPXV	IgG	B5R	3.80236	3.23127
P_b7e4bce7	Pox_25_13	2023-03-13 04:00:00	plate_2	Batch_01/23	MPXV	MPXV	IgG	B5R	4.32054	4.22262
P_d4f437ea	Pox_25_13	2023-03-13 04:00:00	plate_2	Batch_01/23	MPXV	MPXV	IgG	B5R	3.51528	2.83985
P_86229263	Pox_25_13	2023-03-13 04:00:00	plate_2	Batch_01/23	MPXV	MPXV	IgG	B5R	2.25042	1.29972
P_1b1cfeba	Pox_25_13	2023-03-13 04:00:00	plate_2	Batch_01/23	MPXV	MPXV	IgG	B5R	4.25076	4.05643
P_f5adf047	Pox_25_13	2023-03-13 04:00:00	plate_2	Batch_01/23	MPXV	MPXV	IgG	B5R	2.37107	1.46461
P_1747430b	Pox_25_13	2023-03-13 04:00:00	plate_2	Batch_01/23	MPXV	MPXV	IgG	B5R	3.90881	3.39515
P_4bb869f7	Pox_25_13	2023-03-13 04:00:00	plate_2	Batch_01/23	MPXV	MPXV	IgG	B5R	3.51335	2.8374
P_30b91b2b	Pox_25_13	2023-03-13 04:00:00	plate_2	Batch_01/23	MPXV	MPXV	IgG	B5R	2.17464	1.19003
P_37b11da6	Pox_25_13	2023-03-13 04:00:00	plate_2	Batch_01/23	MPXV	MPXV	IgG	B5R	2.1038	1.08214
P_5aaf595c	Pox_25_13	2023-03-13 04:00:00	plate_2	Batch_01/23	MPXV	MPXV	IgG	E8	3.39794	2.88432
P_8e908192	Pox_25_13	2023-03-13 04:00:00	plate_2	Batch_01/23	MPXV	MPXV	IgG	E8	3.9107	3.67705
P_dac512bd	Pox_25_13	2023-03-13 04:00:00	plate_2	Batch_01/23	MPXV	MPXV	IgG	E8	4.23283	4.22111
P_b7e4bce7	Pox_25_13	2023-03-13 04:00:00	plate_2	Batch_01/23	MPXV	MPXV	IgG	E8	4.35825	4.77837
P_d4f437ea	Pox_25_13	2023-03-13 04:00:00	plate_2	Batch_01/23	MPXV	MPXV	IgG	E8	3.26043	2.71975
P_86229263	Pox_25_13	2023-03-13 04:00:00	plate_2	Batch_01/23	MPXV	MPXV	IgG	E8	2.06446	1.24754
P_1b1cfeba	Pox_25_13	2023-03-13 04:00:00	plate_2	Batch_01/23	MPXV	MPXV	IgG	E8	4.34646	4.76359
P_f5adf047	Pox_25_13	2023-03-13 04:00:00	plate_2	Batch_01/23	MPXV	MPXV	IgG	E8	2.21617	1.46207
P_1747430b	Pox_25_13	2023-03-13 04:00:00	plate_2	Batch_01/23	MPXV	MPXV	IgG	E8	4.07602	3.87773
P_4bb869f7	Pox_25_13	2023-03-13 04:00:00	plate_2	Batch_01/23	MPXV	MPXV	IgG	E8	3.58439	3.11658
P_30b91b2b	Pox_25_13	2023-03-13 04:00:00	plate_2	Batch_01/23	MPXV	MPXV	IgG	E8	2.26951	1.53375
P_37b11da6	Pox_25_13	2023-03-13 04:00:00	plate_2	Batch_01/23	MPXV	MPXV	IgG	E8	2.84942	2.24196
P_5aaf595c	Pox_25_13	2023-03-13 04:00:00	plate_2	Batch_01/23	MPXV	MPXV	IgG	M1	2.5849	3.04905
P_8e908192	Pox_25_13	2023-03-13 04:00:00	plate_2	Batch_01/23	MPXV	MPXV	IgG	M1	2.69285	3.17373
P_dac512bd	Pox_25_13	2023-03-13 04:00:00	plate_2	Batch_01/23	MPXV	MPXV	IgG	M1	2.72387	3.19784
P_b7e4bce7	Pox_25_13	2023-03-13 04:00:00	plate_2	Batch_01/23	MPXV	MPXV	IgG	M1	2.70157	3.29984
P_d4f437ea	Pox_25_13	2023-03-13 04:00:00	plate_2	Batch_01/23	MPXV	MPXV	IgG	M1	2.50786	3.02255
P_86229263	Pox_25_13	2023-03-13 04:00:00	plate_2	Batch_01/23	MPXV	MPXV	IgG	M1	2.4014	2.88663
P_1b1cfeba	Pox_25_13	2023-03-13 04:00:00	plate_2	Batch_01/23	MPXV	MPXV	IgG	M1	2.71181	3.31994
P_f5adf047	Pox_25_13	2023-03-13 04:00:00	plate_2	Batch_01/23	MPXV	MPXV	IgG	M1	2.62941	3.21648
P_1747430b	Pox_25_13	2023-03-13 04:00:00	plate_2	Batch_01/23	MPXV	MPXV	IgG	M1	2.63498	3.13631
P_4bb869f7	Pox_25_13	2023-03-13 04:00:00	plate_2	Batch_01/23	MPXV	MPXV	IgG	M1	2.62737	3.10735
P_30b91b2b	Pox_25_13	2023-03-13 04:00:00	plate_2	Batch_01/23	MPXV	MPXV	IgG	M1	2.25285	2.70018
P_37b11da6	Pox_25_13	2023-03-13 04:00:00	plate_2	Batch_01/23	MPXV	MPXV	IgG	M1	2.38202	2.94014
P_5aaf595c	Pox_25_13	2023-03-13 04:00:00	plate_2	Batch_01/23	MPXV	MPXV	IgG	L1R	3.10975	3.18993
P_8e908192	Pox_25_13	2023-03-13 04:00:00	plate_2	Batch_01/23	MPXV	MPXV	IgG	L1R	2.85522	2.95577
P_dac512bd	Pox_25_13	2023-03-13 04:00:00	plate_2	Batch_01/23	MPXV	MPXV	IgG	L1R	2.90009	3.03491
P_b7e4bce7	Pox_25_13	2023-03-13 04:00:00	plate_2	Batch_01/23	MPXV	MPXV	IgG	L1R	2.86481	3.03415
P_d4f437ea	Pox_25_13	2023-03-13 04:00:00	plate_2	Batch_01/23	MPXV	MPXV	IgG	L1R	2.54158	2.55722
P_86229263	Pox_25_13	2023-03-13 04:00:00	plate_2	Batch_01/23	MPXV	MPXV	IgG	L1R	2.70243	2.73681
P_1b1cfeba	Pox_25_13	2023-03-13 04:00:00	plate_2	Batch_01/23	MPXV	MPXV	IgG	L1R	2.84261	3.06666
P_f5adf047	Pox_25_13	2023-03-13 04:00:00	plate_2	Batch_01/23	MPXV	MPXV	IgG	L1R	2.64982	2.90675
P_1747430b	Pox_25_13	2023-03-13 04:00:00	plate_2	Batch_01/23	MPXV	MPXV	IgG	L1R	3.22363	3.34151
P_4bb869f7	Pox_25_13	2023-03-13 04:00:00	plate_2	Batch_01/23	MPXV	MPXV	IgG	L1R	2.66792	2.6989
P_30b91b2b	Pox_25_13	2023-03-13 04:00:00	plate_2	Batch_01/23	MPXV	MPXV	IgG	L1R	2.23553	2.18268
P_37b11da6	Pox_25_13	2023-03-13 04:00:00	plate_2	Batch_01/23	MPXV	MPXV	IgG	L1R	2.4014	2.39261
P_5aaf595c	Pox_25_13	2023-03-13 04:00:00	plate_2	Batch_01/23	MPXV	MPXV	IgG	D8L	3.24625	2.65449
P_8e908192	Pox_25_13	2023-03-13 04:00:00	plate_2	Batch_01/23	MPXV	MPXV	IgG	D8L	3.85458	3.43283
P_dac512bd	Pox_25_13	2023-03-13 04:00:00	plate_2	Batch_01/23	MPXV	MPXV	IgG	D8L	3.79917	3.35035
P_b7e4bce7	Pox_25_13	2023-03-13 04:00:00	plate_2	Batch_01/23	MPXV	MPXV	IgG	D8L	4.26181	4.17219
P_d4f437ea	Pox_25_13	2023-03-13 04:00:00	plate_2	Batch_01/23	MPXV	MPXV	IgG	D8L	2.87852	2.24142
P_86229263	Pox_25_13	2023-03-13 04:00:00	plate_2	Batch_01/23	MPXV	MPXV	IgG	D8L	2.40312	1.69273
P_1b1cfeba	Pox_25_13	2023-03-13 04:00:00	plate_2	Batch_01/23	MPXV	MPXV	IgG	D8L	4.2403	4.16868
P_f5adf047	Pox_25_13	2023-03-13 04:00:00	plate_2	Batch_01/23	MPXV	MPXV	IgG	D8L	3.06539	2.4501
P_1747430b	Pox_25_13	2023-03-13 04:00:00	plate_2	Batch_01/23	MPXV	MPXV	IgG	D8L	3.40019	2.83344
P_4bb869f7	Pox_25_13	2023-03-13 04:00:00	plate_2	Batch_01/23	MPXV	MPXV	IgG	D8L	3.55751	3.02431
P_30b91b2b	Pox_25_13	2023-03-13 04:00:00	plate_2	Batch_01/23	MPXV	MPXV	IgG	D8L	2.26717	1.52255
P_37b11da6	Pox_25_13	2023-03-13 04:00:00	plate_2	Batch_01/23	MPXV	MPXV	IgG	D8L	2.53148	1.84624
P_5aaf595c	Pox_25_13	2023-03-13 04:00:00	plate_2	Batch_01/23	MPXV	MPXV	IgG	H3L	3.5534	3.05629
P_8e908192	Pox_25_13	2023-03-13 04:00:00	plate_2	Batch_01/23	MPXV	MPXV	IgG	H3L	3.60163	3.12371
P_dac512bd	Pox_25_13	2023-03-13 04:00:00	plate_2	Batch_01/23	MPXV	MPXV	IgG	H3L	3.69975	3.31295
P_b7e4bce7	Pox_25_13	2023-03-13 04:00:00	plate_2	Batch_01/23	MPXV	MPXV	IgG	H3L	4.10344	4.09483
P_d4f437ea	Pox_25_13	2023-03-13 04:00:00	plate_2	Batch_01/23	MPXV	MPXV	IgG	H3L	3.48551	3.18514
P_86229263	Pox_25_13	2023-03-13 04:00:00	plate_2	Batch_01/23	MPXV	MPXV	IgG	H3L	3.18384	2.58781
P_1b1cfeba	Pox_25_13	2023-03-13 04:00:00	plate_2	Batch_01/23	MPXV	MPXV	IgG	H3L	4.06168	4.01822
P_f5adf047	Pox_25_13	2023-03-13 04:00:00	plate_2	Batch_01/23	MPXV	MPXV	IgG	H3L	3.34183	2.77977
P_1747430b	Pox_25_13	2023-03-13 04:00:00	plate_2	Batch_01/23	MPXV	MPXV	IgG	H3L	3.45002	2.91773
P_4bb869f7	Pox_25_13	2023-03-13 04:00:00	plate_2	Batch_01/23	MPXV	MPXV	IgG	H3L	3.38881	2.83891
P_30b91b2b	Pox_25_13	2023-03-13 04:00:00	plate_2	Batch_01/23	MPXV	MPXV	IgG	H3L	3.26517	2.68544
P_37b11da6	Pox_25_13	2023-03-13 04:00:00	plate_2	Batch_01/23	MPXV	MPXV	IgG	H3L	3.30103	2.72925
P_5aaf595c	Pox_25_13	2023-03-13 04:00:00	plate_2	Batch_01/23	MPXV	MPXV	IgG	ATI-C	3.59977	4.45768
P_8e908192	Pox_25_13	2023-03-13 04:00:00	plate_2	Batch_01/23	MPXV	MPXV	IgG	ATI-C	3.37585	4.3012
P_dac512bd	Pox_25_13	2023-03-13 04:00:00	plate_2	Batch_01/23	MPXV	MPXV	IgG	ATI-C	3.51295	4.40363
P_b7e4bce7	Pox_25_13	2023-03-13 04:00:00	plate_2	Batch_01/23	MPXV	MPXV	IgG	ATI-C	3.57078	4.28251
P_d4f437ea	Pox_25_13	2023-03-13 04:00:00	plate_2	Batch_01/23	MPXV	MPXV	IgG	ATI-C	3.19493	3.93763
P_86229263	Pox_25_13	2023-03-13 04:00:00	plate_2	Batch_01/23	MPXV	MPXV	IgG	ATI-C	2.77452	3.44646
P_1b1cfeba	Pox_25_13	2023-03-13 04:00:00	plate_2	Batch_01/23	MPXV	MPXV	IgG	ATI-C	3.48918	4.21633
P_f5adf047	Pox_25_13	2023-03-13 04:00:00	plate_2	Batch_01/23	MPXV	MPXV	IgG	ATI-C	2.9248	3.70683
P_1747430b	Pox_25_13	2023-03-13 04:00:00	plate_2	Batch_01/23	MPXV	MPXV	IgG	ATI-C	2.96402	3.71981
P_4bb869f7	Pox_25_13	2023-03-13 04:00:00	plate_2	Batch_01/23	MPXV	MPXV	IgG	ATI-C	3.35064	4.22877
P_30b91b2b	Pox_25_13	2023-03-13 04:00:00	plate_2	Batch_01/23	MPXV	MPXV	IgG	ATI-C	3.49108	4.36394
P_37b11da6	Pox_25_13	2023-03-13 04:00:00	plate_2	Batch_01/23	MPXV	MPXV	IgG	ATI-C	3.28533	3.9894
P_5aaf595c	Pox_25_13	2023-03-13 04:00:00	plate_2	Batch_01/23	MPXV	MPXV	IgG	ATI-N	3.84173	2.92303
P_8e908192	Pox_25_13	2023-03-13 04:00:00	plate_2	Batch_01/23	MPXV	MPXV	IgG	ATI-N	4.0983	3.4523
P_dac512bd	Pox_25_13	2023-03-13 04:00:00	plate_2	Batch_01/23	MPXV	MPXV	IgG	ATI-N	4.06141	3.90527
P_b7e4bce7	Pox_25_13	2023-03-13 04:00:00	plate_2	Batch_01/23	MPXV	MPXV	IgG	ATI-N	4.12892	3.52956
P_d4f437ea	Pox_25_13	2023-03-13 04:00:00	plate_2	Batch_01/23	MPXV	MPXV	IgG	ATI-N	4.02877	3.29069
P_86229263	Pox_25_13	2023-03-13 04:00:00	plate_2	Batch_01/23	MPXV	MPXV	IgG	ATI-N	2.87506	1.58373
P_1b1cfeba	Pox_25_13	2023-03-13 04:00:00	plate_2	Batch_01/23	MPXV	MPXV	IgG	ATI-N	4.0619	3.36553
P_f5adf047	Pox_25_13	2023-03-13 04:00:00	plate_2	Batch_01/23	MPXV	MPXV	IgG	ATI-N	2.76827	1.44969
P_1747430b	Pox_25_13	2023-03-13 04:00:00	plate_2	Batch_01/23	MPXV	MPXV	IgG	ATI-N	3.93922	3.10462
P_4bb869f7	Pox_25_13	2023-03-13 04:00:00	plate_2	Batch_01/23	MPXV	MPXV	IgG	ATI-N	3.969	3.16414
P_30b91b2b	Pox_25_13	2023-03-13 04:00:00	plate_2	Batch_01/23	MPXV	MPXV	IgG	ATI-N	2.991	1.72833
P_37b11da6	Pox_25_13	2023-03-13 04:00:00	plate_2	Batch_01/23	MPXV	MPXV	IgG	ATI-N	3.37144	2.21439
P_5aaf595c	Pox_25_13	2023-03-13 04:00:00	plate_2	Batch_01/23	MPXV	MPXV	IgG	A5L	3.28713	3.69639
P_8e908192	Pox_25_13	2023-03-13 04:00:00	plate_2	Batch_01/23	MPXV	MPXV	IgG	A5L	4.00113	4.78595
P_dac512bd	Pox_25_13	2023-03-13 04:00:00	plate_2	Batch_01/23	MPXV	MPXV	IgG	A5L	3.84283	4.53065
P_b7e4bce7	Pox_25_13	2023-03-13 04:00:00	plate_2	Batch_01/23	MPXV	MPXV	IgG	A5L	4.01749	4.77723
P_d4f437ea	Pox_25_13	2023-03-13 04:00:00	plate_2	Batch_01/23	MPXV	MPXV	IgG	A5L	3.1648	3.66788
P_86229263	Pox_25_13	2023-03-13 04:00:00	plate_2	Batch_01/23	MPXV	MPXV	IgG	A5L	2.64836	2.99312
P_1b1cfeba	Pox_25_13	2023-03-13 04:00:00	plate_2	Batch_01/23	MPXV	MPXV	IgG	A5L	3.98114	4.75374
P_f5adf047	Pox_25_13	2023-03-13 04:00:00	plate_2	Batch_01/23	MPXV	MPXV	IgG	A5L	2.94694	3.40451
P_1747430b	Pox_25_13	2023-03-13 04:00:00	plate_2	Batch_01/23	MPXV	MPXV	IgG	A5L	3.42136	3.97862
P_4bb869f7	Pox_25_13	2023-03-13 04:00:00	plate_2	Batch_01/23	MPXV	MPXV	IgG	A5L	3.65992	4.27488
P_30b91b2b	Pox_25_13	2023-03-13 04:00:00	plate_2	Batch_01/23	MPXV	MPXV	IgG	A5L	2.97128	3.35408
P_37b11da6	Pox_25_13	2023-03-13 04:00:00	plate_2	Batch_01/23	MPXV	MPXV	IgG	A5L	2.77887	3.13989
P_5aaf595c	Pox_25_13	2023-03-13 04:00:00	plate_2	Batch_01/23	MPXV	MPXV	IgG	VACV	3.17522	2.29426
P_8e908192	Pox_25_13	2023-03-13 04:00:00	plate_2	Batch_01/23	MPXV	MPXV	IgG	VACV	3.57841	2.85718
P_dac512bd	Pox_25_13	2023-03-13 04:00:00	plate_2	Batch_01/23	MPXV	MPXV	IgG	VACV	3.66922	3.00059
P_b7e4bce7	Pox_25_13	2023-03-13 04:00:00	plate_2	Batch_01/23	MPXV	MPXV	IgG	VACV	3.65658	2.98006
P_d4f437ea	Pox_25_13	2023-03-13 04:00:00	plate_2	Batch_01/23	MPXV	MPXV	IgG	VACV	3.34655	2.52284
P_86229263	Pox_25_13	2023-03-13 04:00:00	plate_2	Batch_01/23	MPXV	MPXV	IgG	VACV	2.89376	1.93346
P_1b1cfeba	Pox_25_13	2023-03-13 04:00:00	plate_2	Batch_01/23	MPXV	MPXV	IgG	VACV	3.63048	2.9383
P_f5adf047	Pox_25_13	2023-03-13 04:00:00	plate_2	Batch_01/23	MPXV	MPXV	IgG	VACV	2.53275	1.4643
P_1747430b	Pox_25_13	2023-03-13 04:00:00	plate_2	Batch_01/23	MPXV	MPXV	IgG	VACV	3.62112	2.92352
P_4bb869f7	Pox_25_13	2023-03-13 04:00:00	plate_2	Batch_01/23	MPXV	MPXV	IgG	VACV	3.22414	2.35846
P_30b91b2b	Pox_25_13	2023-03-13 04:00:00	plate_2	Batch_01/23	MPXV	MPXV	IgG	VACV	2.266	1.08324
P_37b11da6	Pox_25_13	2023-03-13 04:00:00	plate_2	Batch_01/23	MPXV	MPXV	IgG	VACV	2.31597	1.15847
P_5aaf595c	Pox_25_13	2023-03-13 04:00:00	plate_2	Batch_01/23	MPXV	MPXV	IgG	Delta	3.12597	2.22998
P_8e908192	Pox_25_13	2023-03-13 04:00:00	plate_2	Batch_01/23	MPXV	MPXV	IgG	Delta	3.55255	2.82005
P_dac512bd	Pox_25_13	2023-03-13 04:00:00	plate_2	Batch_01/23	MPXV	MPXV	IgG	Delta	3.66153	2.99052
P_b7e4bce7	Pox_25_13	2023-03-13 04:00:00	plate_2	Batch_01/23	MPXV	MPXV	IgG	Delta	3.63629	2.94992
P_d4f437ea	Pox_25_13	2023-03-13 04:00:00	plate_2	Batch_01/23	MPXV	MPXV	IgG	Delta	3.31292	2.47826
P_86229263	Pox_25_13	2023-03-13 04:00:00	plate_2	Batch_01/23	MPXV	MPXV	IgG	Delta	2.85065	1.87406
P_1b1cfeba	Pox_25_13	2023-03-13 04:00:00	plate_2	Batch_01/23	MPXV	MPXV	IgG	Delta	3.61103	2.91001
P_f5adf047	Pox_25_13	2023-03-13 04:00:00	plate_2	Batch_01/23	MPXV	MPXV	IgG	Delta	2.10209	0.768645
P_1747430b	Pox_25_13	2023-03-13 04:00:00	plate_2	Batch_01/23	MPXV	MPXV	IgG	Delta	3.61066	2.90942
P_4bb869f7	Pox_25_13	2023-03-13 04:00:00	plate_2	Batch_01/23	MPXV	MPXV	IgG	Delta	3.17056	2.28831
P_30b91b2b	Pox_25_13	2023-03-13 04:00:00	plate_2	Batch_01/23	MPXV	MPXV	IgG	Delta	2.14613	0.84892
P_37b11da6	Pox_25_13	2023-03-13 04:00:00	plate_2	Batch_01/23	MPXV	MPXV	IgG	Delta	2.16584	0.883762
P_8e9e32b5	Pox_25_14	2023-03-24 02:02:00	plate_1	Batch_01/23	MPXV	MPXV	IgG	A29	3.61199	3.69759
P_ceecaec2	Pox_25_14	2023-03-24 02:02:00	plate_1	Batch_01/23	MPXV	MPXV	IgG	A29	2.91328	2.83044
P_95e68e36	Pox_25_14	2023-03-24 02:02:00	plate_1	Batch_01/23	MPXV	MPXV	IgG	A29	2.72346	2.62879
P_560fb838	Pox_25_14	2023-03-24 02:02:00	plate_1	Batch_01/23	MPXV	MPXV	IgG	A29	3.97463	4.33701
P_71f40e21	Pox_25_14	2023-03-24 02:02:00	plate_1	Batch_01/23	MPXV	MPXV	IgG	A29	2.29994	2.14283
P_3857ef93	Pox_25_14	2023-03-24 02:02:00	plate_1	Batch_01/23	MPXV	MPXV	IgG	A29	2.57519	2.46711
P_1820131a	Pox_25_14	2023-03-24 02:02:00	plate_1	Batch_01/23	MPXV	MPXV	IgG	A29	4.04096	4.41579
P_6be6172f	Pox_25_14	2023-03-24 02:02:00	plate_1	Batch_01/23	MPXV	MPXV	IgG	A29	2.96237	2.88236
P_25ba9e8c	Pox_25_14	2023-03-24 02:02:00	plate_1	Batch_01/23	MPXV	MPXV	IgG	A29	3.76144	4.11417
P_d5e75a44	Pox_25_14	2023-03-24 02:02:00	plate_1	Batch_01/23	MPXV	MPXV	IgG	A29	3.53339	3.61754
P_2aba3874	Pox_25_14	2023-03-24 02:02:00	plate_1	Batch_01/23	MPXV	MPXV	IgG	A29	2.61595	2.51216
P_6a05195e	Pox_25_14	2023-03-24 02:02:00	plate_1	Batch_01/23	MPXV	MPXV	IgG	A29	3.33826	3.3369
P_8e9e32b5	Pox_25_14	2023-03-24 02:02:00	plate_1	Batch_01/23	MPXV	MPXV	IgG	A27L	3.1745	2.92016
P_ceecaec2	Pox_25_14	2023-03-24 02:02:00	plate_1	Batch_01/23	MPXV	MPXV	IgG	A27L	3.44932	3.28916
P_95e68e36	Pox_25_14	2023-03-24 02:02:00	plate_1	Batch_01/23	MPXV	MPXV	IgG	A27L	3.16702	2.90961
P_560fb838	Pox_25_14	2023-03-24 02:02:00	plate_1	Batch_01/23	MPXV	MPXV	IgG	A27L	3.34469	3.15153
P_71f40e21	Pox_25_14	2023-03-24 02:02:00	plate_1	Batch_01/23	MPXV	MPXV	IgG	A27L	3.21232	2.97292
P_3857ef93	Pox_25_14	2023-03-24 02:02:00	plate_1	Batch_01/23	MPXV	MPXV	IgG	A27L	3.00625	2.66932
P_1820131a	Pox_25_14	2023-03-24 02:02:00	plate_1	Batch_01/23	MPXV	MPXV	IgG	A27L	3.34792	3.15581
P_6be6172f	Pox_25_14	2023-03-24 02:02:00	plate_1	Batch_01/23	MPXV	MPXV	IgG	A27L	2.84323	2.38281
P_25ba9e8c	Pox_25_14	2023-03-24 02:02:00	plate_1	Batch_01/23	MPXV	MPXV	IgG	A27L	3.42119	3.25228
P_d5e75a44	Pox_25_14	2023-03-24 02:02:00	plate_1	Batch_01/23	MPXV	MPXV	IgG	A27L	3.6504	3.67964
P_2aba3874	Pox_25_14	2023-03-24 02:02:00	plate_1	Batch_01/23	MPXV	MPXV	IgG	A27L	2.90255	2.49414
P_6a05195e	Pox_25_14	2023-03-24 02:02:00	plate_1	Batch_01/23	MPXV	MPXV	IgG	A27L	3.24217	3.01392
P_8e9e32b5	Pox_25_14	2023-03-24 02:02:00	plate_1	Batch_01/23	MPXV	MPXV	IgG	A35R	4.01439	3.95743
P_ceecaec2	Pox_25_14	2023-03-24 02:02:00	plate_1	Batch_01/23	MPXV	MPXV	IgG	A35R	2.60423	1.87723
P_95e68e36	Pox_25_14	2023-03-24 02:02:00	plate_1	Batch_01/23	MPXV	MPXV	IgG	A35R	2.62839	1.90678
P_560fb838	Pox_25_14	2023-03-24 02:02:00	plate_1	Batch_01/23	MPXV	MPXV	IgG	A35R	4.1918	4.34632
P_71f40e21	Pox_25_14	2023-03-24 02:02:00	plate_1	Batch_01/23	MPXV	MPXV	IgG	A35R	2.549	1.80854
P_3857ef93	Pox_25_14	2023-03-24 02:02:00	plate_1	Batch_01/23	MPXV	MPXV	IgG	A35R	2.44326	1.67168
P_1820131a	Pox_25_14	2023-03-24 02:02:00	plate_1	Batch_01/23	MPXV	MPXV	IgG	A35R	4.20314	4.30137
P_6be6172f	Pox_25_14	2023-03-24 02:02:00	plate_1	Batch_01/23	MPXV	MPXV	IgG	A35R	3.71399	3.18868
P_25ba9e8c	Pox_25_14	2023-03-24 02:02:00	plate_1	Batch_01/23	MPXV	MPXV	IgG	A35R	4.19382	4.19494
P_d5e75a44	Pox_25_14	2023-03-24 02:02:00	plate_1	Batch_01/23	MPXV	MPXV	IgG	A35R	3.04198	2.38453
P_2aba3874	Pox_25_14	2023-03-24 02:02:00	plate_1	Batch_01/23	MPXV	MPXV	IgG	A35R	3.45743	2.86162
P_6a05195e	Pox_25_14	2023-03-24 02:02:00	plate_1	Batch_01/23	MPXV	MPXV	IgG	A35R	3.0187	2.35836
P_8e9e32b5	Pox_25_14	2023-03-24 02:02:00	plate_1	Batch_01/23	MPXV	MPXV	IgG	A33R	3.92397	3.34053
P_ceecaec2	Pox_25_14	2023-03-24 02:02:00	plate_1	Batch_01/23	MPXV	MPXV	IgG	A33R	2.80686	1.93744
P_95e68e36	Pox_25_14	2023-03-24 02:02:00	plate_1	Batch_01/23	MPXV	MPXV	IgG	A33R	3.07115	2.24149
P_560fb838	Pox_25_14	2023-03-24 02:02:00	plate_1	Batch_01/23	MPXV	MPXV	IgG	A33R	4.22994	4.02009
P_71f40e21	Pox_25_14	2023-03-24 02:02:00	plate_1	Batch_01/23	MPXV	MPXV	IgG	A33R	2.93273	2.0828
P_3857ef93	Pox_25_14	2023-03-24 02:02:00	plate_1	Batch_01/23	MPXV	MPXV	IgG	A33R	2.71684	1.83191
P_1820131a	Pox_25_14	2023-03-24 02:02:00	plate_1	Batch_01/23	MPXV	MPXV	IgG	A33R	4.22688	3.97627
P_6be6172f	Pox_25_14	2023-03-24 02:02:00	plate_1	Batch_01/23	MPXV	MPXV	IgG	A33R	3.62788	2.91267
P_25ba9e8c	Pox_25_14	2023-03-24 02:02:00	plate_1	Batch_01/23	MPXV	MPXV	IgG	A33R	4.09892	3.75724
P_d5e75a44	Pox_25_14	2023-03-24 02:02:00	plate_1	Batch_01/23	MPXV	MPXV	IgG	A33R	3.32593	2.53747
P_2aba3874	Pox_25_14	2023-03-24 02:02:00	plate_1	Batch_01/23	MPXV	MPXV	IgG	A33R	3.21669	2.40933
P_6a05195e	Pox_25_14	2023-03-24 02:02:00	plate_1	Batch_01/23	MPXV	MPXV	IgG	A33R	3.03623	2.20146
P_8e9e32b5	Pox_25_14	2023-03-24 02:02:00	plate_1	Batch_01/23	MPXV	MPXV	IgG	B6	3.79518	3.10157
P_ceecaec2	Pox_25_14	2023-03-24 02:02:00	plate_1	Batch_01/23	MPXV	MPXV	IgG	B6	2.22272	1.14607
P_95e68e36	Pox_25_14	2023-03-24 02:02:00	plate_1	Batch_01/23	MPXV	MPXV	IgG	B6	2.17609	1.07776
P_560fb838	Pox_25_14	2023-03-24 02:02:00	plate_1	Batch_01/23	MPXV	MPXV	IgG	B6	4.01263	3.56422
P_71f40e21	Pox_25_14	2023-03-24 02:02:00	plate_1	Batch_01/23	MPXV	MPXV	IgG	B6	2.36922	1.34833
P_3857ef93	Pox_25_14	2023-03-24 02:02:00	plate_1	Batch_01/23	MPXV	MPXV	IgG	B6	2.27646	1.22226
P_1820131a	Pox_25_14	2023-03-24 02:02:00	plate_1	Batch_01/23	MPXV	MPXV	IgG	B6	4.01473	3.54264
P_6be6172f	Pox_25_14	2023-03-24 02:02:00	plate_1	Batch_01/23	MPXV	MPXV	IgG	B6	3.42488	2.60856
P_25ba9e8c	Pox_25_14	2023-03-24 02:02:00	plate_1	Batch_01/23	MPXV	MPXV	IgG	B6	4.02582	3.52177
P_d5e75a44	Pox_25_14	2023-03-24 02:02:00	plate_1	Batch_01/23	MPXV	MPXV	IgG	B6	3.71299	2.98373
P_2aba3874	Pox_25_14	2023-03-24 02:02:00	plate_1	Batch_01/23	MPXV	MPXV	IgG	B6	3.09934	2.22318
P_6a05195e	Pox_25_14	2023-03-24 02:02:00	plate_1	Batch_01/23	MPXV	MPXV	IgG	B6	2.86688	1.95526
P_8e9e32b5	Pox_25_14	2023-03-24 02:02:00	plate_1	Batch_01/23	MPXV	MPXV	IgG	B5R	3.68341	3.45995
P_ceecaec2	Pox_25_14	2023-03-24 02:02:00	plate_1	Batch_01/23	MPXV	MPXV	IgG	B5R	2.233	1.35292
P_95e68e36	Pox_25_14	2023-03-24 02:02:00	plate_1	Batch_01/23	MPXV	MPXV	IgG	B5R	2.47784	1.6763
P_560fb838	Pox_25_14	2023-03-24 02:02:00	plate_1	Batch_01/23	MPXV	MPXV	IgG	B5R	3.86605	3.59681
P_71f40e21	Pox_25_14	2023-03-24 02:02:00	plate_1	Batch_01/23	MPXV	MPXV	IgG	B5R	2.52699	1.73703
P_3857ef93	Pox_25_14	2023-03-24 02:02:00	plate_1	Batch_01/23	MPXV	MPXV	IgG	B5R	2.13672	1.21243
P_1820131a	Pox_25_14	2023-03-24 02:02:00	plate_1	Batch_01/23	MPXV	MPXV	IgG	B5R	3.86249	3.5555
P_6be6172f	Pox_25_14	2023-03-24 02:02:00	plate_1	Batch_01/23	MPXV	MPXV	IgG	B5R	3.45728	2.82069
P_25ba9e8c	Pox_25_14	2023-03-24 02:02:00	plate_1	Batch_01/23	MPXV	MPXV	IgG	B5R	4.03203	3.71415
P_d5e75a44	Pox_25_14	2023-03-24 02:02:00	plate_1	Batch_01/23	MPXV	MPXV	IgG	B5R	2.84136	2.10699
P_2aba3874	Pox_25_14	2023-03-24 02:02:00	plate_1	Batch_01/23	MPXV	MPXV	IgG	B5R	3.266	2.59239
P_6a05195e	Pox_25_14	2023-03-24 02:02:00	plate_1	Batch_01/23	MPXV	MPXV	IgG	B5R	2.91566	2.19174
P_8e9e32b5	Pox_25_14	2023-03-24 02:02:00	plate_1	Batch_01/23	MPXV	MPXV	IgG	E8	3.771	3.49799
P_ceecaec2	Pox_25_14	2023-03-24 02:02:00	plate_1	Batch_01/23	MPXV	MPXV	IgG	E8	2.43136	1.81635
P_95e68e36	Pox_25_14	2023-03-24 02:02:00	plate_1	Batch_01/23	MPXV	MPXV	IgG	E8	2.02119	1.28776
P_560fb838	Pox_25_14	2023-03-24 02:02:00	plate_1	Batch_01/23	MPXV	MPXV	IgG	E8	4.17178	4.34597
P_71f40e21	Pox_25_14	2023-03-24 02:02:00	plate_1	Batch_01/23	MPXV	MPXV	IgG	E8	1.91908	1.13755
P_3857ef93	Pox_25_14	2023-03-24 02:02:00	plate_1	Batch_01/23	MPXV	MPXV	IgG	E8	2.81558	2.25781
P_1820131a	Pox_25_14	2023-03-24 02:02:00	plate_1	Batch_01/23	MPXV	MPXV	IgG	E8	4.19642	4.52431
P_6be6172f	Pox_25_14	2023-03-24 02:02:00	plate_1	Batch_01/23	MPXV	MPXV	IgG	E8	3.07427	2.54876
P_25ba9e8c	Pox_25_14	2023-03-24 02:02:00	plate_1	Batch_01/23	MPXV	MPXV	IgG	E8	4.17903	4.28806
P_d5e75a44	Pox_25_14	2023-03-24 02:02:00	plate_1	Batch_01/23	MPXV	MPXV	IgG	E8	2.54716	1.95242
P_2aba3874	Pox_25_14	2023-03-24 02:02:00	plate_1	Batch_01/23	MPXV	MPXV	IgG	E8	2.76418	2.19998
P_6a05195e	Pox_25_14	2023-03-24 02:02:00	plate_1	Batch_01/23	MPXV	MPXV	IgG	E8	2.48501	1.87985
P_8e9e32b5	Pox_25_14	2023-03-24 02:02:00	plate_1	Batch_01/23	MPXV	MPXV	IgG	M1	2.7574	3.31419
P_ceecaec2	Pox_25_14	2023-03-24 02:02:00	plate_1	Batch_01/23	MPXV	MPXV	IgG	M1	2.65562	3.16443
P_95e68e36	Pox_25_14	2023-03-24 02:02:00	plate_1	Batch_01/23	MPXV	MPXV	IgG	M1	2.44948	3.07742
P_560fb838	Pox_25_14	2023-03-24 02:02:00	plate_1	Batch_01/23	MPXV	MPXV	IgG	M1	2.81624	3.4187
P_71f40e21	Pox_25_14	2023-03-24 02:02:00	plate_1	Batch_01/23	MPXV	MPXV	IgG	M1	2.60746	3.13421
P_3857ef93	Pox_25_14	2023-03-24 02:02:00	plate_1	Batch_01/23	MPXV	MPXV	IgG	M1	2.42488	2.98112
P_1820131a	Pox_25_14	2023-03-24 02:02:00	plate_1	Batch_01/23	MPXV	MPXV	IgG	M1	2.85854	3.52627
P_6be6172f	Pox_25_14	2023-03-24 02:02:00	plate_1	Batch_01/23	MPXV	MPXV	IgG	M1	2.65896	3.18371
P_25ba9e8c	Pox_25_14	2023-03-24 02:02:00	plate_1	Batch_01/23	MPXV	MPXV	IgG	M1	2.97772	3.53542
P_d5e75a44	Pox_25_14	2023-03-24 02:02:00	plate_1	Batch_01/23	MPXV	MPXV	IgG	M1	2.64246	3.28713
P_2aba3874	Pox_25_14	2023-03-24 02:02:00	plate_1	Batch_01/23	MPXV	MPXV	IgG	M1	2.57978	3.33599
[truncated: 38,321 more rows]

## Sheet: ML_validation
sampleID_metadata	experiment	date	plate_assay	batch	cohort	group	isotype	analyte	MFI	data_quant
M_8544720a	Rev_01_Rep	2025-01-29	1	Nov/24-Mpox19	Validation	MPXV	IgG	D8L	3.97788	3.90019
M_8544720a	Rev_01_Rep	2025-01-29	1	Nov/24-Mpox19	Validation	MPXV	IgG	L1R	3.45773	4.24951
M_8544720a	Rev_01_Rep	2025-01-29	1	Nov/24-Mpox19	Validation	MPXV	IgG	B5R	3.78136	3.26456
M_8544720a	Rev_01_Rep	2025-01-29	1	Nov/24-Mpox19	Validation	MPXV	IgG	A33R	3.69267	3.18524
M_8544720a	Rev_01_Rep	2025-01-29	1	Nov/24-Mpox19	Validation	MPXV	IgG	M1	3.21985	4.41924
M_8544720a	Rev_01_Rep	2025-01-29	1	Nov/24-Mpox19	Validation	MPXV	IgG	ATI-N	3.20439	1.87341
M_8544720a	Rev_01_Rep	2025-01-29	1	Nov/24-Mpox19	Validation	MPXV	IgG	B6	3.83078	3.17756
M_8544720a	Rev_01_Rep	2025-01-29	1	Nov/24-Mpox19	Validation	MPXV	IgG	VACV	3.50954	2.81178
M_8544720a	Rev_01_Rep	2025-01-29	1	Nov/24-Mpox19	Validation	MPXV	IgG	E8	4.14253	4.08702
M_8544720a	Rev_01_Rep	2025-01-29	1	Nov/24-Mpox19	Validation	MPXV	IgG	A5L	3.24502	4.20289
M_8544720a	Rev_01_Rep	2025-01-29	1	Nov/24-Mpox19	Validation	MPXV	IgG	A29	3.05423	3.11443
M_8544720a	Rev_01_Rep	2025-01-29	1	Nov/24-Mpox19	Validation	MPXV	IgG	H3L	3.70509	4.11286
M_8544720a	Rev_01_Rep	2025-01-29	1	Nov/24-Mpox19	Validation	MPXV	IgG	A35R	4.0786	3.81256
M_8544720a	Rev_01_Rep	2025-01-29	1	Nov/24-Mpox19	Validation	MPXV	IgG	ATI-C	2.79934	3.64199
M_8544720a	Rev_01_Rep	2025-01-29	1	Nov/24-Mpox19	Validation	MPXV	IgG	A27L	3.24514	3.53686
M_8544720a	Rev_01_Rep	2025-01-29	1	Nov/24-Mpox19	Validation	MPXV	IgG	Delta	3.40577	2.63885
M_0584e5b8	Rev_01_Rep	2025-01-29	1	Nov/24-Mpox19	Validation	MPXV	IgG	D8L	2.86688	2.29274
M_0584e5b8	Rev_01_Rep	2025-01-29	1	Nov/24-Mpox19	Validation	MPXV	IgG	L1R	2.84942	3.39356
M_0584e5b8	Rev_01_Rep	2025-01-29	1	Nov/24-Mpox19	Validation	MPXV	IgG	B5R	2.7608	2.0434
M_0584e5b8	Rev_01_Rep	2025-01-29	1	Nov/24-Mpox19	Validation	MPXV	IgG	A33R	2.70927	1.94098
M_0584e5b8	Rev_01_Rep	2025-01-29	1	Nov/24-Mpox19	Validation	MPXV	IgG	M1	2.81954	3.81027
M_0584e5b8	Rev_01_Rep	2025-01-29	1	Nov/24-Mpox19	Validation	MPXV	IgG	ATI-N	3.41263	2.1118
M_0584e5b8	Rev_01_Rep	2025-01-29	1	Nov/24-Mpox19	Validation	MPXV	IgG	B6	3.03262	2.16768
M_0584e5b8	Rev_01_Rep	2025-01-29	1	Nov/24-Mpox19	Validation	MPXV	IgG	VACV	2.63246	1.64161
M_0584e5b8	Rev_01_Rep	2025-01-29	1	Nov/24-Mpox19	Validation	MPXV	IgG	E8	2.58433	1.98116
M_0584e5b8	Rev_01_Rep	2025-01-29	1	Nov/24-Mpox19	Validation	MPXV	IgG	A5L	3.23679	3.80389
M_0584e5b8	Rev_01_Rep	2025-01-29	1	Nov/24-Mpox19	Validation	MPXV	IgG	A29	3.18298	3.15262
M_0584e5b8	Rev_01_Rep	2025-01-29	1	Nov/24-Mpox19	Validation	MPXV	IgG	H3L	3.33786	3.42375
M_0584e5b8	Rev_01_Rep	2025-01-29	1	Nov/24-Mpox19	Validation	MPXV	IgG	A35R	2.63043	1.87519
M_0584e5b8	Rev_01_Rep	2025-01-29	1	Nov/24-Mpox19	Validation	MPXV	IgG	ATI-C	3.42111	4.30726
M_0584e5b8	Rev_01_Rep	2025-01-29	1	Nov/24-Mpox19	Validation	MPXV	IgG	A27L	3.01199	2.76243
M_0584e5b8	Rev_01_Rep	2025-01-29	1	Nov/24-Mpox19	Validation	MPXV	IgG	Delta	2.32531	0.870738
M_17d03fc8	Rev_01_Rep	2025-01-29	1	Nov/24-Mpox19	Validation	MPXV	IgG	D8L	3.15564	2.63287
M_17d03fc8	Rev_01_Rep	2025-01-29	1	Nov/24-Mpox19	Validation	MPXV	IgG	L1R	3.16435	3.83371
M_17d03fc8	Rev_01_Rep	2025-01-29	1	Nov/24-Mpox19	Validation	MPXV	IgG	B5R	3.22089	2.56012
M_17d03fc8	Rev_01_Rep	2025-01-29	1	Nov/24-Mpox19	Validation	MPXV	IgG	A33R	3.07809	2.39957
M_17d03fc8	Rev_01_Rep	2025-01-29	1	Nov/24-Mpox19	Validation	MPXV	IgG	M1	3.07427	4.23767
M_17d03fc8	Rev_01_Rep	2025-01-29	1	Nov/24-Mpox19	Validation	MPXV	IgG	ATI-N	3.98831	2.92806
M_17d03fc8	Rev_01_Rep	2025-01-29	1	Nov/24-Mpox19	Validation	MPXV	IgG	B6	3.61236	2.87026
M_17d03fc8	Rev_01_Rep	2025-01-29	1	Nov/24-Mpox19	Validation	MPXV	IgG	VACV	3.1959	2.36811
M_17d03fc8	Rev_01_Rep	2025-01-29	1	Nov/24-Mpox19	Validation	MPXV	IgG	E8	3.05385	2.52662
M_17d03fc8	Rev_01_Rep	2025-01-29	1	Nov/24-Mpox19	Validation	MPXV	IgG	A5L	3.44661	4.35267
M_17d03fc8	Rev_01_Rep	2025-01-29	1	Nov/24-Mpox19	Validation	MPXV	IgG	A29	3.33746	3.34558
M_17d03fc8	Rev_01_Rep	2025-01-29	1	Nov/24-Mpox19	Validation	MPXV	IgG	H3L	3.62346	4.01244
M_17d03fc8	Rev_01_Rep	2025-01-29	1	Nov/24-Mpox19	Validation	MPXV	IgG	A35R	3.18427	2.53575
M_17d03fc8	Rev_01_Rep	2025-01-29	1	Nov/24-Mpox19	Validation	MPXV	IgG	ATI-C	3.51455	4.41636
M_17d03fc8	Rev_01_Rep	2025-01-29	1	Nov/24-Mpox19	Validation	MPXV	IgG	A27L	3.22089	3.42037
M_17d03fc8	Rev_01_Rep	2025-01-29	1	Nov/24-Mpox19	Validation	MPXV	IgG	Delta	2.98159	2.07857
M_787ab904	Rev_01_Rep	2025-01-29	1	Nov/24-Mpox19	Validation	MPXV	IgG	D8L	3.17026	2.65028
M_787ab904	Rev_01_Rep	2025-01-29	1	Nov/24-Mpox19	Validation	MPXV	IgG	L1R	3.14675	3.61621
M_787ab904	Rev_01_Rep	2025-01-29	1	Nov/24-Mpox19	Validation	MPXV	IgG	B5R	2.99388	2.30415
M_787ab904	Rev_01_Rep	2025-01-29	1	Nov/24-Mpox19	Validation	MPXV	IgG	A33R	3.4808	2.90228
M_787ab904	Rev_01_Rep	2025-01-29	1	Nov/24-Mpox19	Validation	MPXV	IgG	M1	3.09307	3.98324
M_787ab904	Rev_01_Rep	2025-01-29	1	Nov/24-Mpox19	Validation	MPXV	IgG	ATI-N	3.33806	2.02466
M_787ab904	Rev_01_Rep	2025-01-29	1	Nov/24-Mpox19	Validation	MPXV	IgG	B6	3.05289	2.1911
M_787ab904	Rev_01_Rep	2025-01-29	1	Nov/24-Mpox19	Validation	MPXV	IgG	VACV	3.19424	2.36589
M_787ab904	Rev_01_Rep	2025-01-29	1	Nov/24-Mpox19	Validation	MPXV	IgG	E8	3.08814	2.56624
M_787ab904	Rev_01_Rep	2025-01-29	1	Nov/24-Mpox19	Validation	MPXV	IgG	A5L	3.28206	3.8058
M_787ab904	Rev_01_Rep	2025-01-29	1	Nov/24-Mpox19	Validation	MPXV	IgG	A29	2.94176	2.94555
M_787ab904	Rev_01_Rep	2025-01-29	1	Nov/24-Mpox19	Validation	MPXV	IgG	H3L	3.5791	3.50678
M_787ab904	Rev_01_Rep	2025-01-29	1	Nov/24-Mpox19	Validation	MPXV	IgG	A35R	3.47748	2.89479
M_787ab904	Rev_01_Rep	2025-01-29	1	Nov/24-Mpox19	Validation	MPXV	IgG	ATI-C	2.98318	3.7945
M_787ab904	Rev_01_Rep	2025-01-29	1	Nov/24-Mpox19	Validation	MPXV	IgG	A27L	3.10789	2.88518
M_787ab904	Rev_01_Rep	2025-01-29	1	Nov/24-Mpox19	Validation	MPXV	IgG	Delta	2.86183	1.91371
M_f1eed3d7	Rev_01_Rep	2025-01-29	1	Nov/24-Mpox19	Validation	MPXV	IgG	D8L	3.15806	2.63575
M_f1eed3d7	Rev_01_Rep	2025-01-29	1	Nov/24-Mpox19	Validation	MPXV	IgG	L1R	2.96426	3.56169
M_f1eed3d7	Rev_01_Rep	2025-01-29	1	Nov/24-Mpox19	Validation	MPXV	IgG	B5R	2.54407	1.79477
M_f1eed3d7	Rev_01_Rep	2025-01-29	1	Nov/24-Mpox19	Validation	MPXV	IgG	A33R	3.05595	2.37241
M_f1eed3d7	Rev_01_Rep	2025-01-29	1	Nov/24-Mpox19	Validation	MPXV	IgG	M1	2.7356	3.72941
M_f1eed3d7	Rev_01_Rep	2025-01-29	1	Nov/24-Mpox19	Validation	MPXV	IgG	ATI-N	3.24613	1.92007
M_f1eed3d7	Rev_01_Rep	2025-01-29	1	Nov/24-Mpox19	Validation	MPXV	IgG	B6	2.66276	1.73593
M_f1eed3d7	Rev_01_Rep	2025-01-29	1	Nov/24-Mpox19	Validation	MPXV	IgG	VACV	2.58433	1.57912
M_f1eed3d7	Rev_01_Rep	2025-01-29	1	Nov/24-Mpox19	Validation	MPXV	IgG	E8	2.58602	1.98319
M_f1eed3d7	Rev_01_Rep	2025-01-29	1	Nov/24-Mpox19	Validation	MPXV	IgG	A5L	3.32838	4.03333
M_f1eed3d7	Rev_01_Rep	2025-01-29	1	Nov/24-Mpox19	Validation	MPXV	IgG	A29	3.20003	3.24972
M_f1eed3d7	Rev_01_Rep	2025-01-29	1	Nov/24-Mpox19	Validation	MPXV	IgG	H3L	3.09743	2.82405
M_f1eed3d7	Rev_01_Rep	2025-01-29	1	Nov/24-Mpox19	Validation	MPXV	IgG	A35R	2.7364	2.00434
M_f1eed3d7	Rev_01_Rep	2025-01-29	1	Nov/24-Mpox19	Validation	MPXV	IgG	ATI-C	2.67852	3.52697
M_f1eed3d7	Rev_01_Rep	2025-01-29	1	Nov/24-Mpox19	Validation	MPXV	IgG	A27L	2.82217	2.51374
M_f1eed3d7	Rev_01_Rep	2025-01-29	1	Nov/24-Mpox19	Validation	MPXV	IgG	Delta	2.09167	0
M_c922f872	Rev_01_Rep	2025-01-29	1	Nov/24-Mpox19	Validation	MPXV	IgG	D8L	3.2052	2.69203
M_c922f872	Rev_01_Rep	2025-01-29	1	Nov/24-Mpox19	Validation	MPXV	IgG	L1R	3.03563	3.55803
M_c922f872	Rev_01_Rep	2025-01-29	1	Nov/24-Mpox19	Validation	MPXV	IgG	B5R	2.83251	2.12394
M_c922f872	Rev_01_Rep	2025-01-29	1	Nov/24-Mpox19	Validation	MPXV	IgG	A33R	3.23198	2.58887
M_c922f872	Rev_01_Rep	2025-01-29	1	Nov/24-Mpox19	Validation	MPXV	IgG	M1	2.88252	3.92672
M_c922f872	Rev_01_Rep	2025-01-29	1	Nov/24-Mpox19	Validation	MPXV	IgG	ATI-N	3.77448	2.58254
M_c922f872	Rev_01_Rep	2025-01-29	1	Nov/24-Mpox19	Validation	MPXV	IgG	B6	3.02898	2.16347
M_c922f872	Rev_01_Rep	2025-01-29	1	Nov/24-Mpox19	Validation	MPXV	IgG	VACV	2.97978	2.08593
M_c922f872	Rev_01_Rep	2025-01-29	1	Nov/24-Mpox19	Validation	MPXV	IgG	E8	3.3731	2.90293
M_c922f872	Rev_01_Rep	2025-01-29	1	Nov/24-Mpox19	Validation	MPXV	IgG	A5L	3.41938	4.12598
M_c922f872	Rev_01_Rep	2025-01-29	1	Nov/24-Mpox19	Validation	MPXV	IgG	A29	3.26564	3.31916
M_c922f872	Rev_01_Rep	2025-01-29	1	Nov/24-Mpox19	Validation	MPXV	IgG	H3L	3.37328	3.31265
M_c922f872	Rev_01_Rep	2025-01-29	1	Nov/24-Mpox19	Validation	MPXV	IgG	A35R	3.68024	3.16243
M_c922f872	Rev_01_Rep	2025-01-29	1	Nov/24-Mpox19	Validation	MPXV	IgG	ATI-C	2.72346	3.52697
M_c922f872	Rev_01_Rep	2025-01-29	1	Nov/24-Mpox19	Validation	MPXV	IgG	A27L	2.88762	2.60053
M_c922f872	Rev_01_Rep	2025-01-29	1	Nov/24-Mpox19	Validation	MPXV	IgG	Delta	2.73918	1.73298
M_87a329fa	Rev_01_Rep	2025-01-29	1	Nov/24-Mpox19	Validation	MPXV	IgG	D8L	4.21514	4.71004
M_87a329fa	Rev_01_Rep	2025-01-29	1	Nov/24-Mpox19	Validation	MPXV	IgG	L1R	3.51468	4.2931
M_87a329fa	Rev_01_Rep	2025-01-29	1	Nov/24-Mpox19	Validation	MPXV	IgG	B5R	4.28515	4.51548
M_87a329fa	Rev_01_Rep	2025-01-29	1	Nov/24-Mpox19	Validation	MPXV	IgG	A33R	4.24394	4.31803
M_87a329fa	Rev_01_Rep	2025-01-29	1	Nov/24-Mpox19	Validation	MPXV	IgG	M1	3.2403	4.27816
M_87a329fa	Rev_01_Rep	2025-01-29	1	Nov/24-Mpox19	Validation	MPXV	IgG	ATI-N	3.95823	2.8746
M_87a329fa	Rev_01_Rep	2025-01-29	1	Nov/24-Mpox19	Validation	MPXV	IgG	B6	4.32537	4.44245
M_87a329fa	Rev_01_Rep	2025-01-29	1	Nov/24-Mpox19	Validation	MPXV	IgG	VACV	3.9328	3.84282
M_87a329fa	Rev_01_Rep	2025-01-29	1	Nov/24-Mpox19	Validation	MPXV	IgG	E8	4.3212	4.99579
M_87a329fa	Rev_01_Rep	2025-01-29	1	Nov/24-Mpox19	Validation	MPXV	IgG	A5L	3.18794	3.88197
M_87a329fa	Rev_01_Rep	2025-01-29	1	Nov/24-Mpox19	Validation	MPXV	IgG	A29	3.02057	3.1289
M_87a329fa	Rev_01_Rep	2025-01-29	1	Nov/24-Mpox19	Validation	MPXV	IgG	H3L	3.75921	4.32272
M_87a329fa	Rev_01_Rep	2025-01-29	1	Nov/24-Mpox19	Validation	MPXV	IgG	A35R	4.26848	4.60727
M_87a329fa	Rev_01_Rep	2025-01-29	1	Nov/24-Mpox19	Validation	MPXV	IgG	ATI-C	2.97727	3.91113
M_87a329fa	Rev_01_Rep	2025-01-29	1	Nov/24-Mpox19	Validation	MPXV	IgG	A27L	3.26091	3.34792
M_87a329fa	Rev_01_Rep	2025-01-29	1	Nov/24-Mpox19	Validation	MPXV	IgG	Delta	3.9014	3.7556
M_6c260210	Rev_01_Rep	2025-01-29	1	Nov/24-Mpox19	Validation	MPXV	IgG	D8L	4.24548	4.7289
M_6c260210	Rev_01_Rep	2025-01-29	1	Nov/24-Mpox19	Validation	MPXV	IgG	L1R	3.54077	4.14261
M_6c260210	Rev_01_Rep	2025-01-29	1	Nov/24-Mpox19	Validation	MPXV	IgG	B5R	4.28766	4.49091
M_6c260210	Rev_01_Rep	2025-01-29	1	Nov/24-Mpox19	Validation	MPXV	IgG	A33R	4.25377	4.37355
M_6c260210	Rev_01_Rep	2025-01-29	1	Nov/24-Mpox19	Validation	MPXV	IgG	M1	3.24613	4.1754
M_6c260210	Rev_01_Rep	2025-01-29	1	Nov/24-Mpox19	Validation	MPXV	IgG	ATI-N	4.27109	3.57344
M_6c260210	Rev_01_Rep	2025-01-29	1	Nov/24-Mpox19	Validation	MPXV	IgG	B6	4.34257	4.47487
M_6c260210	Rev_01_Rep	2025-01-29	1	Nov/24-Mpox19	Validation	MPXV	IgG	VACV	4.01561	3.99296
M_6c260210	Rev_01_Rep	2025-01-29	1	Nov/24-Mpox19	Validation	MPXV	IgG	E8	4.33322	5.07646
M_6c260210	Rev_01_Rep	2025-01-29	1	Nov/24-Mpox19	Validation	MPXV	IgG	A5L	3.39349	4.07861
M_6c260210	Rev_01_Rep	2025-01-29	1	Nov/24-Mpox19	Validation	MPXV	IgG	A29	3.49248	3.56629
M_6c260210	Rev_01_Rep	2025-01-29	1	Nov/24-Mpox19	Validation	MPXV	IgG	H3L	3.77004	4.19315
M_6c260210	Rev_01_Rep	2025-01-29	1	Nov/24-Mpox19	Validation	MPXV	IgG	A35R	4.28952	4.65786
M_6c260210	Rev_01_Rep	2025-01-29	1	Nov/24-Mpox19	Validation	MPXV	IgG	ATI-C	3.06558	3.90802
M_6c260210	Rev_01_Rep	2025-01-29	1	Nov/24-Mpox19	Validation	MPXV	IgG	A27L	3.52257	3.44698
M_6c260210	Rev_01_Rep	2025-01-29	1	Nov/24-Mpox19	Validation	MPXV	IgG	Delta	3.98791	3.92706
M_34a80231	Rev_01_Rep	2025-01-29	1	Nov/24-Mpox19	Validation	MPXV	IgG	D8L	4.21932	4.6558
M_34a80231	Rev_01_Rep	2025-01-29	1	Nov/24-Mpox19	Validation	MPXV	IgG	L1R	3.5977	4.24524
M_34a80231	Rev_01_Rep	2025-01-29	1	Nov/24-Mpox19	Validation	MPXV	IgG	B5R	4.24457	4.20344
M_34a80231	Rev_01_Rep	2025-01-29	1	Nov/24-Mpox19	Validation	MPXV	IgG	A33R	4.25609	4.28469
M_34a80231	Rev_01_Rep	2025-01-29	1	Nov/24-Mpox19	Validation	MPXV	IgG	M1	3.30835	4.19342
M_34a80231	Rev_01_Rep	2025-01-29	1	Nov/24-Mpox19	Validation	MPXV	IgG	ATI-N	4.30788	3.68935
M_34a80231	Rev_01_Rep	2025-01-29	1	Nov/24-Mpox19	Validation	MPXV	IgG	B6	4.33149	4.27815
M_34a80231	Rev_01_Rep	2025-01-29	1	Nov/24-Mpox19	Validation	MPXV	IgG	VACV	3.97451	3.87796
M_34a80231	Rev_01_Rep	2025-01-29	1	Nov/24-Mpox19	Validation	MPXV	IgG	E8	4.32536	5.05074
M_34a80231	Rev_01_Rep	2025-01-29	1	Nov/24-Mpox19	Validation	MPXV	IgG	A5L	3.33143	3.98435
M_34a80231	Rev_01_Rep	2025-01-29	1	Nov/24-Mpox19	Validation	MPXV	IgG	A29	3.30492	3.346
M_34a80231	Rev_01_Rep	2025-01-29	1	Nov/24-Mpox19	Validation	MPXV	IgG	H3L	3.715	3.97605
M_34a80231	Rev_01_Rep	2025-01-29	1	Nov/24-Mpox19	Validation	MPXV	IgG	A35R	4.29802	4.50366
M_34a80231	Rev_01_Rep	2025-01-29	1	Nov/24-Mpox19	Validation	MPXV	IgG	ATI-C	2.9861	3.8549
M_34a80231	Rev_01_Rep	2025-01-29	1	Nov/24-Mpox19	Validation	MPXV	IgG	A27L	3.37511	3.29901
M_34a80231	Rev_01_Rep	2025-01-29	1	Nov/24-Mpox19	Validation	MPXV	IgG	Delta	3.94966	3.8128
M_c7d5bf51	Rev_01_Rep	2025-01-29	1	Nov/24-Mpox19	Validation	MPXV	IgG	D8L	4.21856	4.63693
M_c7d5bf51	Rev_01_Rep	2025-01-29	1	Nov/24-Mpox19	Validation	MPXV	IgG	L1R	3.62377	4.38969
M_c7d5bf51	Rev_01_Rep	2025-01-29	1	Nov/24-Mpox19	Validation	MPXV	IgG	B5R	4.21502	4.15702
M_c7d5bf51	Rev_01_Rep	2025-01-29	1	Nov/24-Mpox19	Validation	MPXV	IgG	A33R	4.27314	4.34081
M_c7d5bf51	Rev_01_Rep	2025-01-29	1	Nov/24-Mpox19	Validation	MPXV	IgG	M1	3.33776	4.34697
M_c7d5bf51	Rev_01_Rep	2025-01-29	1	Nov/24-Mpox19	Validation	MPXV	IgG	ATI-N	4.27907	3.59763
M_c7d5bf51	Rev_01_Rep	2025-01-29	1	Nov/24-Mpox19	Validation	MPXV	IgG	B6	4.3058	4.21817
M_c7d5bf51	Rev_01_Rep	2025-01-29	1	Nov/24-Mpox19	Validation	MPXV	IgG	VACV	3.97564	3.91242
M_c7d5bf51	Rev_01_Rep	2025-01-29	1	Nov/24-Mpox19	Validation	MPXV	IgG	E8	4.30481	5.03391
M_c7d5bf51	Rev_01_Rep	2025-01-29	1	Nov/24-Mpox19	Validation	MPXV	IgG	A5L	3.58518	4.2945
M_c7d5bf51	Rev_01_Rep	2025-01-29	1	Nov/24-Mpox19	Validation	MPXV	IgG	A29	3.43648	3.52076
M_c7d5bf51	Rev_01_Rep	2025-01-29	1	Nov/24-Mpox19	Validation	MPXV	IgG	H3L	3.78333	4.31822
M_c7d5bf51	Rev_01_Rep	2025-01-29	1	Nov/24-Mpox19	Validation	MPXV	IgG	A35R	4.3088	4.63402
M_c7d5bf51	Rev_01_Rep	2025-01-29	1	Nov/24-Mpox19	Validation	MPXV	IgG	ATI-C	2.94424	3.81427
M_c7d5bf51	Rev_01_Rep	2025-01-29	1	Nov/24-Mpox19	Validation	MPXV	IgG	A27L	3.53901	3.51196
M_c7d5bf51	Rev_01_Rep	2025-01-29	1	Nov/24-Mpox19	Validation	MPXV	IgG	Delta	3.93777	3.83441
M_9ed99efc	Rev_01_Rep	2025-01-29	1	Nov/24-Mpox19	Validation	MPXV	IgG	D8L	4.16953	4.67398
M_9ed99efc	Rev_01_Rep	2025-01-29	1	Nov/24-Mpox19	Validation	MPXV	IgG	L1R	3.28914	3.87424
M_9ed99efc	Rev_01_Rep	2025-01-29	1	Nov/24-Mpox19	Validation	MPXV	IgG	B5R	4.17455	4.02491
M_9ed99efc	Rev_01_Rep	2025-01-29	1	Nov/24-Mpox19	Validation	MPXV	IgG	A33R	4.20127	4.25755
M_9ed99efc	Rev_01_Rep	2025-01-29	1	Nov/24-Mpox19	Validation	MPXV	IgG	M1	3.12024	4.0615
M_9ed99efc	Rev_01_Rep	2025-01-29	1	Nov/24-Mpox19	Validation	MPXV	IgG	ATI-N	4.02657	2.99901
M_9ed99efc	Rev_01_Rep	2025-01-29	1	Nov/24-Mpox19	Validation	MPXV	IgG	B6	4.18446	3.8824
M_9ed99efc	Rev_01_Rep	2025-01-29	1	Nov/24-Mpox19	Validation	MPXV	IgG	VACV	4.0176	3.95493
M_9ed99efc	Rev_01_Rep	2025-01-29	1	Nov/24-Mpox19	Validation	MPXV	IgG	E8	4.27455	4.9027
M_9ed99efc	Rev_01_Rep	2025-01-29	1	Nov/24-Mpox19	Validation	MPXV	IgG	A5L	3.22154	3.80294
M_9ed99efc	Rev_01_Rep	2025-01-29	1	Nov/24-Mpox19	Validation	MPXV	IgG	A29	3.29092	3.30131
M_9ed99efc	Rev_01_Rep	2025-01-29	1	Nov/24-Mpox19	Validation	MPXV	IgG	H3L	3.5828	3.77353
M_9ed99efc	Rev_01_Rep	2025-01-29	1	Nov/24-Mpox19	Validation	MPXV	IgG	A35R	4.22422	4.36898
M_9ed99efc	Rev_01_Rep	2025-01-29	1	Nov/24-Mpox19	Validation	MPXV	IgG	ATI-C	2.83601	3.63629
M_9ed99efc	Rev_01_Rep	2025-01-29	1	Nov/24-Mpox19	Validation	MPXV	IgG	A27L	3.67191	3.61589
M_9ed99efc	Rev_01_Rep	2025-01-29	1	Nov/24-Mpox19	Validation	MPXV	IgG	Delta	3.99913	3.90392
M_8ed1961d	Rev_01_Rep	2025-01-29	1	Nov/24-Mpox19	Validation	MPXV	IgG	D8L	3.51746	3.27517
M_8ed1961d	Rev_01_Rep	2025-01-29	1	Nov/24-Mpox19	Validation	MPXV	IgG	L1R	3.01703	3.62996
M_8ed1961d	Rev_01_Rep	2025-01-29	1	Nov/24-Mpox19	Validation	MPXV	IgG	B5R	3.44576	2.82448
M_8ed1961d	Rev_01_Rep	2025-01-29	1	Nov/24-Mpox19	Validation	MPXV	IgG	A33R	3.76678	3.28984
M_8ed1961d	Rev_01_Rep	2025-01-29	1	Nov/24-Mpox19	Validation	MPXV	IgG	M1	2.95497	4.03038
M_8ed1961d	Rev_01_Rep	2025-01-29	1	Nov/24-Mpox19	Validation	MPXV	IgG	ATI-N	4.15688	3.27262
M_8ed1961d	Rev_01_Rep	2025-01-29	1	Nov/24-Mpox19	Validation	MPXV	IgG	B6	3.83806	3.18856
M_8ed1961d	Rev_01_Rep	2025-01-29	1	Nov/24-Mpox19	Validation	MPXV	IgG	VACV	3.51228	2.81595
M_8ed1961d	Rev_01_Rep	2025-01-29	1	Nov/24-Mpox19	Validation	MPXV	IgG	E8	3.91492	3.88557
M_8ed1961d	Rev_01_Rep	2025-01-29	1	Nov/24-Mpox19	Validation	MPXV	IgG	A5L	3.47698	4.17909
M_8ed1961d	Rev_01_Rep	2025-01-29	1	Nov/24-Mpox19	Validation	MPXV	IgG	A29	3.90582	4.34375
M_8ed1961d	Rev_01_Rep	2025-01-29	1	Nov/24-Mpox19	Validation	MPXV	IgG	H3L	3.44459	3.49898
M_8ed1961d	Rev_01_Rep	2025-01-29	1	Nov/24-Mpox19	Validation	MPXV	IgG	A35R	3.94832	3.71999
M_8ed1961d	Rev_01_Rep	2025-01-29	1	Nov/24-Mpox19	Validation	MPXV	IgG	ATI-C	3.27852	4.18037
M_8ed1961d	Rev_01_Rep	2025-01-29	1	Nov/24-Mpox19	Validation	MPXV	IgG	A27L	3.68744	3.77857
M_8ed1961d	Rev_01_Rep	2025-01-29	1	Nov/24-Mpox19	Validation	MPXV	IgG	Delta	3.44925	2.69874
M_f63235c3	Rev_01_Rep	2025-01-29	1	Nov/24-Mpox19	Validation	MPXV	IgG	D8L	3.57397	3.35359
M_f63235c3	Rev_01_Rep	2025-01-29	1	Nov/24-Mpox19	Validation	MPXV	IgG	L1R	3.1271	3.73131
M_f63235c3	Rev_01_Rep	2025-01-29	1	Nov/24-Mpox19	Validation	MPXV	IgG	B5R	3.46583	2.84894
M_f63235c3	Rev_01_Rep	2025-01-29	1	Nov/24-Mpox19	Validation	MPXV	IgG	A33R	3.75993	3.38767
M_f63235c3	Rev_01_Rep	2025-01-29	1	Nov/24-Mpox19	Validation	MPXV	IgG	M1	3.03603	4.11087
M_f63235c3	Rev_01_Rep	2025-01-29	1	Nov/24-Mpox19	Validation	MPXV	IgG	ATI-N	4.19312	3.36027
M_f63235c3	Rev_01_Rep	2025-01-29	1	Nov/24-Mpox19	Validation	MPXV	IgG	B6	3.84167	3.19404
M_f63235c3	Rev_01_Rep	2025-01-29	1	Nov/24-Mpox19	Validation	MPXV	IgG	VACV	3.5617	2.89228
M_f63235c3	Rev_01_Rep	2025-01-29	1	Nov/24-Mpox19	Validation	MPXV	IgG	E8	3.92634	3.95351
M_f63235c3	Rev_01_Rep	2025-01-29	1	Nov/24-Mpox19	Validation	MPXV	IgG	A5L	3.43281	4.19279
M_f63235c3	Rev_01_Rep	2025-01-29	1	Nov/24-Mpox19	Validation	MPXV	IgG	A29	3.95761	4.45082
M_f63235c3	Rev_01_Rep	2025-01-29	1	Nov/24-Mpox19	Validation	MPXV	IgG	H3L	3.42062	3.49067
M_f63235c3	Rev_01_Rep	2025-01-29	1	Nov/24-Mpox19	Validation	MPXV	IgG	A35R	4.04743	3.89167
M_f63235c3	Rev_01_Rep	2025-01-29	1	Nov/24-Mpox19	Validation	MPXV	IgG	ATI-C	3.27784	4.20527
M_f63235c3	Rev_01_Rep	2025-01-29	1	Nov/24-Mpox19	Validation	MPXV	IgG	A27L	3.75679	3.90079
M_f63235c3	Rev_01_Rep	2025-01-29	1	Nov/24-Mpox19	Validation	MPXV	IgG	Delta	3.47748	2.7383
M_5c992762	Rev_01_Rep	2025-01-29	1	Nov/24-Mpox19	Validation	MPXV	IgG	D8L	4.25225	5.27028
M_5c992762	Rev_01_Rep	2025-01-29	1	Nov/24-Mpox19	Validation	MPXV	IgG	L1R	3.82908	4.59277
M_5c992762	Rev_01_Rep	2025-01-29	1	Nov/24-Mpox19	Validation	MPXV	IgG	B5R	4.16212	4.06147
M_5c992762	Rev_01_Rep	2025-01-29	1	Nov/24-Mpox19	Validation	MPXV	IgG	A33R	4.24657	4.53075
M_5c992762	Rev_01_Rep	2025-01-29	1	Nov/24-Mpox19	Validation	MPXV	IgG	M1	3.58394	4.48059
M_5c992762	Rev_01_Rep	2025-01-29	1	Nov/24-Mpox19	Validation	MPXV	IgG	ATI-N	3.44599	2.15158
M_5c992762	Rev_01_Rep	2025-01-29	1	Nov/24-Mpox19	Validation	MPXV	IgG	B6	4.23444	4.14731
M_5c992762	Rev_01_Rep	2025-01-29	1	Nov/24-Mpox19	Validation	MPXV	IgG	VACV	4.04271	4.13674
M_5c992762	Rev_01_Rep	2025-01-29	1	Nov/24-Mpox19	Validation	MPXV	IgG	E8	4.32901	5.34628
M_5c992762	Rev_01_Rep	2025-01-29	1	Nov/24-Mpox19	Validation	MPXV	IgG	A5L	3.60622	4.27378
M_5c992762	Rev_01_Rep	2025-01-29	1	Nov/24-Mpox19	Validation	MPXV	IgG	A29	3.19507	3.22446
M_5c992762	Rev_01_Rep	2025-01-29	1	Nov/24-Mpox19	Validation	MPXV	IgG	H3L	3.7197	3.96044
M_5c992762	Rev_01_Rep	2025-01-29	1	Nov/24-Mpox19	Validation	MPXV	IgG	A35R	4.22188	4.61841
M_5c992762	Rev_01_Rep	2025-01-29	1	Nov/24-Mpox19	Validation	MPXV	IgG	ATI-C	2.97336	3.81233
M_5c992762	Rev_01_Rep	2025-01-29	1	Nov/24-Mpox19	Validation	MPXV	IgG	A27L	3.27944	3.10204
M_5c992762	Rev_01_Rep	2025-01-29	1	Nov/24-Mpox19	Validation	MPXV	IgG	Delta	4.01017	4.06979
M_4c453a5c	Rev_01_Rep	2025-01-29	1	Nov/24-Mpox19	Validation	MPXV	IgG	D8L	4.22339	4.71198
M_4c453a5c	Rev_01_Rep	2025-01-29	1	Nov/24-Mpox19	Validation	MPXV	IgG	L1R	3.70851	4.35419
M_4c453a5c	Rev_01_Rep	2025-01-29	1	Nov/24-Mpox19	Validation	MPXV	IgG	B5R	4.29909	4.50213
M_4c453a5c	Rev_01_Rep	2025-01-29	1	Nov/24-Mpox19	Validation	MPXV	IgG	A33R	4.21253	4.15981
M_4c453a5c	Rev_01_Rep	2025-01-29	1	Nov/24-Mpox19	Validation	MPXV	IgG	M1	3.44902	4.329
M_4c453a5c	Rev_01_Rep	2025-01-29	1	Nov/24-Mpox19	Validation	MPXV	IgG	ATI-N	3.81378	2.64085
M_4c453a5c	Rev_01_Rep	2025-01-29	1	Nov/24-Mpox19	Validation	MPXV	IgG	B6	4.27026	4.17544
M_4c453a5c	Rev_01_Rep	2025-01-29	1	Nov/24-Mpox19	Validation	MPXV	IgG	VACV	3.99291	3.94171
M_4c453a5c	Rev_01_Rep	2025-01-29	1	Nov/24-Mpox19	Validation	MPXV	IgG	E8	4.32127	4.97164
M_4c453a5c	Rev_01_Rep	2025-01-29	1	Nov/24-Mpox19	Validation	MPXV	IgG	A5L	3.31712	3.96251
M_4c453a5c	Rev_01_Rep	2025-01-29	1	Nov/24-Mpox19	Validation	MPXV	IgG	A29	3.75831	3.92434
M_4c453a5c	Rev_01_Rep	2025-01-29	1	Nov/24-Mpox19	Validation	MPXV	IgG	H3L	3.73131	4.10193
M_4c453a5c	Rev_01_Rep	2025-01-29	1	Nov/24-Mpox19	Validation	MPXV	IgG	A35R	4.25877	4.25334
M_4c453a5c	Rev_01_Rep	2025-01-29	1	Nov/24-Mpox19	Validation	MPXV	IgG	ATI-C	3.51295	4.35515
M_4c453a5c	Rev_01_Rep	2025-01-29	1	Nov/24-Mpox19	Validation	MPXV	IgG	A27L	3.44498	3.3898
M_4c453a5c	Rev_01_Rep	2025-01-29	1	Nov/24-Mpox19	Validation	MPXV	IgG	Delta	3.95923	3.86467
M_87e6c724	Rev_01_Rep	2025-01-29	1	Nov/24-Mpox19	Validation	MPXV	IgG	D8L	4.23273	4.69744
M_87e6c724	Rev_01_Rep	2025-01-29	1	Nov/24-Mpox19	Validation	MPXV	IgG	L1R	3.72222	4.43334
M_87e6c724	Rev_01_Rep	2025-01-29	1	Nov/24-Mpox19	Validation	MPXV	IgG	B5R	4.29079	4.51192
M_87e6c724	Rev_01_Rep	2025-01-29	1	Nov/24-Mpox19	Validation	MPXV	IgG	A33R	4.1887	4.13939
M_87e6c724	Rev_01_Rep	2025-01-29	1	Nov/24-Mpox19	Validation	MPXV	IgG	M1	3.45909	4.36042
M_87e6c724	Rev_01_Rep	2025-01-29	1	Nov/24-Mpox19	Validation	MPXV	IgG	ATI-N	3.79699	2.6157
M_87e6c724	Rev_01_Rep	2025-01-29	1	Nov/24-Mpox19	Validation	MPXV	IgG	B6	4.2675	4.1906
M_87e6c724	Rev_01_Rep	2025-01-29	1	Nov/24-Mpox19	Validation	MPXV	IgG	VACV	3.99211	3.94413
M_87e6c724	Rev_01_Rep	2025-01-29	1	Nov/24-Mpox19	Validation	MPXV	IgG	E8	4.33345	5.02786
M_87e6c724	Rev_01_Rep	2025-01-29	1	Nov/24-Mpox19	Validation	MPXV	IgG	A5L	3.31175	3.96521
M_87e6c724	Rev_01_Rep	2025-01-29	1	Nov/24-Mpox19	Validation	MPXV	IgG	A29	3.73949	3.92251
M_87e6c724	Rev_01_Rep	2025-01-29	1	Nov/24-Mpox19	Validation	MPXV	IgG	H3L	3.72239	3.96674
M_87e6c724	Rev_01_Rep	2025-01-29	1	Nov/24-Mpox19	Validation	MPXV	IgG	A35R	4.25767	4.26964
M_87e6c724	Rev_01_Rep	2025-01-29	1	Nov/24-Mpox19	Validation	MPXV	IgG	ATI-C	3.51845	4.38
M_87e6c724	Rev_01_Rep	2025-01-29	1	Nov/24-Mpox19	Validation	MPXV	IgG	A27L	3.4368	3.39916
M_87e6c724	Rev_01_Rep	2025-01-29	1	Nov/24-Mpox19	Validation	MPXV	IgG	Delta	3.95287	3.86031
S_74ea1cfe	Rev_01_Rep	2025-01-29	1	Nov/24-Mpox19	Validation	MVA	IgG	D8L	3.91529	3.86167
S_74ea1cfe	Rev_01_Rep	2025-01-29	1	Nov/24-Mpox19	Validation	MVA	IgG	L1R	2.72057	3.22055
S_74ea1cfe	Rev_01_Rep	2025-01-29	1	Nov/24-Mpox19	Validation	MVA	IgG	B5R	3.78969	3.33264
S_74ea1cfe	Rev_01_Rep	2025-01-29	1	Nov/24-Mpox19	Validation	MVA	IgG	A33R	2.66839	1.88847
S_74ea1cfe	Rev_01_Rep	2025-01-29	1	Nov/24-Mpox19	Validation	MVA	IgG	M1	2.68753	3.56296
S_74ea1cfe	Rev_01_Rep	2025-01-29	1	Nov/24-Mpox19	Validation	MVA	IgG	ATI-N	2.5832	1.19809
S_74ea1cfe	Rev_01_Rep	2025-01-29	1	Nov/24-Mpox19	Validation	MVA	IgG	B6	3.80229	3.13507
S_74ea1cfe	Rev_01_Rep	2025-01-29	1	Nov/24-Mpox19	Validation	MVA	IgG	VACV	3.04139	2.16531
S_74ea1cfe	Rev_01_Rep	2025-01-29	1	Nov/24-Mpox19	Validation	MVA	IgG	E8	4.04313	4.0209
S_74ea1cfe	Rev_01_Rep	2025-01-29	1	Nov/24-Mpox19	Validation	MVA	IgG	A5L	3.67205	4.72429
S_74ea1cfe	Rev_01_Rep	2025-01-29	1	Nov/24-Mpox19	Validation	MVA	IgG	A29	2.2833	2.07085
S_74ea1cfe	Rev_01_Rep	2025-01-29	1	Nov/24-Mpox19	Validation	MVA	IgG	H3L	2.95231	2.61753
S_74ea1cfe	Rev_01_Rep	2025-01-29	1	Nov/24-Mpox19	Validation	MVA	IgG	A35R	2.55871	1.78592
S_74ea1cfe	Rev_01_Rep	2025-01-29	1	Nov/24-Mpox19	Validation	MVA	IgG	ATI-C	2.15836	2.95539
S_74ea1cfe	Rev_01_Rep	2025-01-29	1	Nov/24-Mpox19	Validation	MVA	IgG	A27L	3.35083	3.24859
S_74ea1cfe	Rev_01_Rep	2025-01-29	1	Nov/24-Mpox19	Validation	MVA	IgG	Delta	2.91249	1.98451
S_e4d8b404	Rev_01_Rep	2025-01-29	1	Nov/24-Mpox19	Validation	MVA	IgG	D8L	3.4101	2.94338
S_e4d8b404	Rev_01_Rep	2025-01-29	1	Nov/24-Mpox19	Validation	MVA	IgG	L1R	3.10721	3.60361
S_e4d8b404	Rev_01_Rep	2025-01-29	1	Nov/24-Mpox19	Validation	MVA	IgG	B5R	3.16406	2.49538
S_e4d8b404	Rev_01_Rep	2025-01-29	1	Nov/24-Mpox19	Validation	MVA	IgG	A33R	3.13529	2.46978
S_e4d8b404	Rev_01_Rep	2025-01-29	1	Nov/24-Mpox19	Validation	MVA	IgG	M1	2.99739	3.97799
S_e4d8b404	Rev_01_Rep	2025-01-29	1	Nov/24-Mpox19	Validation	MVA	IgG	ATI-N	3.09708	1.75525
S_e4d8b404	Rev_01_Rep	2025-01-29	1	Nov/24-Mpox19	Validation	MVA	IgG	B6	2.96284	2.08709
S_e4d8b404	Rev_01_Rep	2025-01-29	1	Nov/24-Mpox19	Validation	MVA	IgG	VACV	3.02776	2.14769
S_e4d8b404	Rev_01_Rep	2025-01-29	1	Nov/24-Mpox19	Validation	MVA	IgG	E8	3.55805	3.13472
S_e4d8b404	Rev_01_Rep	2025-01-29	1	Nov/24-Mpox19	Validation	MVA	IgG	A5L	3.38703	4.20329
S_e4d8b404	Rev_01_Rep	2025-01-29	1	Nov/24-Mpox19	Validation	MVA	IgG	A29	2.6981	2.58727
S_e4d8b404	Rev_01_Rep	2025-01-29	1	Nov/24-Mpox19	Validation	MVA	IgG	H3L	3.14983	2.89881
S_e4d8b404	Rev_01_Rep	2025-01-29	1	Nov/24-Mpox19	Validation	MVA	IgG	A35R	3.12856	2.46953
S_e4d8b404	Rev_01_Rep	2025-01-29	1	Nov/24-Mpox19	Validation	MVA	IgG	ATI-C	2.31281	3.20619
S_e4d8b404	Rev_01_Rep	2025-01-29	1	Nov/24-Mpox19	Validation	MVA	IgG	A27L	2.93927	2.6682
S_e4d8b404	Rev_01_Rep	2025-01-29	1	Nov/24-Mpox19	Validation	MVA	IgG	Delta	2.83601	1.87687
S_7cd1ca65	Rev_01_Rep	2025-01-29	1	Nov/24-Mpox19	Validation	MVA	IgG	D8L	3.9163	3.6832
S_7cd1ca65	Rev_01_Rep	2025-01-29	1	Nov/24-Mpox19	Validation	MVA	IgG	L1R	3.08314	3.51307
S_7cd1ca65	Rev_01_Rep	2025-01-29	1	Nov/24-Mpox19	Validation	MVA	IgG	B5R	3.71746	3.17452
S_7cd1ca65	Rev_01_Rep	2025-01-29	1	Nov/24-Mpox19	Validation	MVA	IgG	A33R	3.19673	2.54535
S_7cd1ca65	Rev_01_Rep	2025-01-29	1	Nov/24-Mpox19	Validation	MVA	IgG	M1	3.01515	3.91573
S_7cd1ca65	Rev_01_Rep	2025-01-29	1	Nov/24-Mpox19	Validation	MVA	IgG	ATI-N	3.06371	1.71891
S_7cd1ca65	Rev_01_Rep	2025-01-29	1	Nov/24-Mpox19	Validation	MVA	IgG	B6	3.49996	2.72504
S_7cd1ca65	Rev_01_Rep	2025-01-29	1	Nov/24-Mpox19	Validation	MVA	IgG	VACV	3.37712	2.61736
S_7cd1ca65	Rev_01_Rep	2025-01-29	1	Nov/24-Mpox19	Validation	MVA	IgG	E8	3.87656	3.57605
S_7cd1ca65	Rev_01_Rep	2025-01-29	1	Nov/24-Mpox19	Validation	MVA	IgG	A5L	3.3442	4.13489
S_7cd1ca65	Rev_01_Rep	2025-01-29	1	Nov/24-Mpox19	Validation	MVA	IgG	A29	2.67715	2.56275
S_7cd1ca65	Rev_01_Rep	2025-01-29	1	Nov/24-Mpox19	Validation	MVA	IgG	H3L	3.36568	3.21131
S_7cd1ca65	Rev_01_Rep	2025-01-29	1	Nov/24-Mpox19	Validation	MVA	IgG	A35R	3.21352	2.57068
S_7cd1ca65	Rev_01_Rep	2025-01-29	1	Nov/24-Mpox19	Validation	MVA	IgG	ATI-C	2.35793	3.07757
S_7cd1ca65	Rev_01_Rep	2025-01-29	1	Nov/24-Mpox19	Validation	MVA	IgG	A27L	2.92376	2.64796
S_7cd1ca65	Rev_01_Rep	2025-01-29	1	Nov/24-Mpox19	Validation	MVA	IgG	Delta	3.28589	2.47841
S_676c2c97	Rev_01_Rep	2025-01-29	1	Nov/24-Mpox19	Validation	MVA	IgG	D8L	3.49024	3.04601
S_676c2c97	Rev_01_Rep	2025-01-29	1	Nov/24-Mpox19	Validation	MVA	IgG	L1R	2.81954	3.23734
S_676c2c97	Rev_01_Rep	2025-01-29	1	Nov/24-Mpox19	Validation	MVA	IgG	B5R	2.85339	2.14731
S_676c2c97	Rev_01_Rep	2025-01-29	1	Nov/24-Mpox19	Validation	MVA	IgG	A33R	3.08207	2.40445
S_676c2c97	Rev_01_Rep	2025-01-29	1	Nov/24-Mpox19	Validation	MVA	IgG	M1	2.76567	3.72469
S_676c2c97	Rev_01_Rep	2025-01-29	1	Nov/24-Mpox19	Validation	MVA	IgG	ATI-N	3.00711	1.6576
S_676c2c97	Rev_01_Rep	2025-01-29	1	Nov/24-Mpox19	Validation	MVA	IgG	B6	2.87157	1.98148
S_676c2c97	Rev_01_Rep	2025-01-29	1	Nov/24-Mpox19	Validation	MVA	IgG	VACV	3.18696	2.35618
S_676c2c97	Rev_01_Rep	2025-01-29	1	Nov/24-Mpox19	Validation	MVA	IgG	E8	3.58782	3.17355
S_676c2c97	Rev_01_Rep	2025-01-29	1	Nov/24-Mpox19	Validation	MVA	IgG	A5L	2.95279	3.37835
S_676c2c97	Rev_01_Rep	2025-01-29	1	Nov/24-Mpox19	Validation	MVA	IgG	A29	2.5172	2.37129
S_676c2c97	Rev_01_Rep	2025-01-29	1	Nov/24-Mpox19	Validation	MVA	IgG	H3L	3.36135	3.20494
S_676c2c97	Rev_01_Rep	2025-01-29	1	Nov/24-Mpox19	Validation	MVA	IgG	A35R	3.06258	2.39148
S_676c2c97	Rev_01_Rep	2025-01-29	1	Nov/24-Mpox19	Validation	MVA	IgG	ATI-C	2.66558	3.32804
S_676c2c97	Rev_01_Rep	2025-01-29	1	Nov/24-Mpox19	Validation	MVA	IgG	A27L	2.89735	2.61334
S_676c2c97	Rev_01_Rep	2025-01-29	1	Nov/24-Mpox19	Validation	MVA	IgG	Delta	3.11227	2.25142
M_7f8868c6	Rev_01_Rep	2025-01-29	2	Nov/24-Mpox19	Validation	MPXV	IgG	D8L	4.25818	4.81881
M_7f8868c6	Rev_01_Rep	2025-01-29	2	Nov/24-Mpox19	Validation	MPXV	IgG	L1R	4.0952	4.92115
M_7f8868c6	Rev_01_Rep	2025-01-29	2	Nov/24-Mpox19	Validation	MPXV	IgG	B5R	4.20726	3.92575
M_7f8868c6	Rev_01_Rep	2025-01-29	2	Nov/24-Mpox19	Validation	MPXV	IgG	A33R	4.23674	4.18297
M_7f8868c6	Rev_01_Rep	2025-01-29	2	Nov/24-Mpox19	Validation	MPXV	IgG	M1	3.73167	4.88341
M_7f8868c6	Rev_01_Rep	2025-01-29	2	Nov/24-Mpox19	Validation	MPXV	IgG	ATI-N	4.00977	2.75273
M_7f8868c6	Rev_01_Rep	2025-01-29	2	Nov/24-Mpox19	Validation	MPXV	IgG	B6	4.34858	4.19899
M_7f8868c6	Rev_01_Rep	2025-01-29	2	Nov/24-Mpox19	Validation	MPXV	IgG	VACV	4.05096	3.89643
M_7f8868c6	Rev_01_Rep	2025-01-29	2	Nov/24-Mpox19	Validation	MPXV	IgG	E8	4.33431	4.99135
M_7f8868c6	Rev_01_Rep	2025-01-29	2	Nov/24-Mpox19	Validation	MPXV	IgG	A5L	3.56146	4.09122
M_7f8868c6	Rev_01_Rep	2025-01-29	2	Nov/24-Mpox19	Validation	MPXV	IgG	A29	3.29929	3.17113
M_7f8868c6	Rev_01_Rep	2025-01-29	2	Nov/24-Mpox19	Validation	MPXV	IgG	H3L	3.77815	4.03118
M_7f8868c6	Rev_01_Rep	2025-01-29	2	Nov/24-Mpox19	Validation	MPXV	IgG	A35R	4.2925	4.30367
M_7f8868c6	Rev_01_Rep	2025-01-29	2	Nov/24-Mpox19	Validation	MPXV	IgG	ATI-C	2.98295	3.58891
M_7f8868c6	Rev_01_Rep	2025-01-29	2	Nov/24-Mpox19	Validation	MPXV	IgG	A27L	3.07354	2.64154
M_7f8868c6	Rev_01_Rep	2025-01-29	2	Nov/24-Mpox19	Validation	MPXV	IgG	Delta	4.04957	3.85802
M_c246a8dd	Rev_01_Rep	2025-01-29	2	Nov/24-Mpox19	Validation	MPXV	IgG	D8L	3.85631	3.5079
M_c246a8dd	Rev_01_Rep	2025-01-29	2	Nov/24-Mpox19	Validation	MPXV	IgG	L1R	3.15987	3.52821
M_c246a8dd	Rev_01_Rep	2025-01-29	2	Nov/24-Mpox19	Validation	MPXV	IgG	B5R	3.85172	3.19713
M_c246a8dd	Rev_01_Rep	2025-01-29	2	Nov/24-Mpox19	Validation	MPXV	IgG	A33R	3.90822	3.55629
M_c246a8dd	Rev_01_Rep	2025-01-29	2	Nov/24-Mpox19	Validation	MPXV	IgG	M1	3.08475	3.99402
M_c246a8dd	Rev_01_Rep	2025-01-29	2	Nov/24-Mpox19	Validation	MPXV	IgG	ATI-N	4.16776	3.06869
M_c246a8dd	Rev_01_Rep	2025-01-29	2	Nov/24-Mpox19	Validation	MPXV	IgG	B6	4.12701	3.69211
M_c246a8dd	Rev_01_Rep	2025-01-29	2	Nov/24-Mpox19	Validation	MPXV	IgG	VACV	3.68196	2.9111
M_c246a8dd	Rev_01_Rep	2025-01-29	2	Nov/24-Mpox19	Validation	MPXV	IgG	E8	3.97377	3.84141
M_c246a8dd	Rev_01_Rep	2025-01-29	2	Nov/24-Mpox19	Validation	MPXV	IgG	A5L	3.9465	4.48167
M_c246a8dd	Rev_01_Rep	2025-01-29	2	Nov/24-Mpox19	Validation	MPXV	IgG	A29	3.90501	4.00964
M_c246a8dd	Rev_01_Rep	2025-01-29	2	Nov/24-Mpox19	Validation	MPXV	IgG	H3L	3.94535	4.09735
M_c246a8dd	Rev_01_Rep	2025-01-29	2	Nov/24-Mpox19	Validation	MPXV	IgG	A35R	4.11067	3.92042
M_c246a8dd	Rev_01_Rep	2025-01-29	2	Nov/24-Mpox19	Validation	MPXV	IgG	ATI-C	3.19173	3.85417
M_c246a8dd	Rev_01_Rep	2025-01-29	2	Nov/24-Mpox19	Validation	MPXV	IgG	A27L	3.52179	3.27447
M_c246a8dd	Rev_01_Rep	2025-01-29	2	Nov/24-Mpox19	Validation	MPXV	IgG	Delta	3.65104	2.79043
M_91327b1d	Rev_01_Rep	2025-01-29	2	Nov/24-Mpox19	Validation	MPXV	IgG	D8L	3.93777	4.08996
M_91327b1d	Rev_01_Rep	2025-01-29	2	Nov/24-Mpox19	Validation	MPXV	IgG	L1R	3.24279	3.6918
M_91327b1d	Rev_01_Rep	2025-01-29	2	Nov/24-Mpox19	Validation	MPXV	IgG	B5R	3.85169	3.19709
M_91327b1d	Rev_01_Rep	2025-01-29	2	Nov/24-Mpox19	Validation	MPXV	IgG	A33R	3.58805	2.86758
M_91327b1d	Rev_01_Rep	2025-01-29	2	Nov/24-Mpox19	Validation	MPXV	IgG	M1	3.1529	4.14985
M_91327b1d	Rev_01_Rep	2025-01-29	2	Nov/24-Mpox19	Validation	MPXV	IgG	ATI-N	4.30743	3.44427
M_91327b1d	Rev_01_Rep	2025-01-29	2	Nov/24-Mpox19	Validation	MPXV	IgG	B6	3.99568	3.27977
M_91327b1d	Rev_01_Rep	2025-01-29	2	Nov/24-Mpox19	Validation	MPXV	IgG	VACV	3.59726	2.7704
M_91327b1d	Rev_01_Rep	2025-01-29	2	Nov/24-Mpox19	Validation	MPXV	IgG	E8	4.0978	4.12444
M_91327b1d	Rev_01_Rep	2025-01-29	2	Nov/24-Mpox19	Validation	MPXV	IgG	A5L	3.9805	4.76235
M_91327b1d	Rev_01_Rep	2025-01-29	2	Nov/24-Mpox19	Validation	MPXV	IgG	A29	3.63402	3.63448
M_91327b1d	Rev_01_Rep	2025-01-29	2	Nov/24-Mpox19	Validation	MPXV	IgG	H3L	3.70389	3.66584
M_91327b1d	Rev_01_Rep	2025-01-29	2	Nov/24-Mpox19	Validation	MPXV	IgG	A35R	4.00822	3.68508
M_91327b1d	Rev_01_Rep	2025-01-29	2	Nov/24-Mpox19	Validation	MPXV	IgG	ATI-C	3.48352	4.27076
M_91327b1d	Rev_01_Rep	2025-01-29	2	Nov/24-Mpox19	Validation	MPXV	IgG	A27L	3.276	3.20414
M_91327b1d	Rev_01_Rep	2025-01-29	2	Nov/24-Mpox19	Validation	MPXV	IgG	Delta	3.55691	2.63444
M_8fed4df7	Rev_01_Rep	2025-01-29	2	Nov/24-Mpox19	Validation	MPXV	IgG	D8L	3.9345	3.67984
M_8fed4df7	Rev_01_Rep	2025-01-29	2	Nov/24-Mpox19	Validation	MPXV	IgG	L1R	3.08814	3.46768
M_8fed4df7	Rev_01_Rep	2025-01-29	2	Nov/24-Mpox19	Validation	MPXV	IgG	B5R	3.79858	3.1159
M_8fed4df7	Rev_01_Rep	2025-01-29	2	Nov/24-Mpox19	Validation	MPXV	IgG	A33R	3.96918	3.55446
M_8fed4df7	Rev_01_Rep	2025-01-29	2	Nov/24-Mpox19	Validation	MPXV	IgG	M1	3.02346	3.93372
M_8fed4df7	Rev_01_Rep	2025-01-29	2	Nov/24-Mpox19	Validation	MPXV	IgG	ATI-N	4.25544	3.28909
M_8fed4df7	Rev_01_Rep	2025-01-29	2	Nov/24-Mpox19	Validation	MPXV	IgG	B6	4.1178	3.5249
M_8fed4df7	Rev_01_Rep	2025-01-29	2	Nov/24-Mpox19	Validation	MPXV	IgG	VACV	3.6504	2.85747
M_8fed4df7	Rev_01_Rep	2025-01-29	2	Nov/24-Mpox19	Validation	MPXV	IgG	E8	4.04293	3.89909
M_8fed4df7	Rev_01_Rep	2025-01-29	2	Nov/24-Mpox19	Validation	MPXV	IgG	A5L	3.94315	4.46231
M_8fed4df7	Rev_01_Rep	2025-01-29	2	Nov/24-Mpox19	Validation	MPXV	IgG	A29	3.92614	4.04624
M_8fed4df7	Rev_01_Rep	2025-01-29	2	Nov/24-Mpox19	Validation	MPXV	IgG	H3L	3.88677	3.8707
M_8fed4df7	Rev_01_Rep	2025-01-29	2	Nov/24-Mpox19	Validation	MPXV	IgG	A35R	4.1623	3.99331
M_8fed4df7	Rev_01_Rep	2025-01-29	2	Nov/24-Mpox19	Validation	MPXV	IgG	ATI-C	3.10857	3.72217
M_8fed4df7	Rev_01_Rep	2025-01-29	2	Nov/24-Mpox19	Validation	MPXV	IgG	A27L	3.54145	3.29834
M_8fed4df7	Rev_01_Rep	2025-01-29	2	Nov/24-Mpox19	Validation	MPXV	IgG	Delta	3.63789	2.76821
M_27eb6e99	Rev_01_Rep	2025-01-29	2	Nov/24-Mpox19	Validation	MPXV	IgG	D8L	4.2396	5.09824
M_27eb6e99	Rev_01_Rep	2025-01-29	2	Nov/24-Mpox19	Validation	MPXV	IgG	L1R	3.73219	4.2091
M_27eb6e99	Rev_01_Rep	2025-01-29	2	Nov/24-Mpox19	Validation	MPXV	IgG	B5R	4.0581	3.64671
M_27eb6e99	Rev_01_Rep	2025-01-29	2	Nov/24-Mpox19	Validation	MPXV	IgG	A33R	4.23005	4.23707
M_27eb6e99	Rev_01_Rep	2025-01-29	2	Nov/24-Mpox19	Validation	MPXV	IgG	M1	3.47026	4.25786
M_27eb6e99	Rev_01_Rep	2025-01-29	2	Nov/24-Mpox19	Validation	MPXV	IgG	ATI-N	3.35064	1.87618
M_27eb6e99	Rev_01_Rep	2025-01-29	2	Nov/24-Mpox19	Validation	MPXV	IgG	B6	4.18941	3.73408
M_27eb6e99	Rev_01_Rep	2025-01-29	2	Nov/24-Mpox19	Validation	MPXV	IgG	VACV	3.96407	3.74342
M_27eb6e99	Rev_01_Rep	2025-01-29	2	Nov/24-Mpox19	Validation	MPXV	IgG	E8	4.31387	5.33896
M_27eb6e99	Rev_01_Rep	2025-01-29	2	Nov/24-Mpox19	Validation	MPXV	IgG	A5L	3.52802	4.0297
M_27eb6e99	Rev_01_Rep	2025-01-29	2	Nov/24-Mpox19	Validation	MPXV	IgG	A29	3.08672	2.96623
M_27eb6e99	Rev_01_Rep	2025-01-29	2	Nov/24-Mpox19	Validation	MPXV	IgG	H3L	3.63543	3.53142
M_27eb6e99	Rev_01_Rep	2025-01-29	2	Nov/24-Mpox19	Validation	MPXV	IgG	A35R	4.21742	4.30982
M_27eb6e99	Rev_01_Rep	2025-01-29	2	Nov/24-Mpox19	Validation	MPXV	IgG	ATI-C	2.86034	3.46553
M_27eb6e99	Rev_01_Rep	2025-01-29	2	Nov/24-Mpox19	Validation	MPXV	IgG	A27L	3.22686	3.0277
M_27eb6e99	Rev_01_Rep	2025-01-29	2	Nov/24-Mpox19	Validation	MPXV	IgG	Delta	3.93604	3.35255
M_5074fd40	Rev_01_Rep	2025-01-29	2	Nov/24-Mpox19	Validation	MPXV	IgG	D8L	4.26683	4.95017
M_5074fd40	Rev_01_Rep	2025-01-29	2	Nov/24-Mpox19	Validation	MPXV	IgG	L1R	4.05761	5.22519
M_5074fd40	Rev_01_Rep	2025-01-29	2	Nov/24-Mpox19	Validation	MPXV	IgG	B5R	4.19611	3.88193
M_5074fd40	Rev_01_Rep	2025-01-29	2	Nov/24-Mpox19	Validation	MPXV	IgG	A33R	4.25208	4.20655
M_5074fd40	Rev_01_Rep	2025-01-29	2	Nov/24-Mpox19	Validation	MPXV	IgG	M1	3.86906	5.02359
M_5074fd40	Rev_01_Rep	2025-01-29	2	Nov/24-Mpox19	Validation	MPXV	IgG	ATI-N	4.04671	2.81978
M_5074fd40	Rev_01_Rep	2025-01-29	2	Nov/24-Mpox19	Validation	MPXV	IgG	B6	4.3453	4.18278
M_5074fd40	Rev_01_Rep	2025-01-29	2	Nov/24-Mpox19	Validation	MPXV	IgG	VACV	4.03104	3.87678
M_5074fd40	Rev_01_Rep	2025-01-29	2	Nov/24-Mpox19	Validation	MPXV	IgG	E8	4.35449	5.09728
M_5074fd40	Rev_01_Rep	2025-01-29	2	Nov/24-Mpox19	Validation	MPXV	IgG	A5L	3.65021	4.14423
M_5074fd40	Rev_01_Rep	2025-01-29	2	Nov/24-Mpox19	Validation	MPXV	IgG	A29	3.27875	3.16861
M_5074fd40	Rev_01_Rep	2025-01-29	2	Nov/24-Mpox19	Validation	MPXV	IgG	H3L	3.80574	4.03094
M_5074fd40	Rev_01_Rep	2025-01-29	2	Nov/24-Mpox19	Validation	MPXV	IgG	A35R	4.30242	4.32869
M_5074fd40	Rev_01_Rep	2025-01-29	2	Nov/24-Mpox19	Validation	MPXV	IgG	ATI-C	3.10755	3.69149
M_5074fd40	Rev_01_Rep	2025-01-29	2	Nov/24-Mpox19	Validation	MPXV	IgG	A27L	3.1642	3.00655
M_5074fd40	Rev_01_Rep	2025-01-29	2	Nov/24-Mpox19	Validation	MPXV	IgG	Delta	4.02078	3.5832
M_51d236ca	Rev_01_Rep	2025-01-29	2	Nov/24-Mpox19	Validation	MPXV	IgG	D8L	4.20377	4.4168
M_51d236ca	Rev_01_Rep	2025-01-29	2	Nov/24-Mpox19	Validation	MPXV	IgG	L1R	3.66082	4.0667
M_51d236ca	Rev_01_Rep	2025-01-29	2	Nov/24-Mpox19	Validation	MPXV	IgG	B5R	4.27313	4.12229
M_51d236ca	Rev_01_Rep	2025-01-29	2	Nov/24-Mpox19	Validation	MPXV	IgG	A33R	4.19764	3.99173
M_51d236ca	Rev_01_Rep	2025-01-29	2	Nov/24-Mpox19	Validation	MPXV	IgG	M1	3.42226	4.1482
M_51d236ca	Rev_01_Rep	2025-01-29	2	Nov/24-Mpox19	Validation	MPXV	IgG	ATI-N	3.72329	2.31856
M_51d236ca	Rev_01_Rep	2025-01-29	2	Nov/24-Mpox19	Validation	MPXV	IgG	B6	4.25955	3.93602
M_51d236ca	Rev_01_Rep	2025-01-29	2	Nov/24-Mpox19	Validation	MPXV	IgG	VACV	3.95173	3.64367
M_51d236ca	Rev_01_Rep	2025-01-29	2	Nov/24-Mpox19	Validation	MPXV	IgG	E8	4.3171	4.77923
M_51d236ca	Rev_01_Rep	2025-01-29	2	Nov/24-Mpox19	Validation	MPXV	IgG	A5L	3.33244	3.77869
M_51d236ca	Rev_01_Rep	2025-01-29	2	Nov/24-Mpox19	Validation	MPXV	IgG	A29	3.63438	3.54371
M_51d236ca	Rev_01_Rep	2025-01-29	2	Nov/24-Mpox19	Validation	MPXV	IgG	H3L	3.7237	3.6836
M_51d236ca	Rev_01_Rep	2025-01-29	2	Nov/24-Mpox19	Validation	MPXV	IgG	A35R	4.24625	4.04396
M_51d236ca	Rev_01_Rep	2025-01-29	2	Nov/24-Mpox19	Validation	MPXV	IgG	ATI-C	3.3668	3.95946
M_51d236ca	Rev_01_Rep	2025-01-29	2	Nov/24-Mpox19	Validation	MPXV	IgG	A27L	3.47538	3.26698
M_51d236ca	Rev_01_Rep	2025-01-29	2	Nov/24-Mpox19	Validation	MPXV	IgG	Delta	3.91498	3.30228
M_3d207f49	Rev_01_Rep	2025-01-29	2	Nov/24-Mpox19	Validation	MPXV	IgG	D8L	3.93877	3.65518
M_3d207f49	Rev_01_Rep	2025-01-29	2	Nov/24-Mpox19	Validation	MPXV	IgG	L1R	3.1313	3.51219
M_3d207f49	Rev_01_Rep	2025-01-29	2	Nov/24-Mpox19	Validation	MPXV	IgG	B5R	3.79879	3.11621
M_3d207f49	Rev_01_Rep	2025-01-29	2	Nov/24-Mpox19	Validation	MPXV	IgG	A33R	4.02204	3.6267
M_3d207f49	Rev_01_Rep	2025-01-29	2	Nov/24-Mpox19	Validation	MPXV	IgG	M1	3.04999	3.93179
M_3d207f49	Rev_01_Rep	2025-01-29	2	Nov/24-Mpox19	Validation	MPXV	IgG	ATI-N	4.31641	3.47353
M_3d207f49	Rev_01_Rep	2025-01-29	2	Nov/24-Mpox19	Validation	MPXV	IgG	B6	4.11297	3.51436
M_3d207f49	Rev_01_Rep	2025-01-29	2	Nov/24-Mpox19	Validation	MPXV	IgG	VACV	3.68574	2.91762
M_3d207f49	Rev_01_Rep	2025-01-29	2	Nov/24-Mpox19	Validation	MPXV	IgG	E8	4.07067	3.92632
M_3d207f49	Rev_01_Rep	2025-01-29	2	Nov/24-Mpox19	Validation	MPXV	IgG	A5L	3.94181	4.48689
M_3d207f49	Rev_01_Rep	2025-01-29	2	Nov/24-Mpox19	Validation	MPXV	IgG	A29	3.9135	3.97852
M_3d207f49	Rev_01_Rep	2025-01-29	2	Nov/24-Mpox19	Validation	MPXV	IgG	H3L	3.87789	3.85595
M_3d207f49	Rev_01_Rep	2025-01-29	2	Nov/24-Mpox19	Validation	MPXV	IgG	A35R	4.19769	3.99956
M_3d207f49	Rev_01_Rep	2025-01-29	2	Nov/24-Mpox19	Validation	MPXV	IgG	ATI-C	3.09534	3.72345
M_3d207f49	Rev_01_Rep	2025-01-29	2	Nov/24-Mpox19	Validation	MPXV	IgG	A27L	3.5617	3.30334
M_3d207f49	Rev_01_Rep	2025-01-29	2	Nov/24-Mpox19	Validation	MPXV	IgG	Delta	3.66332	2.81135
M_a9c8ce12	Rev_01_Rep	2025-01-29	2	Nov/24-Mpox19	Validation	MPXV	IgG	D8L	4.19694	4.42475
M_a9c8ce12	Rev_01_Rep	2025-01-29	2	Nov/24-Mpox19	Validation	MPXV	IgG	L1R	3.66304	4.16669
M_a9c8ce12	Rev_01_Rep	2025-01-29	2	Nov/24-Mpox19	Validation	MPXV	IgG	B5R	4.33874	4.29381
M_a9c8ce12	Rev_01_Rep	2025-01-29	2	Nov/24-Mpox19	Validation	MPXV	IgG	A33R	4.15647	3.90241
M_a9c8ce12	Rev_01_Rep	2025-01-29	2	Nov/24-Mpox19	Validation	MPXV	IgG	M1	3.44654	4.17316
M_a9c8ce12	Rev_01_Rep	2025-01-29	2	Nov/24-Mpox19	Validation	MPXV	IgG	ATI-N	3.60853	2.17243
M_a9c8ce12	Rev_01_Rep	2025-01-29	2	Nov/24-Mpox19	Validation	MPXV	IgG	B6	4.30002	4.01971
M_a9c8ce12	Rev_01_Rep	2025-01-29	2	Nov/24-Mpox19	Validation	MPXV	IgG	VACV	3.94027	3.62476
M_a9c8ce12	Rev_01_Rep	2025-01-29	2	Nov/24-Mpox19	Validation	MPXV	IgG	E8	4.28997	4.6903
M_a9c8ce12	Rev_01_Rep	2025-01-29	2	Nov/24-Mpox19	Validation	MPXV	IgG	A5L	3.07591	3.44033
M_a9c8ce12	Rev_01_Rep	2025-01-29	2	Nov/24-Mpox19	Validation	MPXV	IgG	A29	2.69636	2.41502
M_a9c8ce12	Rev_01_Rep	2025-01-29	2	Nov/24-Mpox19	Validation	MPXV	IgG	H3L	3.80199	3.81661
M_a9c8ce12	Rev_01_Rep	2025-01-29	2	Nov/24-Mpox19	Validation	MPXV	IgG	A35R	4.1813	3.92926
M_a9c8ce12	Rev_01_Rep	2025-01-29	2	Nov/24-Mpox19	Validation	MPXV	IgG	ATI-C	3.09621	4.00236
M_a9c8ce12	Rev_01_Rep	2025-01-29	2	Nov/24-Mpox19	Validation	MPXV	IgG	A27L	2.9284	2.4869
M_a9c8ce12	Rev_01_Rep	2025-01-29	2	Nov/24-Mpox19	Validation	MPXV	IgG	Delta	3.93952	3.36109
M_5e27a10f	Rev_01_Rep	2025-01-29	2	Nov/24-Mpox19	Validation	MPXV	IgG	D8L	4.19623	4.2953
M_5e27a10f	Rev_01_Rep	2025-01-29	2	Nov/24-Mpox19	Validation	MPXV	IgG	L1R	3.80116	4.23783
M_5e27a10f	Rev_01_Rep	2025-01-29	2	Nov/24-Mpox19	Validation	MPXV	IgG	B5R	4.31294	4.31937
M_5e27a10f	Rev_01_Rep	2025-01-29	2	Nov/24-Mpox19	Validation	MPXV	IgG	A33R	4.30447	4.45971
M_5e27a10f	Rev_01_Rep	2025-01-29	2	Nov/24-Mpox19	Validation	MPXV	IgG	M1	3.51475	4.21431
M_5e27a10f	Rev_01_Rep	2025-01-29	2	Nov/24-Mpox19	Validation	MPXV	IgG	ATI-N	3.556	2.10899
M_5e27a10f	Rev_01_Rep	2025-01-29	2	Nov/24-Mpox19	Validation	MPXV	IgG	B6	4.3022	4.15151
M_5e27a10f	Rev_01_Rep	2025-01-29	2	Nov/24-Mpox19	Validation	MPXV	IgG	VACV	4.02204	3.79037
M_5e27a10f	Rev_01_Rep	2025-01-29	2	Nov/24-Mpox19	Validation	MPXV	IgG	E8	4.30453	4.4566
M_5e27a10f	Rev_01_Rep	2025-01-29	2	Nov/24-Mpox19	Validation	MPXV	IgG	A5L	3.45841	3.81698
M_5e27a10f	Rev_01_Rep	2025-01-29	2	Nov/24-Mpox19	Validation	MPXV	IgG	A29	3.40543	3.20098
M_5e27a10f	Rev_01_Rep	2025-01-29	2	Nov/24-Mpox19	Validation	MPXV	IgG	H3L	3.89271	3.90201
M_5e27a10f	Rev_01_Rep	2025-01-29	2	Nov/24-Mpox19	Validation	MPXV	IgG	A35R	4.30517	4.50648
M_5e27a10f	Rev_01_Rep	2025-01-29	2	Nov/24-Mpox19	Validation	MPXV	IgG	ATI-C	3.32346	3.86148
M_5e27a10f	Rev_01_Rep	2025-01-29	2	Nov/24-Mpox19	Validation	MPXV	IgG	A27L	3.31942	3.34283
M_5e27a10f	Rev_01_Rep	2025-01-29	2	Nov/24-Mpox19	Validation	MPXV	IgG	Delta	3.9649	3.4254
S_d3f7808a	Rev_01_Rep	2025-01-29	2	Nov/24-Mpox19	Validation	MVA	IgG	D8L	3.49955	2.8622
S_d3f7808a	Rev_01_Rep	2025-01-29	2	Nov/24-Mpox19	Validation	MVA	IgG	L1R	3.11561	3.5316
S_d3f7808a	Rev_01_Rep	2025-01-29	2	Nov/24-Mpox19	Validation	MVA	IgG	B5R	2.97543	2.10205
S_d3f7808a	Rev_01_Rep	2025-01-29	2	Nov/24-Mpox19	Validation	MVA	IgG	A33R	3.19756	2.39217
S_d3f7808a	Rev_01_Rep	2025-01-29	2	Nov/24-Mpox19	Validation	MVA	IgG	M1	3.0216	3.95449
S_d3f7808a	Rev_01_Rep	2025-01-29	2	Nov/24-Mpox19	Validation	MVA	IgG	ATI-N	3.12057	1.63441
S_d3f7808a	Rev_01_Rep	2025-01-29	2	Nov/24-Mpox19	Validation	MVA	IgG	B6	2.97497	1.93124
S_d3f7808a	Rev_01_Rep	2025-01-29	2	Nov/24-Mpox19	Validation	MVA	IgG	VACV	3.27184	2.29959
S_d3f7808a	Rev_01_Rep	2025-01-29	2	Nov/24-Mpox19	Validation	MVA	IgG	E8	3.59616	3.004
S_d3f7808a	Rev_01_Rep	2025-01-29	2	Nov/24-Mpox19	Validation	MVA	IgG	A5L	3.03603	3.43439
S_d3f7808a	Rev_01_Rep	2025-01-29	2	Nov/24-Mpox19	Validation	MVA	IgG	A29	2.72916	2.44984
S_d3f7808a	Rev_01_Rep	2025-01-29	2	Nov/24-Mpox19	Validation	MVA	IgG	H3L	3.40756	3.28902
S_d3f7808a	Rev_01_Rep	2025-01-29	2	Nov/24-Mpox19	Validation	MVA	IgG	A35R	3.15806	2.34737
S_d3f7808a	Rev_01_Rep	2025-01-29	2	Nov/24-Mpox19	Validation	MVA	IgG	ATI-C	2.74741	3.37442
S_d3f7808a	Rev_01_Rep	2025-01-29	2	Nov/24-Mpox19	Validation	MVA	IgG	A27L	3.06893	2.63657
S_d3f7808a	Rev_01_Rep	2025-01-29	2	Nov/24-Mpox19	Validation	MVA	IgG	Delta	3.20602	2.05533
S_2c3193a1	Rev_01_Rep	2025-01-29	2	Nov/24-Mpox19	Validation	MVA	IgG	D8L	3.51055	2.87622
S_2c3193a1	Rev_01_Rep	2025-01-29	2	Nov/24-Mpox19	Validation	MVA	IgG	L1R	2.95521	3.24821
S_2c3193a1	Rev_01_Rep	2025-01-29	2	Nov/24-Mpox19	Validation	MVA	IgG	B5R	2.89376	2.01193
S_2c3193a1	Rev_01_Rep	2025-01-29	2	Nov/24-Mpox19	Validation	MVA	IgG	A33R	2.88874	2.04186
S_2c3193a1	Rev_01_Rep	2025-01-29	2	Nov/24-Mpox19	Validation	MVA	IgG	M1	2.88423	3.51388
S_2c3193a1	Rev_01_Rep	2025-01-29	2	Nov/24-Mpox19	Validation	MVA	IgG	ATI-N	3.03603	1.54847
S_2c3193a1	Rev_01_Rep	2025-01-29	2	Nov/24-Mpox19	Validation	MVA	IgG	B6	3.00432	1.96388
S_2c3193a1	Rev_01_Rep	2025-01-29	2	Nov/24-Mpox19	Validation	MVA	IgG	VACV	2.94792	1.88908
S_2c3193a1	Rev_01_Rep	2025-01-29	2	Nov/24-Mpox19	Validation	MVA	IgG	E8	3.63629	3.05762
S_2c3193a1	Rev_01_Rep	2025-01-29	2	Nov/24-Mpox19	Validation	MVA	IgG	A5L	3.05173	3.75785
S_2c3193a1	Rev_01_Rep	2025-01-29	2	Nov/24-Mpox19	Validation	MVA	IgG	A29	2.72509	2.44552
S_2c3193a1	Rev_01_Rep	2025-01-29	2	Nov/24-Mpox19	Validation	MVA	IgG	H3L	2.90768	2.43585
S_2c3193a1	Rev_01_Rep	2025-01-29	2	Nov/24-Mpox19	Validation	MVA	IgG	A35R	2.80037	1.94661
S_2c3193a1	Rev_01_Rep	2025-01-29	2	Nov/24-Mpox19	Validation	MVA	IgG	ATI-C	2.61542	3.11992
S_2c3193a1	Rev_01_Rep	2025-01-29	2	Nov/24-Mpox19	Validation	MVA	IgG	A27L	2.91196	2.46955
S_2c3193a1	Rev_01_Rep	2025-01-29	2	Nov/24-Mpox19	Validation	MVA	IgG	Delta	2.92195	1.42908
S_822f1861	Rev_01_Rep	2025-01-29	2	Nov/24-Mpox19	Validation	MVA	IgG	D8L	4.13574	4.00163
S_822f1861	Rev_01_Rep	2025-01-29	2	Nov/24-Mpox19	Validation	MVA	IgG	L1R	3.49721	3.80363
S_822f1861	Rev_01_Rep	2025-01-29	2	Nov/24-Mpox19	Validation	MVA	IgG	B5R	3.92578	3.31681
S_822f1861	Rev_01_Rep	2025-01-29	2	Nov/24-Mpox19	Validation	MVA	IgG	A33R	3.49304	2.74558
S_822f1861	Rev_01_Rep	2025-01-29	2	Nov/24-Mpox19	Validation	MVA	IgG	M1	3.24502	3.85453
S_822f1861	Rev_01_Rep	2025-01-29	2	Nov/24-Mpox19	Validation	MVA	IgG	ATI-N	3.03981	1.55229
S_822f1861	Rev_01_Rep	2025-01-29	2	Nov/24-Mpox19	Validation	MVA	IgG	B6	3.95636	3.20879
S_822f1861	Rev_01_Rep	2025-01-29	2	Nov/24-Mpox19	Validation	MVA	IgG	VACV	3.60401	2.78126
S_822f1861	Rev_01_Rep	2025-01-29	2	Nov/24-Mpox19	Validation	MVA	IgG	E8	4.23218	4.18484
S_822f1861	Rev_01_Rep	2025-01-29	2	Nov/24-Mpox19	Validation	MVA	IgG	A5L	3.47842	3.91765
S_822f1861	Rev_01_Rep	2025-01-29	2	Nov/24-Mpox19	Validation	MVA	IgG	A29	2.86421	2.59256
S_822f1861	Rev_01_Rep	2025-01-29	2	Nov/24-Mpox19	Validation	MVA	IgG	H3L	3.43838	3.17398
S_822f1861	Rev_01_Rep	2025-01-29	2	Nov/24-Mpox19	Validation	MVA	IgG	A35R	3.2907	2.49923
S_822f1861	Rev_01_Rep	2025-01-29	2	Nov/24-Mpox19	Validation	MVA	IgG	ATI-C	2.63899	3.23739
S_822f1861	Rev_01_Rep	2025-01-29	2	Nov/24-Mpox19	Validation	MVA	IgG	A27L	3.27091	2.85995
S_822f1861	Rev_01_Rep	2025-01-29	2	Nov/24-Mpox19	Validation	MVA	IgG	Delta	3.57229	2.65953
S_79ed691e	Rev_01_Rep	2025-01-29	2	Nov/24-Mpox19	Validation	MVA	IgG	D8L	3.82334	3.38203
S_79ed691e	Rev_01_Rep	2025-01-29	2	Nov/24-Mpox19	Validation	MVA	IgG	L1R	3.27184	3.53315
S_79ed691e	Rev_01_Rep	2025-01-29	2	Nov/24-Mpox19	Validation	MVA	IgG	B5R	3.52815	2.74536
S_79ed691e	Rev_01_Rep	2025-01-29	2	Nov/24-Mpox19	Validation	MVA	IgG	A33R	3.23325	2.43342
S_79ed691e	Rev_01_Rep	2025-01-29	2	Nov/24-Mpox19	Validation	MVA	IgG	M1	3.07882	3.82119
S_79ed691e	Rev_01_Rep	2025-01-29	2	Nov/24-Mpox19	Validation	MVA	IgG	ATI-N	3.06108	1.57382
S_79ed691e	Rev_01_Rep	2025-01-29	2	Nov/24-Mpox19	Validation	MVA	IgG	B6	3.5255	2.57428
S_79ed691e	Rev_01_Rep	2025-01-29	2	Nov/24-Mpox19	Validation	MVA	IgG	VACV	3.29743	2.3338
S_79ed691e	Rev_01_Rep	2025-01-29	2	Nov/24-Mpox19	Validation	MVA	IgG	E8	3.95521	3.55751
S_79ed691e	Rev_01_Rep	2025-01-29	2	Nov/24-Mpox19	Validation	MVA	IgG	A5L	3.44483	3.91143
S_79ed691e	Rev_01_Rep	2025-01-29	2	Nov/24-Mpox19	Validation	MVA	IgG	A29	2.79274	2.51709
S_79ed691e	Rev_01_Rep	2025-01-29	2	Nov/24-Mpox19	Validation	MVA	IgG	H3L	3.28217	2.87567
S_79ed691e	Rev_01_Rep	2025-01-29	2	Nov/24-Mpox19	Validation	MVA	IgG	A35R	3.06744	2.24534
S_79ed691e	Rev_01_Rep	2025-01-29	2	Nov/24-Mpox19	Validation	MVA	IgG	ATI-C	2.67943	3.30814
S_79ed691e	Rev_01_Rep	2025-01-29	2	Nov/24-Mpox19	Validation	MVA	IgG	A27L	3.50386	3.18433
S_79ed691e	Rev_01_Rep	2025-01-29	2	Nov/24-Mpox19	Validation	MVA	IgG	Delta	3.27715	2.17909
S_d5fc1dc3	Rev_01_Rep	2025-01-29	2	Nov/24-Mpox19	Validation	MVA	IgG	D8L	3.91389	3.52938
S_d5fc1dc3	Rev_01_Rep	2025-01-29	2	Nov/24-Mpox19	Validation	MVA	IgG	L1R	3.40071	3.72109
S_d5fc1dc3	Rev_01_Rep	2025-01-29	2	Nov/24-Mpox19	Validation	MVA	IgG	B5R	3.7751	3.08107
S_d5fc1dc3	Rev_01_Rep	2025-01-29	2	Nov/24-Mpox19	Validation	MVA	IgG	A33R	3.72587	3.05608
S_d5fc1dc3	Rev_01_Rep	2025-01-29	2	Nov/24-Mpox19	Validation	MVA	IgG	M1	3.11394	3.95016
S_d5fc1dc3	Rev_01_Rep	2025-01-29	2	Nov/24-Mpox19	Validation	MVA	IgG	ATI-N	3.25419	1.77303
S_d5fc1dc3	Rev_01_Rep	2025-01-29	2	Nov/24-Mpox19	Validation	MVA	IgG	B6	3.73054	2.85101
S_d5fc1dc3	Rev_01_Rep	2025-01-29	2	Nov/24-Mpox19	Validation	MVA	IgG	VACV	3.5025	2.62371
S_d5fc1dc3	Rev_01_Rep	2025-01-29	2	Nov/24-Mpox19	Validation	MVA	IgG	E8	3.96633	3.58257
S_d5fc1dc3	Rev_01_Rep	2025-01-29	2	Nov/24-Mpox19	Validation	MVA	IgG	A5L	3.37088	3.9417
S_d5fc1dc3	Rev_01_Rep	2025-01-29	2	Nov/24-Mpox19	Validation	MVA	IgG	A29	3.05019	3.03609
S_d5fc1dc3	Rev_01_Rep	2025-01-29	2	Nov/24-Mpox19	Validation	MVA	IgG	H3L	3.61506	3.48923
S_d5fc1dc3	Rev_01_Rep	2025-01-29	2	Nov/24-Mpox19	Validation	MVA	IgG	A35R	3.69254	2.99916
S_d5fc1dc3	Rev_01_Rep	2025-01-29	2	Nov/24-Mpox19	Validation	MVA	IgG	ATI-C	3.04139	3.88095
S_d5fc1dc3	Rev_01_Rep	2025-01-29	2	Nov/24-Mpox19	Validation	MVA	IgG	A27L	3.02078	3.02434
S_d5fc1dc3	Rev_01_Rep	2025-01-29	2	Nov/24-Mpox19	Validation	MVA	IgG	Delta	3.44475	2.45372
S_123d7dc6	Rev_01_Rep	2025-01-29	2	Nov/24-Mpox19	Validation	MVA	IgG	D8L	3.84404	3.43084
S_123d7dc6	Rev_01_Rep	2025-01-29	2	Nov/24-Mpox19	Validation	MVA	IgG	L1R	2.97864	3.24116
S_123d7dc6	Rev_01_Rep	2025-01-29	2	Nov/24-Mpox19	Validation	MVA	IgG	B5R	3.64365	2.89629
S_123d7dc6	Rev_01_Rep	2025-01-29	2	Nov/24-Mpox19	Validation	MVA	IgG	A33R	3.36568	2.58941
S_123d7dc6	Rev_01_Rep	2025-01-29	2	Nov/24-Mpox19	Validation	MVA	IgG	M1	2.82282	3.44708
S_123d7dc6	Rev_01_Rep	2025-01-29	2	Nov/24-Mpox19	Validation	MVA	IgG	ATI-N	2.78958	1.30133
S_123d7dc6	Rev_01_Rep	2025-01-29	2	Nov/24-Mpox19	Validation	MVA	IgG	B6	3.65244	2.74156
S_123d7dc6	Rev_01_Rep	2025-01-29	2	Nov/24-Mpox19	Validation	MVA	IgG	VACV	3.43569	2.5257
S_123d7dc6	Rev_01_Rep	2025-01-29	2	Nov/24-Mpox19	Validation	MVA	IgG	E8	3.92503	3.51323
S_123d7dc6	Rev_01_Rep	2025-01-29	2	Nov/24-Mpox19	Validation	MVA	IgG	A5L	2.69636	3.06649
S_123d7dc6	Rev_01_Rep	2025-01-29	2	Nov/24-Mpox19	Validation	MVA	IgG	A29	2.42078	2.11493
S_123d7dc6	Rev_01_Rep	2025-01-29	2	Nov/24-Mpox19	Validation	MVA	IgG	H3L	3.54357	3.33027
S_123d7dc6	Rev_01_Rep	2025-01-29	2	Nov/24-Mpox19	Validation	MVA	IgG	A35R	3.40415	2.63282
S_123d7dc6	Rev_01_Rep	2025-01-29	2	Nov/24-Mpox19	Validation	MVA	IgG	ATI-C	2.17464	2.83154
S_123d7dc6	Rev_01_Rep	2025-01-29	2	Nov/24-Mpox19	Validation	MVA	IgG	A27L	3.44279	3.16907
S_123d7dc6	Rev_01_Rep	2025-01-29	2	Nov/24-Mpox19	Validation	MVA	IgG	Delta	3.46404	2.48471
S_a02a3497	Rev_01_Rep	2025-01-29	2	Nov/24-Mpox19	Validation	MVA	IgG	D8L	3.67934	3.10448
S_a02a3497	Rev_01_Rep	2025-01-29	2	Nov/24-Mpox19	Validation	MVA	IgG	L1R	2.91116	3.20684
S_a02a3497	Rev_01_Rep	2025-01-29	2	Nov/24-Mpox19	Validation	MVA	IgG	B5R	3.5244	2.7406
S_a02a3497	Rev_01_Rep	2025-01-29	2	Nov/24-Mpox19	Validation	MVA	IgG	A33R	3.39191	2.621
S_a02a3497	Rev_01_Rep	2025-01-29	2	Nov/24-Mpox19	Validation	MVA	IgG	M1	2.82672	3.46727
S_a02a3497	Rev_01_Rep	2025-01-29	2	Nov/24-Mpox19	Validation	MVA	IgG	ATI-N	2.80922	1.321
S_a02a3497	Rev_01_Rep	2025-01-29	2	Nov/24-Mpox19	Validation	MVA	IgG	B6	3.54518	2.59949
S_a02a3497	Rev_01_Rep	2025-01-29	2	Nov/24-Mpox19	Validation	MVA	IgG	VACV	3.37457	2.43924
S_a02a3497	Rev_01_Rep	2025-01-29	2	Nov/24-Mpox19	Validation	MVA	IgG	E8	3.67988	3.11732
S_a02a3497	Rev_01_Rep	2025-01-29	2	Nov/24-Mpox19	Validation	MVA	IgG	A5L	2.77488	3.17262
S_a02a3497	Rev_01_Rep	2025-01-29	2	Nov/24-Mpox19	Validation	MVA	IgG	A29	2.54777	2.25543
S_a02a3497	Rev_01_Rep	2025-01-29	2	Nov/24-Mpox19	Validation	MVA	IgG	H3L	3.48029	3.24103
S_a02a3497	Rev_01_Rep	2025-01-29	2	Nov/24-Mpox19	Validation	MVA	IgG	A35R	3.42136	2.65348
S_a02a3497	Rev_01_Rep	2025-01-29	2	Nov/24-Mpox19	Validation	MVA	IgG	ATI-C	2.25648	2.99385
S_a02a3497	Rev_01_Rep	2025-01-29	2	Nov/24-Mpox19	Validation	MVA	IgG	A27L	3.43529	3.18514
S_a02a3497	Rev_01_Rep	2025-01-29	2	Nov/24-Mpox19	Validation	MVA	IgG	Delta	3.38721	2.36099
S_049fcac3	Rev_01_Rep	2025-01-29	2	Nov/24-Mpox19	Validation	MVA	IgG	D8L	3.55497	2.93381
S_049fcac3	Rev_01_Rep	2025-01-29	2	Nov/24-Mpox19	Validation	MVA	IgG	L1R	3.24871	3.51863
S_049fcac3	Rev_01_Rep	2025-01-29	2	Nov/24-Mpox19	Validation	MVA	IgG	B5R	2.70672	1.80524
S_049fcac3	Rev_01_Rep	2025-01-29	2	Nov/24-Mpox19	Validation	MVA	IgG	A33R	3.18127	2.37344
S_049fcac3	Rev_01_Rep	2025-01-29	2	Nov/24-Mpox19	Validation	MVA	IgG	M1	2.87216	3.528
S_049fcac3	Rev_01_Rep	2025-01-29	2	Nov/24-Mpox19	Validation	MVA	IgG	ATI-N	3.1313	1.64539
S_049fcac3	Rev_01_Rep	2025-01-29	2	Nov/24-Mpox19	Validation	MVA	IgG	B6	3.13672	2.11222
S_049fcac3	Rev_01_Rep	2025-01-29	2	Nov/24-Mpox19	Validation	MVA	IgG	VACV	2.85824	1.77977
S_049fcac3	Rev_01_Rep	2025-01-29	2	Nov/24-Mpox19	Validation	MVA	IgG	E8	3.39217	2.74715
S_049fcac3	Rev_01_Rep	2025-01-29	2	Nov/24-Mpox19	Validation	MVA	IgG	A5L	3.20003	3.7356
S_049fcac3	Rev_01_Rep	2025-01-29	2	Nov/24-Mpox19	Validation	MVA	IgG	A29	2.4843	2.18582
S_049fcac3	Rev_01_Rep	2025-01-29	2	Nov/24-Mpox19	Validation	MVA	IgG	H3L	3.00173	2.54194
S_049fcac3	Rev_01_Rep	2025-01-29	2	Nov/24-Mpox19	Validation	MVA	IgG	A35R	3.17216	2.36336
S_049fcac3	Rev_01_Rep	2025-01-29	2	Nov/24-Mpox19	Validation	MVA	IgG	ATI-C	2.48287	2.98265
S_049fcac3	Rev_01_Rep	2025-01-29	2	Nov/24-Mpox19	Validation	MVA	IgG	A27L	2.83474	2.38834
S_049fcac3	Rev_01_Rep	2025-01-29	2	Nov/24-Mpox19	Validation	MVA	IgG	Delta	2.88593	1.31692
S_f521f1d1	Rev_01_Rep	2025-01-29	2	Nov/24-Mpox19	Validation	MVA	IgG	D8L	4.26114	4.99717
S_f521f1d1	Rev_01_Rep	2025-01-29	2	Nov/24-Mpox19	Validation	MVA	IgG	L1R	3.6894	4.04351
S_f521f1d1	Rev_01_Rep	2025-01-29	2	Nov/24-Mpox19	Validation	MVA	IgG	B5R	4.01966	3.50574
S_f521f1d1	Rev_01_Rep	2025-01-29	2	Nov/24-Mpox19	Validation	MVA	IgG	A33R	4.01038	3.532
S_f521f1d1	Rev_01_Rep	2025-01-29	2	Nov/24-Mpox19	Validation	MVA	IgG	M1	3.32325	4.04291
S_f521f1d1	Rev_01_Rep	2025-01-29	2	Nov/24-Mpox19	Validation	MVA	IgG	ATI-N	3.15821	1.67305
S_f521f1d1	Rev_01_Rep	2025-01-29	2	Nov/24-Mpox19	Validation	MVA	IgG	B6	4.16637	3.63583
S_f521f1d1	Rev_01_Rep	2025-01-29	2	Nov/24-Mpox19	Validation	MVA	IgG	VACV	3.79941	3.1261
S_f521f1d1	Rev_01_Rep	2025-01-29	2	Nov/24-Mpox19	Validation	MVA	IgG	E8	4.32422	4.83226
S_f521f1d1	Rev_01_Rep	2025-01-29	2	Nov/24-Mpox19	Validation	MVA	IgG	A5L	2.8957	3.24157
S_f521f1d1	Rev_01_Rep	2025-01-29	2	Nov/24-Mpox19	Validation	MVA	IgG	A29	2.62839	2.34248
S_f521f1d1	Rev_01_Rep	2025-01-29	2	Nov/24-Mpox19	Validation	MVA	IgG	H3L	3.64865	3.54839
S_f521f1d1	Rev_01_Rep	2025-01-29	2	Nov/24-Mpox19	Validation	MVA	IgG	A35R	3.99427	3.46024
S_f521f1d1	Rev_01_Rep	2025-01-29	2	Nov/24-Mpox19	Validation	MVA	IgG	ATI-C	2.62941	3.20381
S_f521f1d1	Rev_01_Rep	2025-01-29	2	Nov/24-Mpox19	Validation	MVA	IgG	A27L	2.82995	2.38331
S_f521f1d1	Rev_01_Rep	2025-01-29	2	Nov/24-Mpox19	Validation	MVA	IgG	Delta	3.80312	3.06493
S_391bee11	Rev_01_Rep	2025-01-29	2	Nov/24-Mpox19	Validation	MVA	IgG	D8L	4.00762	3.70841
S_391bee11	Rev_01_Rep	2025-01-29	2	Nov/24-Mpox19	Validation	MVA	IgG	L1R	3.33925	3.59257
S_391bee11	Rev_01_Rep	2025-01-29	2	Nov/24-Mpox19	Validation	MVA	IgG	B5R	3.94885	3.35587
S_391bee11	Rev_01_Rep	2025-01-29	2	Nov/24-Mpox19	Validation	MVA	IgG	A33R	4.0289	3.59741
S_391bee11	Rev_01_Rep	2025-01-29	2	Nov/24-Mpox19	Validation	MVA	IgG	M1	2.987	3.6022
S_391bee11	Rev_01_Rep	2025-01-29	2	Nov/24-Mpox19	Validation	MVA	IgG	ATI-N	3.40295	1.93356
S_391bee11	Rev_01_Rep	2025-01-29	2	Nov/24-Mpox19	Validation	MVA	IgG	B6	4.06532	3.41437
S_391bee11	Rev_01_Rep	2025-01-29	2	Nov/24-Mpox19	Validation	MVA	IgG	VACV	3.70222	2.94634
S_391bee11	Rev_01_Rep	2025-01-29	2	Nov/24-Mpox19	Validation	MVA	IgG	E8	4.06998	3.7494
S_391bee11	Rev_01_Rep	2025-01-29	2	Nov/24-Mpox19	Validation	MVA	IgG	A5L	3.49164	3.95367
S_391bee11	Rev_01_Rep	2025-01-29	2	Nov/24-Mpox19	Validation	MVA	IgG	A29	3.53314	3.3865
S_391bee11	Rev_01_Rep	2025-01-29	2	Nov/24-Mpox19	Validation	MVA	IgG	H3L	3.72823	3.64319
S_391bee11	Rev_01_Rep	2025-01-29	2	Nov/24-Mpox19	Validation	MVA	IgG	A35R	3.99469	3.50699
S_391bee11	Rev_01_Rep	2025-01-29	2	Nov/24-Mpox19	Validation	MVA	IgG	ATI-C	2.63749	3.24975
S_391bee11	Rev_01_Rep	2025-01-29	2	Nov/24-Mpox19	Validation	MVA	IgG	A27L	3.78061	3.54338
S_391bee11	Rev_01_Rep	2025-01-29	2	Nov/24-Mpox19	Validation	MVA	IgG	Delta	3.71378	2.89919
M_2cac92e0	Rev_01_Rep	2025-01-29	3	Nov/24-Mpox19	Validation	MPXV	IgG	D8L	4.15238	4.25273
M_2cac92e0	Rev_01_Rep	2025-01-29	3	Nov/24-Mpox19	Validation	MPXV	IgG	L1R	3.36977	3.85882
M_2cac92e0	Rev_01_Rep	2025-01-29	3	Nov/24-Mpox19	Validation	MPXV	IgG	B5R	4.1978	3.99345
M_2cac92e0	Rev_01_Rep	2025-01-29	3	Nov/24-Mpox19	Validation	MPXV	IgG	A33R	4.27001	4.36566
M_2cac92e0	Rev_01_Rep	2025-01-29	3	Nov/24-Mpox19	Validation	MPXV	IgG	M1	3.19368	4.13527
M_2cac92e0	Rev_01_Rep	2025-01-29	3	Nov/24-Mpox19	Validation	MPXV	IgG	ATI-N	4.20091	3.34531
M_2cac92e0	Rev_01_Rep	2025-01-29	3	Nov/24-Mpox19	Validation	MPXV	IgG	B6	4.26416	4.01075
M_2cac92e0	Rev_01_Rep	2025-01-29	3	Nov/24-Mpox19	Validation	MPXV	IgG	VACV	3.96867	3.79474
M_2cac92e0	Rev_01_Rep	2025-01-29	3	Nov/24-Mpox19	Validation	MPXV	IgG	E8	4.31397	4.81618
M_2cac92e0	Rev_01_Rep	2025-01-29	3	Nov/24-Mpox19	Validation	MPXV	IgG	A5L	3.05786	3.56114
M_2cac92e0	Rev_01_Rep	2025-01-29	3	Nov/24-Mpox19	Validation	MPXV	IgG	A29	2.99167	3.0237
M_2cac92e0	Rev_01_Rep	2025-01-29	3	Nov/24-Mpox19	Validation	MPXV	IgG	H3L	3.84261	4.08413
M_2cac92e0	Rev_01_Rep	2025-01-29	3	Nov/24-Mpox19	Validation	MPXV	IgG	A35R	4.2921	4.63989
M_2cac92e0	Rev_01_Rep	2025-01-29	3	Nov/24-Mpox19	Validation	MPXV	IgG	ATI-C	3.81763	4.71359
M_2cac92e0	Rev_01_Rep	2025-01-29	3	Nov/24-Mpox19	Validation	MPXV	IgG	A27L	2.99826	3.0159
M_2cac92e0	Rev_01_Rep	2025-01-29	3	Nov/24-Mpox19	Validation	MPXV	IgG	Delta	3.97197	3.55708
M_292dbcaa	Rev_01_Rep	2025-01-29	3	Nov/24-Mpox19	Validation	MPXV	IgG	D8L	4.22264	4.47712
M_292dbcaa	Rev_01_Rep	2025-01-29	3	Nov/24-Mpox19	Validation	MPXV	IgG	L1R	3.92038	4.46159
M_292dbcaa	Rev_01_Rep	2025-01-29	3	Nov/24-Mpox19	Validation	MPXV	IgG	B5R	4.18859	3.98531
M_292dbcaa	Rev_01_Rep	2025-01-29	3	Nov/24-Mpox19	Validation	MPXV	IgG	A33R	4.24408	4.25232
M_292dbcaa	Rev_01_Rep	2025-01-29	3	Nov/24-Mpox19	Validation	MPXV	IgG	M1	3.65868	4.42352
M_292dbcaa	Rev_01_Rep	2025-01-29	3	Nov/24-Mpox19	Validation	MPXV	IgG	ATI-N	3.73933	2.49672
M_292dbcaa	Rev_01_Rep	2025-01-29	3	Nov/24-Mpox19	Validation	MPXV	IgG	B6	4.19712	3.81867
M_292dbcaa	Rev_01_Rep	2025-01-29	3	Nov/24-Mpox19	Validation	MPXV	IgG	VACV	3.92415	3.5822
M_292dbcaa	Rev_01_Rep	2025-01-29	3	Nov/24-Mpox19	Validation	MPXV	IgG	E8	4.32265	4.7543
M_292dbcaa	Rev_01_Rep	2025-01-29	3	Nov/24-Mpox19	Validation	MPXV	IgG	A5L	3.22994	3.67947
M_292dbcaa	Rev_01_Rep	2025-01-29	3	Nov/24-Mpox19	Validation	MPXV	IgG	A29	3.22063	3.07175
M_292dbcaa	Rev_01_Rep	2025-01-29	3	Nov/24-Mpox19	Validation	MPXV	IgG	H3L	3.72436	3.67669
M_292dbcaa	Rev_01_Rep	2025-01-29	3	Nov/24-Mpox19	Validation	MPXV	IgG	A35R	4.28078	4.29368
M_292dbcaa	Rev_01_Rep	2025-01-29	3	Nov/24-Mpox19	Validation	MPXV	IgG	ATI-C	3.25935	3.86371
M_292dbcaa	Rev_01_Rep	2025-01-29	3	Nov/24-Mpox19	Validation	MPXV	IgG	A27L	3.26623	3.16431
M_292dbcaa	Rev_01_Rep	2025-01-29	3	Nov/24-Mpox19	Validation	MPXV	IgG	Delta	3.88939	3.34931
M_290a6c02	Rev_01_Rep	2025-01-29	3	Nov/24-Mpox19	Validation	MPXV	IgG	D8L	4.15488	4.20319
M_290a6c02	Rev_01_Rep	2025-01-29	3	Nov/24-Mpox19	Validation	MPXV	IgG	L1R	3.4682	4.06092
M_290a6c02	Rev_01_Rep	2025-01-29	3	Nov/24-Mpox19	Validation	MPXV	IgG	B5R	4.15753	3.87479
M_290a6c02	Rev_01_Rep	2025-01-29	3	Nov/24-Mpox19	Validation	MPXV	IgG	A33R	4.2694	4.36617
M_290a6c02	Rev_01_Rep	2025-01-29	3	Nov/24-Mpox19	Validation	MPXV	IgG	M1	3.25005	4.19136
M_290a6c02	Rev_01_Rep	2025-01-29	3	Nov/24-Mpox19	Validation	MPXV	IgG	ATI-N	4.22248	3.40025
M_290a6c02	Rev_01_Rep	2025-01-29	3	Nov/24-Mpox19	Validation	MPXV	IgG	B6	4.24564	3.9332
M_290a6c02	Rev_01_Rep	2025-01-29	3	Nov/24-Mpox19	Validation	MPXV	IgG	VACV	3.97007	3.74943
M_290a6c02	Rev_01_Rep	2025-01-29	3	Nov/24-Mpox19	Validation	MPXV	IgG	E8	4.30999	4.71488
M_290a6c02	Rev_01_Rep	2025-01-29	3	Nov/24-Mpox19	Validation	MPXV	IgG	A5L	3.16435	3.66909
M_290a6c02	Rev_01_Rep	2025-01-29	3	Nov/24-Mpox19	Validation	MPXV	IgG	A29	3.12385	3.08606
M_290a6c02	Rev_01_Rep	2025-01-29	3	Nov/24-Mpox19	Validation	MPXV	IgG	H3L	3.77866	3.87803
M_290a6c02	Rev_01_Rep	2025-01-29	3	Nov/24-Mpox19	Validation	MPXV	IgG	A35R	4.29656	4.62722
M_290a6c02	Rev_01_Rep	2025-01-29	3	Nov/24-Mpox19	Validation	MPXV	IgG	ATI-C	3.89123	4.80763
M_290a6c02	Rev_01_Rep	2025-01-29	3	Nov/24-Mpox19	Validation	MPXV	IgG	A27L	3.12189	3.09707
M_290a6c02	Rev_01_Rep	2025-01-29	3	Nov/24-Mpox19	Validation	MPXV	IgG	Delta	3.96376	3.53454
M_a9ea5135	Rev_01_Rep	2025-01-29	3	Nov/24-Mpox19	Validation	MPXV	IgG	D8L	4.24244	4.84309
M_a9ea5135	Rev_01_Rep	2025-01-29	3	Nov/24-Mpox19	Validation	MPXV	IgG	L1R	3.6266	4.24178
M_a9ea5135	Rev_01_Rep	2025-01-29	3	Nov/24-Mpox19	Validation	MPXV	IgG	B5R	4.27012	4.35038
M_a9ea5135	Rev_01_Rep	2025-01-29	3	Nov/24-Mpox19	Validation	MPXV	IgG	A33R	4.26738	4.39307
M_a9ea5135	Rev_01_Rep	2025-01-29	3	Nov/24-Mpox19	Validation	MPXV	IgG	M1	3.36661	4.19732
M_a9ea5135	Rev_01_Rep	2025-01-29	3	Nov/24-Mpox19	Validation	MPXV	IgG	ATI-N	3.51634	2.19661
M_a9ea5135	Rev_01_Rep	2025-01-29	3	Nov/24-Mpox19	Validation	MPXV	IgG	B6	4.34817	4.85115
M_a9ea5135	Rev_01_Rep	2025-01-29	3	Nov/24-Mpox19	Validation	MPXV	IgG	VACV	4.04238	3.9885
M_a9ea5135	Rev_01_Rep	2025-01-29	3	Nov/24-Mpox19	Validation	MPXV	IgG	E8	4.3537	5.19735
M_a9ea5135	Rev_01_Rep	2025-01-29	3	Nov/24-Mpox19	Validation	MPXV	IgG	A5L	3.57646	4.16175
M_a9ea5135	Rev_01_Rep	2025-01-29	3	Nov/24-Mpox19	Validation	MPXV	IgG	A29	2.87157	2.96712
M_a9ea5135	Rev_01_Rep	2025-01-29	3	Nov/24-Mpox19	Validation	MPXV	IgG	H3L	3.73235	3.97316
M_a9ea5135	Rev_01_Rep	2025-01-29	3	Nov/24-Mpox19	Validation	MPXV	IgG	A35R	4.26583	4.29252
M_a9ea5135	Rev_01_Rep	2025-01-29	3	Nov/24-Mpox19	Validation	MPXV	IgG	ATI-C	2.87448	3.63461
M_a9ea5135	Rev_01_Rep	2025-01-29	3	Nov/24-Mpox19	Validation	MPXV	IgG	A27L	2.97081	3.03518
M_a9ea5135	Rev_01_Rep	2025-01-29	3	Nov/24-Mpox19	Validation	MPXV	IgG	Delta	4.04064	3.95016
M_4774503c	Rev_01_Rep	2025-01-29	3	Nov/24-Mpox19	Validation	MPXV	IgG	D8L	4.23922	5.04008
M_4774503c	Rev_01_Rep	2025-01-29	3	Nov/24-Mpox19	Validation	MPXV	IgG	L1R	3.93551	4.62332
M_4774503c	Rev_01_Rep	2025-01-29	3	Nov/24-Mpox19	Validation	MPXV	IgG	B5R	4.29406	4.62125
M_4774503c	Rev_01_Rep	2025-01-29	3	Nov/24-Mpox19	Validation	MPXV	IgG	A33R	4.23659	4.23643
M_4774503c	Rev_01_Rep	2025-01-29	3	Nov/24-Mpox19	Validation	MPXV	IgG	M1	3.66539	4.62556
M_4774503c	Rev_01_Rep	2025-01-29	3	Nov/24-Mpox19	Validation	MPXV	IgG	ATI-N	4.15717	3.24054
M_4774503c	Rev_01_Rep	2025-01-29	3	Nov/24-Mpox19	Validation	MPXV	IgG	B6	4.33626	4.51814
M_4774503c	Rev_01_Rep	2025-01-29	3	Nov/24-Mpox19	Validation	MPXV	IgG	VACV	4.12208	4.30985
M_4774503c	Rev_01_Rep	2025-01-29	3	Nov/24-Mpox19	Validation	MPXV	IgG	E8	4.32818	5.1611
M_4774503c	Rev_01_Rep	2025-01-29	3	Nov/24-Mpox19	Validation	MPXV	IgG	A5L	3.66247	4.23823
M_4774503c	Rev_01_Rep	2025-01-29	3	Nov/24-Mpox19	Validation	MPXV	IgG	A29	3.55823	3.59142
M_4774503c	Rev_01_Rep	2025-01-29	3	Nov/24-Mpox19	Validation	MPXV	IgG	H3L	3.93412	4.84603
M_4774503c	Rev_01_Rep	2025-01-29	3	Nov/24-Mpox19	Validation	MPXV	IgG	A35R	4.28328	4.36166
M_4774503c	Rev_01_Rep	2025-01-29	3	Nov/24-Mpox19	Validation	MPXV	IgG	ATI-C	3.32305	4.06296
M_4774503c	Rev_01_Rep	2025-01-29	3	Nov/24-Mpox19	Validation	MPXV	IgG	A27L	3.33234	3.3073
M_4774503c	Rev_01_Rep	2025-01-29	3	Nov/24-Mpox19	Validation	MPXV	IgG	Delta	4.10924	4.17512
M_a4679c1e	Rev_01_Rep	2025-01-29	3	Nov/24-Mpox19	Validation	MPXV	IgG	D8L	4.24177	4.82548
M_a4679c1e	Rev_01_Rep	2025-01-29	3	Nov/24-Mpox19	Validation	MPXV	IgG	L1R	3.76466	4.41338
M_a4679c1e	Rev_01_Rep	2025-01-29	3	Nov/24-Mpox19	Validation	MPXV	IgG	B5R	4.26931	4.27592
M_a4679c1e	Rev_01_Rep	2025-01-29	3	Nov/24-Mpox19	Validation	MPXV	IgG	A33R	4.21516	4.16507
M_a4679c1e	Rev_01_Rep	2025-01-29	3	Nov/24-Mpox19	Validation	MPXV	IgG	M1	3.54962	4.42712
M_a4679c1e	Rev_01_Rep	2025-01-29	3	Nov/24-Mpox19	Validation	MPXV	IgG	ATI-N	4.09601	3.10639
M_a4679c1e	Rev_01_Rep	2025-01-29	3	Nov/24-Mpox19	Validation	MPXV	IgG	B6	4.32469	4.34651
M_a4679c1e	Rev_01_Rep	2025-01-29	3	Nov/24-Mpox19	Validation	MPXV	IgG	VACV	4.07728	4.03715
M_a4679c1e	Rev_01_Rep	2025-01-29	3	Nov/24-Mpox19	Validation	MPXV	IgG	E8	4.32728	5.06465
M_a4679c1e	Rev_01_Rep	2025-01-29	3	Nov/24-Mpox19	Validation	MPXV	IgG	A5L	3.64518	4.20905
M_a4679c1e	Rev_01_Rep	2025-01-29	3	Nov/24-Mpox19	Validation	MPXV	IgG	A29	3.51838	3.54417
M_a4679c1e	Rev_01_Rep	2025-01-29	3	Nov/24-Mpox19	Validation	MPXV	IgG	H3L	3.91614	4.5258
M_a4679c1e	Rev_01_Rep	2025-01-29	3	Nov/24-Mpox19	Validation	MPXV	IgG	A35R	4.26498	4.25179
M_a4679c1e	Rev_01_Rep	2025-01-29	3	Nov/24-Mpox19	Validation	MPXV	IgG	ATI-C	3.23867	3.99631
M_a4679c1e	Rev_01_Rep	2025-01-29	3	Nov/24-Mpox19	Validation	MPXV	IgG	A27L	3.32377	3.30233
M_a4679c1e	Rev_01_Rep	2025-01-29	3	Nov/24-Mpox19	Validation	MPXV	IgG	Delta	4.06908	3.98887
S_fc3d45a7	Rev_01_Rep	2025-01-29	3	Nov/24-Mpox19	Validation	MVA	IgG	D8L	3.93824	3.63059
S_fc3d45a7	Rev_01_Rep	2025-01-29	3	Nov/24-Mpox19	Validation	MVA	IgG	L1R	3.31513	3.62672
S_fc3d45a7	Rev_01_Rep	2025-01-29	3	Nov/24-Mpox19	Validation	MVA	IgG	B5R	3.90816	3.39615
S_fc3d45a7	Rev_01_Rep	2025-01-29	3	Nov/24-Mpox19	Validation	MVA	IgG	A33R	3.98019	3.61062
S_fc3d45a7	Rev_01_Rep	2025-01-29	3	Nov/24-Mpox19	Validation	MVA	IgG	M1	2.94694	3.75831
S_fc3d45a7	Rev_01_Rep	2025-01-29	3	Nov/24-Mpox19	Validation	MVA	IgG	ATI-N	3.34498	1.98745
S_fc3d45a7	Rev_01_Rep	2025-01-29	3	Nov/24-Mpox19	Validation	MVA	IgG	B6	4.02065	3.42014
S_fc3d45a7	Rev_01_Rep	2025-01-29	3	Nov/24-Mpox19	Validation	MVA	IgG	VACV	3.64777	2.95575
S_fc3d45a7	Rev_01_Rep	2025-01-29	3	Nov/24-Mpox19	Validation	MVA	IgG	E8	4.03189	3.76298
S_fc3d45a7	Rev_01_Rep	2025-01-29	3	Nov/24-Mpox19	Validation	MVA	IgG	A5L	3.40183	3.92937
S_fc3d45a7	Rev_01_Rep	2025-01-29	3	Nov/24-Mpox19	Validation	MVA	IgG	A29	3.47041	3.38854
S_fc3d45a7	Rev_01_Rep	2025-01-29	3	Nov/24-Mpox19	Validation	MVA	IgG	H3L	3.71659	3.6972
S_fc3d45a7	Rev_01_Rep	2025-01-29	3	Nov/24-Mpox19	Validation	MVA	IgG	A35R	3.96581	3.54865
S_fc3d45a7	Rev_01_Rep	2025-01-29	3	Nov/24-Mpox19	Validation	MVA	IgG	ATI-C	2.57978	3.26592
S_fc3d45a7	Rev_01_Rep	2025-01-29	3	Nov/24-Mpox19	Validation	MVA	IgG	A27L	3.65835	3.53187
S_fc3d45a7	Rev_01_Rep	2025-01-29	3	Nov/24-Mpox19	Validation	MVA	IgG	Delta	3.6708	2.91595
S_4d4c7371	Rev_01_Rep	2025-01-29	3	Nov/24-Mpox19	Validation	MVA	IgG	D8L	3.86362	3.52309
S_4d4c7371	Rev_01_Rep	2025-01-29	3	Nov/24-Mpox19	Validation	MVA	IgG	L1R	3.30492	3.66849
S_4d4c7371	Rev_01_Rep	2025-01-29	3	Nov/24-Mpox19	Validation	MVA	IgG	B5R	3.79004	3.2131
S_4d4c7371	Rev_01_Rep	2025-01-29	3	Nov/24-Mpox19	Validation	MVA	IgG	A33R	3.75151	3.19419
S_4d4c7371	Rev_01_Rep	2025-01-29	3	Nov/24-Mpox19	Validation	MVA	IgG	M1	3.11711	3.92239
S_4d4c7371	Rev_01_Rep	2025-01-29	3	Nov/24-Mpox19	Validation	MVA	IgG	ATI-N	3.02284	1.62137
S_4d4c7371	Rev_01_Rep	2025-01-29	3	Nov/24-Mpox19	Validation	MVA	IgG	B6	3.69644	2.90514
S_4d4c7371	Rev_01_Rep	2025-01-29	3	Nov/24-Mpox19	Validation	MVA	IgG	VACV	3.49534	2.71456
S_4d4c7371	Rev_01_Rep	2025-01-29	3	Nov/24-Mpox19	Validation	MVA	IgG	E8	3.94856	3.65235
S_4d4c7371	Rev_01_Rep	2025-01-29	3	Nov/24-Mpox19	Validation	MVA	IgG	A5L	2.90037	3.37558
S_4d4c7371	Rev_01_Rep	2025-01-29	3	Nov/24-Mpox19	Validation	MVA	IgG	A29	2.54345	2.37125
S_4d4c7371	Rev_01_Rep	2025-01-29	3	Nov/24-Mpox19	Validation	MVA	IgG	H3L	3.42983	3.23676
S_4d4c7371	Rev_01_Rep	2025-01-29	3	Nov/24-Mpox19	Validation	MVA	IgG	A35R	3.79862	3.25796
S_4d4c7371	Rev_01_Rep	2025-01-29	3	Nov/24-Mpox19	Validation	MVA	IgG	ATI-C	2.8099	3.54406
S_4d4c7371	Rev_01_Rep	2025-01-29	3	Nov/24-Mpox19	Validation	MVA	IgG	A27L	3.07078	2.94494
S_4d4c7371	Rev_01_Rep	2025-01-29	3	Nov/24-Mpox19	Validation	MVA	IgG	Delta	3.5195	2.65549
S_37bfc45f	Rev_01_Rep	2025-01-29	3	Nov/24-Mpox19	Validation	MVA	IgG	D8L	3.98019	3.72684
S_37bfc45f	Rev_01_Rep	2025-01-29	3	Nov/24-Mpox19	Validation	MVA	IgG	L1R	3.44886	3.90453
S_37bfc45f	Rev_01_Rep	2025-01-29	3	Nov/24-Mpox19	Validation	MVA	IgG	B5R	3.98078	3.56049
S_37bfc45f	Rev_01_Rep	2025-01-29	3	Nov/24-Mpox19	Validation	MVA	IgG	A33R	3.95871	3.5466
S_37bfc45f	Rev_01_Rep	2025-01-29	3	Nov/24-Mpox19	Validation	MVA	IgG	M1	3.20978	4.00422
S_37bfc45f	Rev_01_Rep	2025-01-29	3	Nov/24-Mpox19	Validation	MVA	IgG	ATI-N	3.03362	1.6333
S_37bfc45f	Rev_01_Rep	2025-01-29	3	Nov/24-Mpox19	Validation	MVA	IgG	B6	3.94743	3.28819
S_37bfc45f	Rev_01_Rep	2025-01-29	3	Nov/24-Mpox19	Validation	MVA	IgG	VACV	3.67113	2.9956
S_37bfc45f	Rev_01_Rep	2025-01-29	3	Nov/24-Mpox19	Validation	MVA	IgG	E8	4.02792	3.81659
S_37bfc45f	Rev_01_Rep	2025-01-29	3	Nov/24-Mpox19	Validation	MVA	IgG	A5L	2.91593	3.39756
S_37bfc45f	Rev_01_Rep	2025-01-29	3	Nov/24-Mpox19	Validation	MVA	IgG	A29	2.62941	2.46122
S_37bfc45f	Rev_01_Rep	2025-01-29	3	Nov/24-Mpox19	Validation	MVA	IgG	H3L	3.55582	3.43457
S_37bfc45f	Rev_01_Rep	2025-01-29	3	Nov/24-Mpox19	Validation	MVA	IgG	A35R	4.00805	3.60095
S_37bfc45f	Rev_01_Rep	2025-01-29	3	Nov/24-Mpox19	Validation	MVA	IgG	ATI-C	2.79796	3.51685
S_37bfc45f	Rev_01_Rep	2025-01-29	3	Nov/24-Mpox19	Validation	MVA	IgG	A27L	3.10687	2.98578
S_37bfc45f	Rev_01_Rep	2025-01-29	3	Nov/24-Mpox19	Validation	MVA	IgG	Delta	3.67965	2.93174
S_31eedcd5	Rev_01_Rep	2025-01-29	3	Nov/24-Mpox19	Validation	MVA	IgG	D8L	3.55194	3.02844
S_31eedcd5	Rev_01_Rep	2025-01-29	3	Nov/24-Mpox19	Validation	MVA	IgG	L1R	3.45583	3.9271
S_31eedcd5	Rev_01_Rep	2025-01-29	3	Nov/24-Mpox19	Validation	MVA	IgG	B5R	3.43632	2.74891
S_31eedcd5	Rev_01_Rep	2025-01-29	3	Nov/24-Mpox19	Validation	MVA	IgG	A33R	3.65763	3.06557
S_31eedcd5	Rev_01_Rep	2025-01-29	3	Nov/24-Mpox19	Validation	MVA	IgG	M1	3.38614	4.15798
S_31eedcd5	Rev_01_Rep	2025-01-29	3	Nov/24-Mpox19	Validation	MVA	IgG	ATI-N	3.45803	2.12382
S_31eedcd5	Rev_01_Rep	2025-01-29	3	Nov/24-Mpox19	Validation	MVA	IgG	B6	3.46427	2.60795
S_31eedcd5	Rev_01_Rep	2025-01-29	3	Nov/24-Mpox19	Validation	MVA	IgG	VACV	3.49651	2.71632
S_31eedcd5	Rev_01_Rep	2025-01-29	3	Nov/24-Mpox19	Validation	MVA	IgG	E8	3.58138	3.10177
S_31eedcd5	Rev_01_Rep	2025-01-29	3	Nov/24-Mpox19	Validation	MVA	IgG	A5L	3.56832	4.3222
S_31eedcd5	Rev_01_Rep	2025-01-29	3	Nov/24-Mpox19	Validation	MVA	IgG	A29	3.49914	3.49584
S_31eedcd5	Rev_01_Rep	2025-01-29	3	Nov/24-Mpox19	Validation	MVA	IgG	H3L	3.60233	3.4664
S_31eedcd5	Rev_01_Rep	2025-01-29	3	Nov/24-Mpox19	Validation	MVA	IgG	A35R	3.58872	2.96881
S_31eedcd5	Rev_01_Rep	2025-01-29	3	Nov/24-Mpox19	Validation	MVA	IgG	ATI-C	3.30675	4.15614
S_31eedcd5	Rev_01_Rep	2025-01-29	3	Nov/24-Mpox19	Validation	MVA	IgG	A27L	3.62263	3.56851
S_31eedcd5	Rev_01_Rep	2025-01-29	3	Nov/24-Mpox19	Validation	MVA	IgG	Delta	3.17289	2.02695
S_45e9cddb	Rev_01_Rep	2025-01-29	3	Nov/24-Mpox19	Validation	MVA	IgG	D8L	3.77379	3.36505
S_45e9cddb	Rev_01_Rep	2025-01-29	3	Nov/24-Mpox19	Validation	MVA	IgG	L1R	3.45117	3.9643
S_45e9cddb	Rev_01_Rep	2025-01-29	3	Nov/24-Mpox19	Validation	MVA	IgG	B5R	3.65576	3.02519
S_45e9cddb	Rev_01_Rep	2025-01-29	3	Nov/24-Mpox19	Validation	MVA	IgG	A33R	3.68681	3.10471
S_45e9cddb	Rev_01_Rep	2025-01-29	3	Nov/24-Mpox19	Validation	MVA	IgG	M1	3.42127	4.2117
S_45e9cddb	Rev_01_Rep	2025-01-29	3	Nov/24-Mpox19	Validation	MVA	IgG	ATI-N	3.44654	2.10968
S_45e9cddb	Rev_01_Rep	2025-01-29	3	Nov/24-Mpox19	Validation	MVA	IgG	B6	3.75565	2.98814
S_45e9cddb	Rev_01_Rep	2025-01-29	3	Nov/24-Mpox19	Validation	MVA	IgG	VACV	3.53186	2.76975
S_45e9cddb	Rev_01_Rep	2025-01-29	3	Nov/24-Mpox19	Validation	MVA	IgG	E8	3.858	3.48302
S_45e9cddb	Rev_01_Rep	2025-01-29	3	Nov/24-Mpox19	Validation	MVA	IgG	A5L	3.59588	4.38483
S_45e9cddb	Rev_01_Rep	2025-01-29	3	Nov/24-Mpox19	Validation	MVA	IgG	A29	3.51355	3.52716
S_45e9cddb	Rev_01_Rep	2025-01-29	3	Nov/24-Mpox19	Validation	MVA	IgG	H3L	3.58597	3.48898
S_45e9cddb	Rev_01_Rep	2025-01-29	3	Nov/24-Mpox19	Validation	MVA	IgG	A35R	3.58047	2.95813
S_45e9cddb	Rev_01_Rep	2025-01-29	3	Nov/24-Mpox19	Validation	MVA	IgG	ATI-C	3.35526	4.23972
S_45e9cddb	Rev_01_Rep	2025-01-29	3	Nov/24-Mpox19	Validation	MVA	IgG	A27L	3.6114	3.60624
S_45e9cddb	Rev_01_Rep	2025-01-29	3	Nov/24-Mpox19	Validation	MVA	IgG	Delta	3.21192	2.10713
S_a995c8ae	Rev_01_Rep	2025-01-29	3	Nov/24-Mpox19	Validation	MVA	IgG	D8L	4.21638	4.77512
S_a995c8ae	Rev_01_Rep	2025-01-29	3	Nov/24-Mpox19	Validation	MVA	IgG	L1R	2.97058	3.4133
S_a995c8ae	Rev_01_Rep	2025-01-29	3	Nov/24-Mpox19	Validation	MVA	IgG	B5R	3.12254	2.39185
S_a995c8ae	Rev_01_Rep	2025-01-29	3	Nov/24-Mpox19	Validation	MVA	IgG	A33R	3.6621	3.07152
S_a995c8ae	Rev_01_Rep	2025-01-29	3	Nov/24-Mpox19	Validation	MVA	IgG	M1	2.79727	3.52831
S_a995c8ae	Rev_01_Rep	2025-01-29	3	Nov/24-Mpox19	Validation	MVA	IgG	ATI-N	2.93752	1.5274
S_a995c8ae	Rev_01_Rep	2025-01-29	3	Nov/24-Mpox19	Validation	MVA	IgG	B6	3.15625	2.25584
S_a995c8ae	Rev_01_Rep	2025-01-29	3	Nov/24-Mpox19	Validation	MVA	IgG	VACV	3.44232	2.63689
S_a995c8ae	Rev_01_Rep	2025-01-29	3	Nov/24-Mpox19	Validation	MVA	IgG	E8	4.25604	4.52973
S_a995c8ae	Rev_01_Rep	2025-01-29	3	Nov/24-Mpox19	Validation	MVA	IgG	A5L	2.78211	3.19437
S_a995c8ae	Rev_01_Rep	2025-01-29	3	Nov/24-Mpox19	Validation	MVA	IgG	A29	3.07133	2.98998
S_a995c8ae	Rev_01_Rep	2025-01-29	3	Nov/24-Mpox19	Validation	MVA	IgG	H3L	3.17782	2.99557
S_a995c8ae	Rev_01_Rep	2025-01-29	3	Nov/24-Mpox19	Validation	MVA	IgG	A35R	3.65006	3.04959
S_a995c8ae	Rev_01_Rep	2025-01-29	3	Nov/24-Mpox19	Validation	MVA	IgG	ATI-C	2.36173	3.05891
S_a995c8ae	Rev_01_Rep	2025-01-29	3	Nov/24-Mpox19	Validation	MVA	IgG	A27L	3.07096	2.96249
S_a995c8ae	Rev_01_Rep	2025-01-29	3	Nov/24-Mpox19	Validation	MVA	IgG	Delta	3.47173	2.5747
S_0f709842	Rev_01_Rep	2025-01-29	3	Nov/24-Mpox19	Validation	MVA	IgG	D8L	4.13545	4.07394
S_0f709842	Rev_01_Rep	2025-01-29	3	Nov/24-Mpox19	Validation	MVA	IgG	L1R	3.70014	4.24178
S_0f709842	Rev_01_Rep	2025-01-29	3	Nov/24-Mpox19	Validation	MVA	IgG	B5R	4.08178	3.72745
S_0f709842	Rev_01_Rep	2025-01-29	3	Nov/24-Mpox19	Validation	MVA	IgG	A33R	3.48287	2.84387
S_0f709842	Rev_01_Rep	2025-01-29	3	Nov/24-Mpox19	Validation	MVA	IgG	M1	3.4463	4.11686
S_0f709842	Rev_01_Rep	2025-01-29	3	Nov/24-Mpox19	Validation	MVA	IgG	ATI-N	3.18441	1.80191
S_0f709842	Rev_01_Rep	2025-01-29	3	Nov/24-Mpox19	Validation	MVA	IgG	B6	4.12599	3.62241
S_0f709842	Rev_01_Rep	2025-01-29	3	Nov/24-Mpox19	Validation	MVA	IgG	VACV	3.65615	2.96993
S_0f709842	Rev_01_Rep	2025-01-29	3	Nov/24-Mpox19	Validation	MVA	IgG	E8	4.16483	4.09529
S_0f709842	Rev_01_Rep	2025-01-29	3	Nov/24-Mpox19	Validation	MVA	IgG	A5L	2.93475	3.58263
S_0f709842	Rev_01_Rep	2025-01-29	3	Nov/24-Mpox19	Validation	MVA	IgG	A29	2.44793	2.26957
S_0f709842	Rev_01_Rep	2025-01-29	3	Nov/24-Mpox19	Validation	MVA	IgG	H3L	3.49443	3.35689
S_0f709842	Rev_01_Rep	2025-01-29	3	Nov/24-Mpox19	Validation	MVA	IgG	A35R	3.4442	2.78752
S_0f709842	Rev_01_Rep	2025-01-29	3	Nov/24-Mpox19	Validation	MVA	IgG	ATI-C	3.02181	3.7177
S_0f709842	Rev_01_Rep	2025-01-29	3	Nov/24-Mpox19	Validation	MVA	IgG	A27L	2.67071	2.37373
S_0f709842	Rev_01_Rep	2025-01-29	3	Nov/24-Mpox19	Validation	MVA	IgG	Delta	3.69166	2.95328
S_382df214	Rev_01_Rep	2025-01-29	3	Nov/24-Mpox19	Validation	MVA	IgG	D8L	3.75997	3.38358
S_382df214	Rev_01_Rep	2025-01-29	3	Nov/24-Mpox19	Validation	MVA	IgG	L1R	3.344	3.72503
S_382df214	Rev_01_Rep	2025-01-29	3	Nov/24-Mpox19	Validation	MVA	IgG	B5R	3.67177	3.0467
S_382df214	Rev_01_Rep	2025-01-29	3	Nov/24-Mpox19	Validation	MVA	IgG	A33R	2.99564	2.28964
S_382df214	Rev_01_Rep	2025-01-29	3	Nov/24-Mpox19	Validation	MVA	IgG	M1	3.08404	3.83027
S_382df214	Rev_01_Rep	2025-01-29	3	Nov/24-Mpox19	Validation	MVA	IgG	ATI-N	2.86332	1.44599
S_382df214	Rev_01_Rep	2025-01-29	3	Nov/24-Mpox19	Validation	MVA	IgG	B6	3.61247	2.79308
S_382df214	Rev_01_Rep	2025-01-29	3	Nov/24-Mpox19	Validation	MVA	IgG	VACV	3.31408	2.45878
S_382df214	Rev_01_Rep	2025-01-29	3	Nov/24-Mpox19	Validation	MVA	IgG	E8	3.82125	3.4674
S_382df214	Rev_01_Rep	2025-01-29	3	Nov/24-Mpox19	Validation	MVA	IgG	A5L	2.80754	3.33256
S_382df214	Rev_01_Rep	2025-01-29	3	Nov/24-Mpox19	Validation	MVA	IgG	A29	2.46315	2.28591
S_382df214	Rev_01_Rep	2025-01-29	3	Nov/24-Mpox19	Validation	MVA	IgG	H3L	3.18498	2.9794
S_382df214	Rev_01_Rep	2025-01-29	3	Nov/24-Mpox19	Validation	MVA	IgG	A35R	2.87506	2.13678
S_382df214	Rev_01_Rep	2025-01-29	3	Nov/24-Mpox19	Validation	MVA	IgG	ATI-C	3.05461	3.76595
S_382df214	Rev_01_Rep	2025-01-29	3	Nov/24-Mpox19	Validation	MVA	IgG	A27L	2.66745	2.3703
S_382df214	Rev_01_Rep	2025-01-29	3	Nov/24-Mpox19	Validation	MVA	IgG	Delta	3.37208	2.40383
S_07545c97	Rev_01_Rep	2025-01-29	3	Nov/24-Mpox19	Validation	MVA	IgG	D8L	3.94505	3.66947
S_07545c97	Rev_01_Rep	2025-01-29	3	Nov/24-Mpox19	Validation	MVA	IgG	L1R	3.39463	3.82743
S_07545c97	Rev_01_Rep	2025-01-29	3	Nov/24-Mpox19	Validation	MVA	IgG	B5R	3.9145	3.4207
S_07545c97	Rev_01_Rep	2025-01-29	3	Nov/24-Mpox19	Validation	MVA	IgG	A33R	3.24092	2.56143
S_07545c97	Rev_01_Rep	2025-01-29	3	Nov/24-Mpox19	Validation	MVA	IgG	M1	3.09899	3.9125
S_07545c97	Rev_01_Rep	2025-01-29	3	Nov/24-Mpox19	Validation	MVA	IgG	ATI-N	2.92012	1.5083
S_07545c97	Rev_01_Rep	2025-01-29	3	Nov/24-Mpox19	Validation	MVA	IgG	B6	3.87052	3.16114
S_07545c97	Rev_01_Rep	2025-01-29	3	Nov/24-Mpox19	Validation	MVA	IgG	VACV	3.44075	2.63463
S_07545c97	Rev_01_Rep	2025-01-29	3	Nov/24-Mpox19	Validation	MVA	IgG	E8	3.93744	3.65772
S_07545c97	Rev_01_Rep	2025-01-29	3	Nov/24-Mpox19	Validation	MVA	IgG	A5L	2.83601	3.37972
S_07545c97	Rev_01_Rep	2025-01-29	3	Nov/24-Mpox19	Validation	MVA	IgG	A29	2.5682	2.39728
S_07545c97	Rev_01_Rep	2025-01-29	3	Nov/24-Mpox19	Validation	MVA	IgG	H3L	3.31513	3.13843
S_07545c97	Rev_01_Rep	2025-01-29	3	Nov/24-Mpox19	Validation	MVA	IgG	A35R	3.13672	2.42907
S_07545c97	Rev_01_Rep	2025-01-29	3	Nov/24-Mpox19	Validation	MVA	IgG	ATI-C	3.04825	3.77176
S_07545c97	Rev_01_Rep	2025-01-29	3	Nov/24-Mpox19	Validation	MVA	IgG	A27L	2.87099	2.86074
S_07545c97	Rev_01_Rep	2025-01-29	3	Nov/24-Mpox19	Validation	MVA	IgG	Delta	3.45576	2.54762
S_a6d9d848	Rev_01_Rep	2025-01-29	3	Nov/24-Mpox19	Validation	MVA	IgG	D8L	2.98	2.37959
S_a6d9d848	Rev_01_Rep	2025-01-29	3	Nov/24-Mpox19	Validation	MVA	IgG	L1R	2.8739	3.20169
S_a6d9d848	Rev_01_Rep	2025-01-29	3	Nov/24-Mpox19	Validation	MVA	IgG	B5R	2.74194	1.98006
S_a6d9d848	Rev_01_Rep	2025-01-29	3	Nov/24-Mpox19	Validation	MVA	IgG	A33R	2.9652	2.25631
S_a6d9d848	Rev_01_Rep	2025-01-29	3	Nov/24-Mpox19	Validation	MVA	IgG	M1	2.83187	3.45014
S_a6d9d848	Rev_01_Rep	2025-01-29	3	Nov/24-Mpox19	Validation	MVA	IgG	ATI-N	2.85095	1.43243
S_a6d9d848	Rev_01_Rep	2025-01-29	3	Nov/24-Mpox19	Validation	MVA	IgG	B6	2.91328	1.99289
S_a6d9d848	Rev_01_Rep	2025-01-29	3	Nov/24-Mpox19	Validation	MVA	IgG	VACV	2.80312	1.82557
S_a6d9d848	Rev_01_Rep	2025-01-29	3	Nov/24-Mpox19	Validation	MVA	IgG	E8	2.82347	2.20724
S_a6d9d848	Rev_01_Rep	2025-01-29	3	Nov/24-Mpox19	Validation	MVA	IgG	A5L	3.02592	3.7374
S_a6d9d848	Rev_01_Rep	2025-01-29	3	Nov/24-Mpox19	Validation	MVA	IgG	A29	2.75626	2.59247
S_a6d9d848	Rev_01_Rep	2025-01-29	3	Nov/24-Mpox19	Validation	MVA	IgG	H3L	2.93952	2.55145
S_a6d9d848	Rev_01_Rep	2025-01-29	3	Nov/24-Mpox19	Validation	MVA	IgG	A35R	2.8848	2.14762
S_a6d9d848	Rev_01_Rep	2025-01-29	3	Nov/24-Mpox19	Validation	MVA	IgG	ATI-C	2.60531	3.16708
S_a6d9d848	Rev_01_Rep	2025-01-29	3	Nov/24-Mpox19	Validation	MVA	IgG	A27L	3.01389	2.73473
S_a6d9d848	Rev_01_Rep	2025-01-29	3	Nov/24-Mpox19	Validation	MVA	IgG	Delta	2.86864	1.02752
M_00a9cd33	Rev_01_Rep	2025-01-29	3	Nov/24-Mpox19	Validation	MPXV	IgG	D8L	2.76716	2.15628
M_00a9cd33	Rev_01_Rep	2025-01-29	3	Nov/24-Mpox19	Validation	MPXV	IgG	L1R	2.99255	3.39342
M_00a9cd33	Rev_01_Rep	2025-01-29	3	Nov/24-Mpox19	Validation	MPXV	IgG	B5R	2.74155	1.97964
M_00a9cd33	Rev_01_Rep	2025-01-29	3	Nov/24-Mpox19	Validation	MPXV	IgG	A33R	3.39235	3.28637
M_00a9cd33	Rev_01_Rep	2025-01-29	3	Nov/24-Mpox19	Validation	MPXV	IgG	M1	2.72916	3.49078
M_00a9cd33	Rev_01_Rep	2025-01-29	3	Nov/24-Mpox19	Validation	MPXV	IgG	ATI-N	2.82705	1.40621
M_00a9cd33	Rev_01_Rep	2025-01-29	3	Nov/24-Mpox19	Validation	MPXV	IgG	B6	2.67025	1.73025
M_00a9cd33	Rev_01_Rep	2025-01-29	3	Nov/24-Mpox19	Validation	MPXV	IgG	VACV	2.6902	1.69205
M_00a9cd33	Rev_01_Rep	2025-01-29	3	Nov/24-Mpox19	Validation	MPXV	IgG	E8	2.8451	2.23163
M_00a9cd33	Rev_01_Rep	2025-01-29	3	Nov/24-Mpox19	Validation	MPXV	IgG	A5L	3.23967	3.77696
M_00a9cd33	Rev_01_Rep	2025-01-29	3	Nov/24-Mpox19	Validation	MPXV	IgG	A29	3.89883	4.03955
M_00a9cd33	Rev_01_Rep	2025-01-29	3	Nov/24-Mpox19	Validation	MPXV	IgG	H3L	3.71784	3.73098
M_00a9cd33	Rev_01_Rep	2025-01-29	3	Nov/24-Mpox19	Validation	MPXV	IgG	A35R	3.73858	3.52508
M_00a9cd33	Rev_01_Rep	2025-01-29	3	Nov/24-Mpox19	Validation	MPXV	IgG	ATI-C	2.94374	3.699
M_00a9cd33	Rev_01_Rep	2025-01-29	3	Nov/24-Mpox19	Validation	MPXV	IgG	A27L	3.89749	3.92506
M_00a9cd33	Rev_01_Rep	2025-01-29	3	Nov/24-Mpox19	Validation	MPXV	IgG	Delta	2.45332	0.340879
M_74145015	Rev_01_Rep	2025-01-29	3	Nov/24-Mpox19	Validation	MPXV	IgG	D8L	2.52048	1.89282
M_74145015	Rev_01_Rep	2025-01-29	3	Nov/24-Mpox19	Validation	MPXV	IgG	L1R	3.57496	3.98341
M_74145015	Rev_01_Rep	2025-01-29	3	Nov/24-Mpox19	Validation	MPXV	IgG	B5R	2.78675	2.02857
M_74145015	Rev_01_Rep	2025-01-29	3	Nov/24-Mpox19	Validation	MPXV	IgG	A33R	3.11711	2.42322
M_74145015	Rev_01_Rep	2025-01-29	3	Nov/24-Mpox19	Validation	MPXV	IgG	M1	3.28421	4.01963
M_74145015	Rev_01_Rep	2025-01-29	3	Nov/24-Mpox19	Validation	MPXV	IgG	ATI-N	2.68305	1.24762
M_74145015	Rev_01_Rep	2025-01-29	3	Nov/24-Mpox19	Validation	MPXV	IgG	B6	2.71054	1.77423
M_74145015	Rev_01_Rep	2025-01-29	3	Nov/24-Mpox19	Validation	MPXV	IgG	VACV	2.25285	1.15775
M_74145015	Rev_01_Rep	2025-01-29	3	Nov/24-Mpox19	Validation	MPXV	IgG	E8	2.32428	1.62105
M_74145015	Rev_01_Rep	2025-01-29	3	Nov/24-Mpox19	Validation	MPXV	IgG	A5L	2.64738	3.03934
M_74145015	Rev_01_Rep	2025-01-29	3	Nov/24-Mpox19	Validation	MPXV	IgG	A29	2.62839	2.46016
M_74145015	Rev_01_Rep	2025-01-29	3	Nov/24-Mpox19	Validation	MPXV	IgG	H3L	2.96988	2.58483
M_74145015	Rev_01_Rep	2025-01-29	3	Nov/24-Mpox19	Validation	MPXV	IgG	A35R	2.95785	2.22893
M_74145015	Rev_01_Rep	2025-01-29	3	Nov/24-Mpox19	Validation	MPXV	IgG	ATI-C	2.41497	3.15041
M_74145015	Rev_01_Rep	2025-01-29	3	Nov/24-Mpox19	Validation	MPXV	IgG	A27L	2.26951	1.93199
M_74145015	Rev_01_Rep	2025-01-29	3	Nov/24-Mpox19	Validation	MPXV	IgG	Delta	1.87506	0.340879
M_e5a445dd	Rev_01_Rep	2025-01-29	3	Nov/24-Mpox19	Validation	MPXV	IgG	D8L	2.79134	2.18167
M_e5a445dd	Rev_01_Rep	2025-01-29	3	Nov/24-Mpox19	Validation	MPXV	IgG	L1R	3.00173	3.43934
M_e5a445dd	Rev_01_Rep	2025-01-29	3	Nov/24-Mpox19	Validation	MPXV	IgG	B5R	2.67117	1.903
M_e5a445dd	Rev_01_Rep	2025-01-29	3	Nov/24-Mpox19	Validation	MPXV	IgG	A33R	3.37254	3.21827
M_e5a445dd	Rev_01_Rep	2025-01-29	3	Nov/24-Mpox19	Validation	MPXV	IgG	M1	2.71933	3.55172
M_e5a445dd	Rev_01_Rep	2025-01-29	3	Nov/24-Mpox19	Validation	MPXV	IgG	ATI-N	2.89042	1.47571
M_e5a445dd	Rev_01_Rep	2025-01-29	3	Nov/24-Mpox19	Validation	MPXV	IgG	B6	2.61805	1.67284
M_e5a445dd	Rev_01_Rep	2025-01-29	3	Nov/24-Mpox19	Validation	MPXV	IgG	VACV	2.60206	1.58751
M_e5a445dd	Rev_01_Rep	2025-01-29	3	Nov/24-Mpox19	Validation	MPXV	IgG	E8	2.8109	2.19306
M_e5a445dd	Rev_01_Rep	2025-01-29	3	Nov/24-Mpox19	Validation	MPXV	IgG	A5L	3.22194	3.83831
M_e5a445dd	Rev_01_Rep	2025-01-29	3	Nov/24-Mpox19	Validation	MPXV	IgG	A29	3.82263	3.91744
M_e5a445dd	Rev_01_Rep	2025-01-29	3	Nov/24-Mpox19	Validation	MPXV	IgG	H3L	3.64335	3.65378
M_e5a445dd	Rev_01_Rep	2025-01-29	3	Nov/24-Mpox19	Validation	MPXV	IgG	A35R	3.72981	3.46785
M_e5a445dd	Rev_01_Rep	2025-01-29	3	Nov/24-Mpox19	Validation	MPXV	IgG	ATI-C	2.88053	3.72914
M_e5a445dd	Rev_01_Rep	2025-01-29	3	Nov/24-Mpox19	Validation	MPXV	IgG	A27L	3.82963	3.8415
M_e5a445dd	Rev_01_Rep	2025-01-29	3	Nov/24-Mpox19	Validation	MPXV	IgG	Delta	2.20952	0.340879
M_f79cc2ef	Rev_01_Rep	2025-01-29	3	Nov/24-Mpox19	Validation	MPXV	IgG	D8L	2.95832	2.35677
M_f79cc2ef	Rev_01_Rep	2025-01-29	3	Nov/24-Mpox19	Validation	MPXV	IgG	L1R	3.08493	3.39872
M_f79cc2ef	Rev_01_Rep	2025-01-29	3	Nov/24-Mpox19	Validation	MPXV	IgG	B5R	3.43088	2.74242
M_f79cc2ef	Rev_01_Rep	2025-01-29	3	Nov/24-Mpox19	Validation	MPXV	IgG	A33R	3.06108	2.36145
M_f79cc2ef	Rev_01_Rep	2025-01-29	3	Nov/24-Mpox19	Validation	MPXV	IgG	M1	3.02612	3.66305
M_f79cc2ef	Rev_01_Rep	2025-01-29	3	Nov/24-Mpox19	Validation	MPXV	IgG	ATI-N	3.02531	1.62409
M_f79cc2ef	Rev_01_Rep	2025-01-29	3	Nov/24-Mpox19	Validation	MPXV	IgG	B6	3.23401	2.3419
M_f79cc2ef	Rev_01_Rep	2025-01-29	3	Nov/24-Mpox19	Validation	MPXV	IgG	VACV	3.08583	2.16581
M_f79cc2ef	Rev_01_Rep	2025-01-29	3	Nov/24-Mpox19	Validation	MPXV	IgG	E8	2.97336	2.37616
M_f79cc2ef	Rev_01_Rep	2025-01-29	3	Nov/24-Mpox19	Validation	MPXV	IgG	A5L	3.27427	3.6493
M_f79cc2ef	Rev_01_Rep	2025-01-29	3	Nov/24-Mpox19	Validation	MPXV	IgG	A29	3.27681	3.18265
M_f79cc2ef	Rev_01_Rep	2025-01-29	3	Nov/24-Mpox19	Validation	MPXV	IgG	H3L	3.70817	3.67433
M_f79cc2ef	Rev_01_Rep	2025-01-29	3	Nov/24-Mpox19	Validation	MPXV	IgG	A35R	3.40883	2.74472
M_f79cc2ef	Rev_01_Rep	2025-01-29	3	Nov/24-Mpox19	Validation	MPXV	IgG	ATI-C	3.2003	3.88152
M_f79cc2ef	Rev_01_Rep	2025-01-29	3	Nov/24-Mpox19	Validation	MPXV	IgG	A27L	3.31429	3.10882
M_f79cc2ef	Rev_01_Rep	2025-01-29	3	Nov/24-Mpox19	Validation	MPXV	IgG	Delta	2.7352	0.340879
N_a260d1f2	Rev_01_Rep	2025-01-29	4	Nov/24-Mpox19	Validation	Pre	IgG	D8L	3.04727	2.44513
N_a260d1f2	Rev_01_Rep	2025-01-29	4	Nov/24-Mpox19	Validation	Pre	IgG	L1R	2.63246	2.91974
N_a260d1f2	Rev_01_Rep	2025-01-29	4	Nov/24-Mpox19	Validation	Pre	IgG	B5R	2.66276	1.86528
N_a260d1f2	Rev_01_Rep	2025-01-29	4	Nov/24-Mpox19	Validation	Pre	IgG	A33R	2.78604	2.06639
N_a260d1f2	Rev_01_Rep	2025-01-29	4	Nov/24-Mpox19	Validation	Pre	IgG	M1	2.88081	3.63538
N_a260d1f2	Rev_01_Rep	2025-01-29	4	Nov/24-Mpox19	Validation	Pre	IgG	ATI-N	3.17768	1.78697
N_a260d1f2	Rev_01_Rep	2025-01-29	4	Nov/24-Mpox19	Validation	Pre	IgG	B6	2.93146	1.99677
N_a260d1f2	Rev_01_Rep	2025-01-29	4	Nov/24-Mpox19	Validation	Pre	IgG	VACV	2.54033	1.4779
N_a260d1f2	Rev_01_Rep	2025-01-29	4	Nov/24-Mpox19	Validation	Pre	IgG	E8	3.0141	2.39459
N_a260d1f2	Rev_01_Rep	2025-01-29	4	Nov/24-Mpox19	Validation	Pre	IgG	A5L	3.56543	4.08583
N_a260d1f2	Rev_01_Rep	2025-01-29	4	Nov/24-Mpox19	Validation	Pre	IgG	A29	2.6721	2.48019
N_a260d1f2	Rev_01_Rep	2025-01-29	4	Nov/24-Mpox19	Validation	Pre	IgG	H3L	3.105	2.7351
N_a260d1f2	Rev_01_Rep	2025-01-29	4	Nov/24-Mpox19	Validation	Pre	IgG	A35R	2.72016	1.96412
N_a260d1f2	Rev_01_Rep	2025-01-29	4	Nov/24-Mpox19	Validation	Pre	IgG	ATI-C	2.77085	3.34542
N_a260d1f2	Rev_01_Rep	2025-01-29	4	Nov/24-Mpox19	Validation	Pre	IgG	A27L	2.82478	2.47077
N_a260d1f2	Rev_01_Rep	2025-01-29	4	Nov/24-Mpox19	Validation	Pre	IgG	Delta	2.60369	0.493197
N_5fa4f0bb	Rev_01_Rep	2025-01-29	4	Nov/24-Mpox19	Validation	Pre	IgG	D8L	2.91593	2.30579
N_5fa4f0bb	Rev_01_Rep	2025-01-29	4	Nov/24-Mpox19	Validation	Pre	IgG	L1R	2.77815	3.09
N_5fa4f0bb	Rev_01_Rep	2025-01-29	4	Nov/24-Mpox19	Validation	Pre	IgG	B5R	2.74507	1.95535
N_5fa4f0bb	Rev_01_Rep	2025-01-29	4	Nov/24-Mpox19	Validation	Pre	IgG	A33R	2.7767	2.05674
N_5fa4f0bb	Rev_01_Rep	2025-01-29	4	Nov/24-Mpox19	Validation	Pre	IgG	M1	2.73239	3.35298
N_5fa4f0bb	Rev_01_Rep	2025-01-29	4	Nov/24-Mpox19	Validation	Pre	IgG	ATI-N	3.5358	2.18921
N_5fa4f0bb	Rev_01_Rep	2025-01-29	4	Nov/24-Mpox19	Validation	Pre	IgG	B6	2.55084	1.57617
N_5fa4f0bb	Rev_01_Rep	2025-01-29	4	Nov/24-Mpox19	Validation	Pre	IgG	VACV	2.55751	1.49937
N_5fa4f0bb	Rev_01_Rep	2025-01-29	4	Nov/24-Mpox19	Validation	Pre	IgG	E8	2.79796	2.15967
N_5fa4f0bb	Rev_01_Rep	2025-01-29	4	Nov/24-Mpox19	Validation	Pre	IgG	A5L	3.36829	3.79527
N_5fa4f0bb	Rev_01_Rep	2025-01-29	4	Nov/24-Mpox19	Validation	Pre	IgG	A29	2.67624	2.48449
N_5fa4f0bb	Rev_01_Rep	2025-01-29	4	Nov/24-Mpox19	Validation	Pre	IgG	H3L	3.21152	2.86558
N_5fa4f0bb	Rev_01_Rep	2025-01-29	4	Nov/24-Mpox19	Validation	Pre	IgG	A35R	2.7352	1.98058
N_5fa4f0bb	Rev_01_Rep	2025-01-29	4	Nov/24-Mpox19	Validation	Pre	IgG	ATI-C	3.33925	3.94108
N_5fa4f0bb	Rev_01_Rep	2025-01-29	4	Nov/24-Mpox19	Validation	Pre	IgG	A27L	2.70286	2.3442
N_5fa4f0bb	Rev_01_Rep	2025-01-29	4	Nov/24-Mpox19	Validation	Pre	IgG	Delta	2.62377	0.645433
N_b7929fa7	Rev_01_Rep	2025-01-29	4	Nov/24-Mpox19	Validation	Pre	IgG	D8L	3.086	2.48658
N_b7929fa7	Rev_01_Rep	2025-01-29	4	Nov/24-Mpox19	Validation	Pre	IgG	L1R	2.85733	3.06587
N_b7929fa7	Rev_01_Rep	2025-01-29	4	Nov/24-Mpox19	Validation	Pre	IgG	B5R	3.15336	2.40052
N_b7929fa7	Rev_01_Rep	2025-01-29	4	Nov/24-Mpox19	Validation	Pre	IgG	A33R	2.91908	2.20334
N_b7929fa7	Rev_01_Rep	2025-01-29	4	Nov/24-Mpox19	Validation	Pre	IgG	M1	2.85309	3.35783
N_b7929fa7	Rev_01_Rep	2025-01-29	4	Nov/24-Mpox19	Validation	Pre	IgG	ATI-N	3.17768	1.78697
N_b7929fa7	Rev_01_Rep	2025-01-29	4	Nov/24-Mpox19	Validation	Pre	IgG	B6	2.98989	2.06057
N_b7929fa7	Rev_01_Rep	2025-01-29	4	Nov/24-Mpox19	Validation	Pre	IgG	VACV	2.7574	1.74563
N_b7929fa7	Rev_01_Rep	2025-01-29	4	Nov/24-Mpox19	Validation	Pre	IgG	E8	2.87011	2.23779
N_b7929fa7	Rev_01_Rep	2025-01-29	4	Nov/24-Mpox19	Validation	Pre	IgG	A5L	3.12905	3.4512
N_b7929fa7	Rev_01_Rep	2025-01-29	4	Nov/24-Mpox19	Validation	Pre	IgG	A29	2.84073	2.65509
N_b7929fa7	Rev_01_Rep	2025-01-29	4	Nov/24-Mpox19	Validation	Pre	IgG	H3L	3.1726	2.81707
N_b7929fa7	Rev_01_Rep	2025-01-29	4	Nov/24-Mpox19	Validation	Pre	IgG	A35R	2.92324	2.18468
N_b7929fa7	Rev_01_Rep	2025-01-29	4	Nov/24-Mpox19	Validation	Pre	IgG	ATI-C	2.97336	3.51895
N_b7929fa7	Rev_01_Rep	2025-01-29	4	Nov/24-Mpox19	Validation	Pre	IgG	A27L	2.90822	2.55756
N_b7929fa7	Rev_01_Rep	2025-01-29	4	Nov/24-Mpox19	Validation	Pre	IgG	Delta	2.67071	0.914631
N_1b9ddda8	Rev_01_Rep	2025-01-29	4	Nov/24-Mpox19	Validation	Pre	IgG	D8L	2.45788	1.80919
N_1b9ddda8	Rev_01_Rep	2025-01-29	4	Nov/24-Mpox19	Validation	Pre	IgG	L1R	2.12222	2.22545
N_1b9ddda8	Rev_01_Rep	2025-01-29	4	Nov/24-Mpox19	Validation	Pre	IgG	B5R	2.12222	1.22043
N_1b9ddda8	Rev_01_Rep	2025-01-29	4	Nov/24-Mpox19	Validation	Pre	IgG	A33R	2.32634	1.56892
N_1b9ddda8	Rev_01_Rep	2025-01-29	4	Nov/24-Mpox19	Validation	Pre	IgG	M1	2.29447	2.87927
N_1b9ddda8	Rev_01_Rep	2025-01-29	4	Nov/24-Mpox19	Validation	Pre	IgG	ATI-N	2.60853	1.19956
N_1b9ddda8	Rev_01_Rep	2025-01-29	4	Nov/24-Mpox19	Validation	Pre	IgG	B6	2.08279	0.990512
N_1b9ddda8	Rev_01_Rep	2025-01-29	4	Nov/24-Mpox19	Validation	Pre	IgG	VACV	1.97313	0.686284
N_1b9ddda8	Rev_01_Rep	2025-01-29	4	Nov/24-Mpox19	Validation	Pre	IgG	E8	2.00432	1.22276
N_1b9ddda8	Rev_01_Rep	2025-01-29	4	Nov/24-Mpox19	Validation	Pre	IgG	A5L	2.70415	3.02247
N_1b9ddda8	Rev_01_Rep	2025-01-29	4	Nov/24-Mpox19	Validation	Pre	IgG	A29	1.99564	1.70512
N_1b9ddda8	Rev_01_Rep	2025-01-29	4	Nov/24-Mpox19	Validation	Pre	IgG	H3L	2.50106	2.06312
N_1b9ddda8	Rev_01_Rep	2025-01-29	4	Nov/24-Mpox19	Validation	Pre	IgG	A35R	2.28103	1.45622
N_1b9ddda8	Rev_01_Rep	2025-01-29	4	Nov/24-Mpox19	Validation	Pre	IgG	ATI-C	2.12222	2.65001
N_1b9ddda8	Rev_01_Rep	2025-01-29	4	Nov/24-Mpox19	Validation	Pre	IgG	A27L	2.21617	1.8112
N_1b9ddda8	Rev_01_Rep	2025-01-29	4	Nov/24-Mpox19	Validation	Pre	IgG	Delta	2.52179	0
N_54f2cb8b	Rev_01_Rep	2025-01-29	4	Nov/24-Mpox19	Validation	Pre	IgG	D8L	2.5682	1.93325
N_54f2cb8b	Rev_01_Rep	2025-01-29	4	Nov/24-Mpox19	Validation	Pre	IgG	L1R	2.61437	2.91694
N_54f2cb8b	Rev_01_Rep	2025-01-29	4	Nov/24-Mpox19	Validation	Pre	IgG	B5R	2.41078	1.5805
N_54f2cb8b	Rev_01_Rep	2025-01-29	4	Nov/24-Mpox19	Validation	Pre	IgG	A33R	2.32838	1.5713
N_54f2cb8b	Rev_01_Rep	2025-01-29	4	Nov/24-Mpox19	Validation	Pre	IgG	M1	2.5172	3.18341
N_54f2cb8b	Rev_01_Rep	2025-01-29	4	Nov/24-Mpox19	Validation	Pre	IgG	ATI-N	3.06315	1.66704
N_54f2cb8b	Rev_01_Rep	2025-01-29	4	Nov/24-Mpox19	Validation	Pre	IgG	B6	2.3962	1.39594
N_54f2cb8b	Rev_01_Rep	2025-01-29	4	Nov/24-Mpox19	Validation	Pre	IgG	VACV	2.20952	1.04306
N_54f2cb8b	Rev_01_Rep	2025-01-29	4	Nov/24-Mpox19	Validation	Pre	IgG	E8	2.22272	1.50872
N_54f2cb8b	Rev_01_Rep	2025-01-29	4	Nov/24-Mpox19	Validation	Pre	IgG	A5L	2.98	3.29109
N_54f2cb8b	Rev_01_Rep	2025-01-29	4	Nov/24-Mpox19	Validation	Pre	IgG	A29	2.06446	1.79649
N_54f2cb8b	Rev_01_Rep	2025-01-29	4	Nov/24-Mpox19	Validation	Pre	IgG	H3L	2.72222	2.30427
N_54f2cb8b	Rev_01_Rep	2025-01-29	4	Nov/24-Mpox19	Validation	Pre	IgG	A35R	2.13988	1.27211
N_54f2cb8b	Rev_01_Rep	2025-01-29	4	Nov/24-Mpox19	Validation	Pre	IgG	ATI-C	3.53958	4.25912
N_54f2cb8b	Rev_01_Rep	2025-01-29	4	Nov/24-Mpox19	Validation	Pre	IgG	A27L	3.75846	3.61842
N_54f2cb8b	Rev_01_Rep	2025-01-29	4	Nov/24-Mpox19	Validation	Pre	IgG	Delta	2.4456	0
N_ecd1bf09	Rev_01_Rep	2025-01-29	4	Nov/24-Mpox19	Validation	Pre	IgG	D8L	3.22363	2.63641
N_ecd1bf09	Rev_01_Rep	2025-01-29	4	Nov/24-Mpox19	Validation	Pre	IgG	L1R	3.18512	3.44715
N_ecd1bf09	Rev_01_Rep	2025-01-29	4	Nov/24-Mpox19	Validation	Pre	IgG	B5R	3.23401	2.49107
N_ecd1bf09	Rev_01_Rep	2025-01-29	4	Nov/24-Mpox19	Validation	Pre	IgG	A33R	3.26998	2.5718
N_ecd1bf09	Rev_01_Rep	2025-01-29	4	Nov/24-Mpox19	Validation	Pre	IgG	M1	3.07628	3.65338
N_ecd1bf09	Rev_01_Rep	2025-01-29	4	Nov/24-Mpox19	Validation	Pre	IgG	ATI-N	3.62987	2.30646
N_ecd1bf09	Rev_01_Rep	2025-01-29	4	Nov/24-Mpox19	Validation	Pre	IgG	B6	3.07115	2.14969
N_ecd1bf09	Rev_01_Rep	2025-01-29	4	Nov/24-Mpox19	Validation	Pre	IgG	VACV	3.11059	2.18276
N_ecd1bf09	Rev_01_Rep	2025-01-29	4	Nov/24-Mpox19	Validation	Pre	IgG	E8	3.28058	2.69502
N_ecd1bf09	Rev_01_Rep	2025-01-29	4	Nov/24-Mpox19	Validation	Pre	IgG	A5L	3.75358	4.22236
N_ecd1bf09	Rev_01_Rep	2025-01-29	4	Nov/24-Mpox19	Validation	Pre	IgG	A29	3.36078	3.22368
N_ecd1bf09	Rev_01_Rep	2025-01-29	4	Nov/24-Mpox19	Validation	Pre	IgG	H3L	3.3091	2.99247
N_ecd1bf09	Rev_01_Rep	2025-01-29	4	Nov/24-Mpox19	Validation	Pre	IgG	A35R	3.24674	2.53994
N_ecd1bf09	Rev_01_Rep	2025-01-29	4	Nov/24-Mpox19	Validation	Pre	IgG	ATI-C	3.46872	4.15802
N_ecd1bf09	Rev_01_Rep	2025-01-29	4	Nov/24-Mpox19	Validation	Pre	IgG	A27L	3.20871	3.05884
N_ecd1bf09	Rev_01_Rep	2025-01-29	4	Nov/24-Mpox19	Validation	Pre	IgG	Delta	2.8704	1.5684
N_6e41392a	Rev_01_Rep	2025-01-29	4	Nov/24-Mpox19	Validation	Pre	IgG	D8L	2.7007	2.07734
N_6e41392a	Rev_01_Rep	2025-01-29	4	Nov/24-Mpox19	Validation	Pre	IgG	L1R	2.20817	2.32972
N_6e41392a	Rev_01_Rep	2025-01-29	4	Nov/24-Mpox19	Validation	Pre	IgG	B5R	2.51851	1.70446
N_6e41392a	Rev_01_Rep	2025-01-29	4	Nov/24-Mpox19	Validation	Pre	IgG	A33R	2.23172	1.4556
N_6e41392a	Rev_01_Rep	2025-01-29	4	Nov/24-Mpox19	Validation	Pre	IgG	M1	2.35698	2.88781
N_6e41392a	Rev_01_Rep	2025-01-29	4	Nov/24-Mpox19	Validation	Pre	IgG	ATI-N	2.8791	1.47792
N_6e41392a	Rev_01_Rep	2025-01-29	4	Nov/24-Mpox19	Validation	Pre	IgG	B6	2.78569	1.83763
N_6e41392a	Rev_01_Rep	2025-01-29	4	Nov/24-Mpox19	Validation	Pre	IgG	VACV	2.1271	0.924825
N_6e41392a	Rev_01_Rep	2025-01-29	4	Nov/24-Mpox19	Validation	Pre	IgG	E8	2.06819	1.31033
N_6e41392a	Rev_01_Rep	2025-01-29	4	Nov/24-Mpox19	Validation	Pre	IgG	A5L	3.06819	3.41699
N_6e41392a	Rev_01_Rep	2025-01-29	4	Nov/24-Mpox19	Validation	Pre	IgG	A29	2.52048	2.32126
N_6e41392a	Rev_01_Rep	2025-01-29	4	Nov/24-Mpox19	Validation	Pre	IgG	H3L	2.35603	1.90104
N_6e41392a	Rev_01_Rep	2025-01-29	4	Nov/24-Mpox19	Validation	Pre	IgG	A35R	2.0569	1.15568
N_6e41392a	Rev_01_Rep	2025-01-29	4	Nov/24-Mpox19	Validation	Pre	IgG	ATI-C	2.80346	3.34945
N_6e41392a	Rev_01_Rep	2025-01-29	4	Nov/24-Mpox19	Validation	Pre	IgG	A27L	3.11959	2.78167
N_6e41392a	Rev_01_Rep	2025-01-29	4	Nov/24-Mpox19	Validation	Pre	IgG	Delta	2.58092	0.271101
N_0b70e35e	Rev_01_Rep	2025-01-29	4	Nov/24-Mpox19	Validation	Pre	IgG	D8L	2.8488	2.23485
N_0b70e35e	Rev_01_Rep	2025-01-29	4	Nov/24-Mpox19	Validation	Pre	IgG	L1R	2.716	2.99795
N_0b70e35e	Rev_01_Rep	2025-01-29	4	Nov/24-Mpox19	Validation	Pre	IgG	B5R	2.64982	1.85103
N_0b70e35e	Rev_01_Rep	2025-01-29	4	Nov/24-Mpox19	Validation	Pre	IgG	A33R	2.72346	2.00158
N_0b70e35e	Rev_01_Rep	2025-01-29	4	Nov/24-Mpox19	Validation	Pre	IgG	M1	2.68124	3.24557
N_0b70e35e	Rev_01_Rep	2025-01-29	4	Nov/24-Mpox19	Validation	Pre	IgG	ATI-N	2.736	1.33145
N_0b70e35e	Rev_01_Rep	2025-01-29	4	Nov/24-Mpox19	Validation	Pre	IgG	B6	2.56585	1.59324
N_0b70e35e	Rev_01_Rep	2025-01-29	4	Nov/24-Mpox19	Validation	Pre	IgG	VACV	2.5611	1.50385
N_0b70e35e	Rev_01_Rep	2025-01-29	4	Nov/24-Mpox19	Validation	Pre	IgG	E8	2.63849	1.98633
N_0b70e35e	Rev_01_Rep	2025-01-29	4	Nov/24-Mpox19	Validation	Pre	IgG	A5L	3.37273	3.90406
N_0b70e35e	Rev_01_Rep	2025-01-29	4	Nov/24-Mpox19	Validation	Pre	IgG	A29	2.65225	2.45954
N_0b70e35e	Rev_01_Rep	2025-01-29	4	Nov/24-Mpox19	Validation	Pre	IgG	H3L	2.72713	2.30962
N_0b70e35e	Rev_01_Rep	2025-01-29	4	Nov/24-Mpox19	Validation	Pre	IgG	A35R	2.7214	1.96548
N_0b70e35e	Rev_01_Rep	2025-01-29	4	Nov/24-Mpox19	Validation	Pre	IgG	ATI-C	2.7608	3.32039
N_0b70e35e	Rev_01_Rep	2025-01-29	4	Nov/24-Mpox19	Validation	Pre	IgG	A27L	2.69285	2.33378
N_0b70e35e	Rev_01_Rep	2025-01-29	4	Nov/24-Mpox19	Validation	Pre	IgG	Delta	2.55084	0
N_f493e16e	Rev_01_Rep	2025-01-29	4	Nov/24-Mpox19	Validation	Pre	IgG	D8L	3.26893	2.68692
N_f493e16e	Rev_01_Rep	2025-01-29	4	Nov/24-Mpox19	Validation	Pre	IgG	L1R	3.20003	3.3638
N_f493e16e	Rev_01_Rep	2025-01-29	4	Nov/24-Mpox19	Validation	Pre	IgG	B5R	3.24576	2.50441
N_f493e16e	Rev_01_Rep	2025-01-29	4	Nov/24-Mpox19	Validation	Pre	IgG	A33R	3.29765	2.60208
N_f493e16e	Rev_01_Rep	2025-01-29	4	Nov/24-Mpox19	Validation	Pre	IgG	M1	3.1506	3.65738
N_f493e16e	Rev_01_Rep	2025-01-29	4	Nov/24-Mpox19	Validation	Pre	IgG	ATI-N	3.33445	1.95654
N_f493e16e	Rev_01_Rep	2025-01-29	4	Nov/24-Mpox19	Validation	Pre	IgG	B6	3.17173	2.26125
N_f493e16e	Rev_01_Rep	2025-01-29	4	Nov/24-Mpox19	Validation	Pre	IgG	VACV	3.2003	2.29848
N_f493e16e	Rev_01_Rep	2025-01-29	4	Nov/24-Mpox19	Validation	Pre	IgG	E8	3.27554	2.68913
N_f493e16e	Rev_01_Rep	2025-01-29	4	Nov/24-Mpox19	Validation	Pre	IgG	A5L	3.61495	3.97575
N_f493e16e	Rev_01_Rep	2025-01-29	4	Nov/24-Mpox19	Validation	Pre	IgG	A29	3.25358	3.05968
N_f493e16e	Rev_01_Rep	2025-01-29	4	Nov/24-Mpox19	Validation	Pre	IgG	H3L	3.31806	3.00457
N_f493e16e	Rev_01_Rep	2025-01-29	4	Nov/24-Mpox19	Validation	Pre	IgG	A35R	3.36511	2.67578
N_f493e16e	Rev_01_Rep	2025-01-29	4	Nov/24-Mpox19	Validation	Pre	IgG	ATI-C	3.23729	3.72741
N_f493e16e	Rev_01_Rep	2025-01-29	4	Nov/24-Mpox19	Validation	Pre	IgG	A27L	3.19976	3.09472
N_f493e16e	Rev_01_Rep	2025-01-29	4	Nov/24-Mpox19	Validation	Pre	IgG	Delta	2.79969	1.38454
N_33638d94	Rev_01_Rep	2025-01-29	4	Nov/24-Mpox19	Validation	Pre	IgG	D8L	3.10363	2.50553
N_33638d94	Rev_01_Rep	2025-01-29	4	Nov/24-Mpox19	Validation	Pre	IgG	L1R	3.30287	3.57181
N_33638d94	Rev_01_Rep	2025-01-29	4	Nov/24-Mpox19	Validation	Pre	IgG	B5R	2.95158	2.17932
N_33638d94	Rev_01_Rep	2025-01-29	4	Nov/24-Mpox19	Validation	Pre	IgG	A33R	2.99078	2.27723
N_33638d94	Rev_01_Rep	2025-01-29	4	Nov/24-Mpox19	Validation	Pre	IgG	M1	2.92117	3.47556
N_33638d94	Rev_01_Rep	2025-01-29	4	Nov/24-Mpox19	Validation	Pre	IgG	ATI-N	3.34508	1.96833
N_33638d94	Rev_01_Rep	2025-01-29	4	Nov/24-Mpox19	Validation	Pre	IgG	B6	2.71349	1.75826
N_33638d94	Rev_01_Rep	2025-01-29	4	Nov/24-Mpox19	Validation	Pre	IgG	VACV	2.82672	1.83038
N_33638d94	Rev_01_Rep	2025-01-29	4	Nov/24-Mpox19	Validation	Pre	IgG	E8	2.94052	2.31422
N_33638d94	Rev_01_Rep	2025-01-29	4	Nov/24-Mpox19	Validation	Pre	IgG	A5L	3.21192	3.59693
N_33638d94	Rev_01_Rep	2025-01-29	4	Nov/24-Mpox19	Validation	Pre	IgG	A29	2.90255	2.71949
N_33638d94	Rev_01_Rep	2025-01-29	4	Nov/24-Mpox19	Validation	Pre	IgG	H3L	3.02469	2.64088
N_33638d94	Rev_01_Rep	2025-01-29	4	Nov/24-Mpox19	Validation	Pre	IgG	A35R	2.99432	2.26168
N_33638d94	Rev_01_Rep	2025-01-29	4	Nov/24-Mpox19	Validation	Pre	IgG	ATI-C	2.96661	3.53422
N_33638d94	Rev_01_Rep	2025-01-29	4	Nov/24-Mpox19	Validation	Pre	IgG	A27L	3.01284	2.91919
N_33638d94	Rev_01_Rep	2025-01-29	4	Nov/24-Mpox19	Validation	Pre	IgG	Delta	2.65369	0.827383
N_162e14af	Rev_01_Rep	2025-01-29	4	Nov/24-Mpox19	Validation	Pre	IgG	D8L	2.74702	2.12687
N_162e14af	Rev_01_Rep	2025-01-29	4	Nov/24-Mpox19	Validation	Pre	IgG	L1R	2.31387	2.64433
N_162e14af	Rev_01_Rep	2025-01-29	4	Nov/24-Mpox19	Validation	Pre	IgG	B5R	2.27646	1.41914
N_162e14af	Rev_01_Rep	2025-01-29	4	Nov/24-Mpox19	Validation	Pre	IgG	A33R	2.4624	1.72325
N_162e14af	Rev_01_Rep	2025-01-29	4	Nov/24-Mpox19	Validation	Pre	IgG	M1	2.64542	3.34585
N_162e14af	Rev_01_Rep	2025-01-29	4	Nov/24-Mpox19	Validation	Pre	IgG	ATI-N	2.96166	1.56243
N_162e14af	Rev_01_Rep	2025-01-29	4	Nov/24-Mpox19	Validation	Pre	IgG	B6	2.52114	1.54221
N_162e14af	Rev_01_Rep	2025-01-29	4	Nov/24-Mpox19	Validation	Pre	IgG	VACV	2.13033	0.929564
N_162e14af	Rev_01_Rep	2025-01-29	4	Nov/24-Mpox19	Validation	Pre	IgG	E8	2.14922	1.41646
N_162e14af	Rev_01_Rep	2025-01-29	4	Nov/24-Mpox19	Validation	Pre	IgG	A5L	3.18099	3.57851
N_162e14af	Rev_01_Rep	2025-01-29	4	Nov/24-Mpox19	Validation	Pre	IgG	A29	2.36922	2.15778
N_162e14af	Rev_01_Rep	2025-01-29	4	Nov/24-Mpox19	Validation	Pre	IgG	H3L	2.34242	1.88552
N_162e14af	Rev_01_Rep	2025-01-29	4	Nov/24-Mpox19	Validation	Pre	IgG	A35R	2.21748	1.37521
N_162e14af	Rev_01_Rep	2025-01-29	4	Nov/24-Mpox19	Validation	Pre	IgG	ATI-C	2.19728	2.74705
N_162e14af	Rev_01_Rep	2025-01-29	4	Nov/24-Mpox19	Validation	Pre	IgG	A27L	2.34635	1.96187
N_162e14af	Rev_01_Rep	2025-01-29	4	Nov/24-Mpox19	Validation	Pre	IgG	Delta	2.57229	0.164958
N_6ffa3d85	Rev_01_Rep	2025-01-29	4	Nov/24-Mpox19	Validation	Pre	IgG	D8L	2.87099	2.2583
N_6ffa3d85	Rev_01_Rep	2025-01-29	4	Nov/24-Mpox19	Validation	Pre	IgG	L1R	2.48287	2.72881
N_6ffa3d85	Rev_01_Rep	2025-01-29	4	Nov/24-Mpox19	Validation	Pre	IgG	B5R	2.37658	1.54023
N_6ffa3d85	Rev_01_Rep	2025-01-29	4	Nov/24-Mpox19	Validation	Pre	IgG	A33R	2.5955	1.86726
N_6ffa3d85	Rev_01_Rep	2025-01-29	4	Nov/24-Mpox19	Validation	Pre	IgG	M1	2.5397	3.16233
N_6ffa3d85	Rev_01_Rep	2025-01-29	4	Nov/24-Mpox19	Validation	Pre	IgG	ATI-N	2.91461	1.51423
N_6ffa3d85	Rev_01_Rep	2025-01-29	4	Nov/24-Mpox19	Validation	Pre	IgG	B6	2.50651	1.52538
N_6ffa3d85	Rev_01_Rep	2025-01-29	4	Nov/24-Mpox19	Validation	Pre	IgG	VACV	2.26951	1.12601
N_6ffa3d85	Rev_01_Rep	2025-01-29	4	Nov/24-Mpox19	Validation	Pre	IgG	E8	2.43696	1.76183
N_6ffa3d85	Rev_01_Rep	2025-01-29	4	Nov/24-Mpox19	Validation	Pre	IgG	A5L	3.61642	4.01737
N_6ffa3d85	Rev_01_Rep	2025-01-29	4	Nov/24-Mpox19	Validation	Pre	IgG	A29	2.39358	2.18458
N_6ffa3d85	Rev_01_Rep	2025-01-29	4	Nov/24-Mpox19	Validation	Pre	IgG	H3L	2.81624	2.40696
N_6ffa3d85	Rev_01_Rep	2025-01-29	4	Nov/24-Mpox19	Validation	Pre	IgG	A35R	2.56585	1.79289
N_6ffa3d85	Rev_01_Rep	2025-01-29	4	Nov/24-Mpox19	Validation	Pre	IgG	ATI-C	2.52375	3.07101
N_6ffa3d85	Rev_01_Rep	2025-01-29	4	Nov/24-Mpox19	Validation	Pre	IgG	A27L	3.30984	2.99469
N_6ffa3d85	Rev_01_Rep	2025-01-29	4	Nov/24-Mpox19	Validation	Pre	IgG	Delta	2.56937	0.125193
N_37e97959	Rev_01_Rep	2025-01-29	4	Nov/24-Mpox19	Validation	Pre	IgG	D8L	3.36229	2.79358
N_37e97959	Rev_01_Rep	2025-01-29	4	Nov/24-Mpox19	Validation	Pre	IgG	L1R	2.96988	3.2859
N_37e97959	Rev_01_Rep	2025-01-29	4	Nov/24-Mpox19	Validation	Pre	IgG	B5R	3.51034	2.81945
N_37e97959	Rev_01_Rep	2025-01-29	4	Nov/24-Mpox19	Validation	Pre	IgG	A33R	3.69984	3.08941
N_37e97959	Rev_01_Rep	2025-01-29	4	Nov/24-Mpox19	Validation	Pre	IgG	M1	2.80821	3.4605
N_37e97959	Rev_01_Rep	2025-01-29	4	Nov/24-Mpox19	Validation	Pre	IgG	ATI-N	3.04218	1.64533
N_37e97959	Rev_01_Rep	2025-01-29	4	Nov/24-Mpox19	Validation	Pre	IgG	B6	3.69307	2.89928
N_37e97959	Rev_01_Rep	2025-01-29	4	Nov/24-Mpox19	Validation	Pre	IgG	VACV	3.3145	2.45113
N_37e97959	Rev_01_Rep	2025-01-29	4	Nov/24-Mpox19	Validation	Pre	IgG	E8	3.25018	2.65966
N_37e97959	Rev_01_Rep	2025-01-29	4	Nov/24-Mpox19	Validation	Pre	IgG	A5L	3.71642	4.3727
N_37e97959	Rev_01_Rep	2025-01-29	4	Nov/24-Mpox19	Validation	Pre	IgG	A29	3.48359	3.45481
N_37e97959	Rev_01_Rep	2025-01-29	4	Nov/24-Mpox19	Validation	Pre	IgG	H3L	3.40637	3.20465
N_37e97959	Rev_01_Rep	2025-01-29	4	Nov/24-Mpox19	Validation	Pre	IgG	A35R	3.7689	3.19747
N_37e97959	Rev_01_Rep	2025-01-29	4	Nov/24-Mpox19	Validation	Pre	IgG	ATI-C	2.96895	3.55841
N_37e97959	Rev_01_Rep	2025-01-29	4	Nov/24-Mpox19	Validation	Pre	IgG	A27L	3.89757	3.90454
N_37e97959	Rev_01_Rep	2025-01-29	4	Nov/24-Mpox19	Validation	Pre	IgG	Delta	3.31691	2.37836
N_548e7f9f	Rev_01_Rep	2025-01-29	4	Nov/24-Mpox19	Validation	Pre	IgG	D8L	3.20276	2.61337
N_548e7f9f	Rev_01_Rep	2025-01-29	4	Nov/24-Mpox19	Validation	Pre	IgG	L1R	2.75051	3.02026
N_548e7f9f	Rev_01_Rep	2025-01-29	4	Nov/24-Mpox19	Validation	Pre	IgG	B5R	2.36455	1.52595
N_548e7f9f	Rev_01_Rep	2025-01-29	4	Nov/24-Mpox19	Validation	Pre	IgG	A33R	3.17898	2.47394
N_548e7f9f	Rev_01_Rep	2025-01-29	4	Nov/24-Mpox19	Validation	Pre	IgG	M1	2.67302	3.30634
N_548e7f9f	Rev_01_Rep	2025-01-29	4	Nov/24-Mpox19	Validation	Pre	IgG	ATI-N	3.6232	2.29792
N_548e7f9f	Rev_01_Rep	2025-01-29	4	Nov/24-Mpox19	Validation	Pre	IgG	B6	2.47567	1.48967
N_548e7f9f	Rev_01_Rep	2025-01-29	4	Nov/24-Mpox19	Validation	Pre	IgG	VACV	2.89348	1.91216
N_548e7f9f	Rev_01_Rep	2025-01-29	4	Nov/24-Mpox19	Validation	Pre	IgG	E8	3.10312	2.49294
N_548e7f9f	Rev_01_Rep	2025-01-29	4	Nov/24-Mpox19	Validation	Pre	IgG	A5L	3.31239	3.69556
N_548e7f9f	Rev_01_Rep	2025-01-29	4	Nov/24-Mpox19	Validation	Pre	IgG	A29	2.40483	2.1969
N_548e7f9f	Rev_01_Rep	2025-01-29	4	Nov/24-Mpox19	Validation	Pre	IgG	H3L	2.75435	2.33926
N_548e7f9f	Rev_01_Rep	2025-01-29	4	Nov/24-Mpox19	Validation	Pre	IgG	A35R	3.23792	2.52999
N_548e7f9f	Rev_01_Rep	2025-01-29	4	Nov/24-Mpox19	Validation	Pre	IgG	ATI-C	3.53681	4.18782
N_548e7f9f	Rev_01_Rep	2025-01-29	4	Nov/24-Mpox19	Validation	Pre	IgG	A27L	2.54777	2.18143
N_548e7f9f	Rev_01_Rep	2025-01-29	4	Nov/24-Mpox19	Validation	Pre	IgG	Delta	2.97932	1.804
N_e7eb8d02	Rev_01_Rep	2025-01-29	4	Nov/24-Mpox19	Validation	Pre	IgG	D8L	2.75702	2.13751
N_e7eb8d02	Rev_01_Rep	2025-01-29	4	Nov/24-Mpox19	Validation	Pre	IgG	L1R	2.72632	2.95125
N_e7eb8d02	Rev_01_Rep	2025-01-29	4	Nov/24-Mpox19	Validation	Pre	IgG	B5R	2.74036	1.95022
N_e7eb8d02	Rev_01_Rep	2025-01-29	4	Nov/24-Mpox19	Validation	Pre	IgG	A33R	2.77379	2.05373
N_e7eb8d02	Rev_01_Rep	2025-01-29	4	Nov/24-Mpox19	Validation	Pre	IgG	M1	2.71767	3.20824
N_e7eb8d02	Rev_01_Rep	2025-01-29	4	Nov/24-Mpox19	Validation	Pre	IgG	ATI-N	2.94448	1.54482
N_e7eb8d02	Rev_01_Rep	2025-01-29	4	Nov/24-Mpox19	Validation	Pre	IgG	B6	2.65321	1.69143
N_e7eb8d02	Rev_01_Rep	2025-01-29	4	Nov/24-Mpox19	Validation	Pre	IgG	VACV	2.57576	1.52212
N_e7eb8d02	Rev_01_Rep	2025-01-29	4	Nov/24-Mpox19	Validation	Pre	IgG	E8	2.76641	2.1255
N_e7eb8d02	Rev_01_Rep	2025-01-29	4	Nov/24-Mpox19	Validation	Pre	IgG	A5L	2.91328	3.22074
N_e7eb8d02	Rev_01_Rep	2025-01-29	4	Nov/24-Mpox19	Validation	Pre	IgG	A29	2.72673	2.53687
N_e7eb8d02	Rev_01_Rep	2025-01-29	4	Nov/24-Mpox19	Validation	Pre	IgG	H3L	2.79969	2.38881
N_e7eb8d02	Rev_01_Rep	2025-01-29	4	Nov/24-Mpox19	Validation	Pre	IgG	A35R	2.85763	2.11367
N_e7eb8d02	Rev_01_Rep	2025-01-29	4	Nov/24-Mpox19	Validation	Pre	IgG	ATI-C	2.92428	3.39117
N_e7eb8d02	Rev_01_Rep	2025-01-29	4	Nov/24-Mpox19	Validation	Pre	IgG	A27L	3.03981	2.69603
N_e7eb8d02	Rev_01_Rep	2025-01-29	4	Nov/24-Mpox19	Validation	Pre	IgG	Delta	2.58433	0.308992
N_2efe0f79	Rev_01_Rep	2025-01-29	4	Nov/24-Mpox19	Validation	Pre	IgG	D8L	3.20303	2.61367
N_2efe0f79	Rev_01_Rep	2025-01-29	4	Nov/24-Mpox19	Validation	Pre	IgG	L1R	3.15791	3.61304
N_2efe0f79	Rev_01_Rep	2025-01-29	4	Nov/24-Mpox19	Validation	Pre	IgG	B5R	3.62961	2.97472
N_2efe0f79	Rev_01_Rep	2025-01-29	4	Nov/24-Mpox19	Validation	Pre	IgG	A33R	3.93641	3.5803
N_2efe0f79	Rev_01_Rep	2025-01-29	4	Nov/24-Mpox19	Validation	Pre	IgG	M1	3.07755	3.96123
N_2efe0f79	Rev_01_Rep	2025-01-29	4	Nov/24-Mpox19	Validation	Pre	IgG	ATI-N	3.45209	2.0899
N_2efe0f79	Rev_01_Rep	2025-01-29	4	Nov/24-Mpox19	Validation	Pre	IgG	B6	3.98849	3.3681
N_2efe0f79	Rev_01_Rep	2025-01-29	4	Nov/24-Mpox19	Validation	Pre	IgG	VACV	3.42366	2.60463
N_2efe0f79	Rev_01_Rep	2025-01-29	4	Nov/24-Mpox19	Validation	Pre	IgG	E8	3.36314	2.793
N_2efe0f79	Rev_01_Rep	2025-01-29	4	Nov/24-Mpox19	Validation	Pre	IgG	A5L	3.55364	4.07882
N_2efe0f79	Rev_01_Rep	2025-01-29	4	Nov/24-Mpox19	Validation	Pre	IgG	A29	3.52943	3.62552
N_2efe0f79	Rev_01_Rep	2025-01-29	4	Nov/24-Mpox19	Validation	Pre	IgG	H3L	3.14208	3.03724
N_2efe0f79	Rev_01_Rep	2025-01-29	4	Nov/24-Mpox19	Validation	Pre	IgG	A35R	3.96506	3.60702
N_2efe0f79	Rev_01_Rep	2025-01-29	4	Nov/24-Mpox19	Validation	Pre	IgG	ATI-C	3.22024	3.98992
N_2efe0f79	Rev_01_Rep	2025-01-29	4	Nov/24-Mpox19	Validation	Pre	IgG	A27L	3.78916	3.88623
N_2efe0f79	Rev_01_Rep	2025-01-29	4	Nov/24-Mpox19	Validation	Pre	IgG	Delta	3.39855	2.50482
N_ff0d16b4	Rev_01_Rep	2025-01-29	4	Nov/24-Mpox19	Validation	Pre	IgG	D8L	3.12613	2.52981
N_ff0d16b4	Rev_01_Rep	2025-01-29	4	Nov/24-Mpox19	Validation	Pre	IgG	L1R	2.27761	2.63933
N_ff0d16b4	Rev_01_Rep	2025-01-29	4	Nov/24-Mpox19	Validation	Pre	IgG	B5R	2.51055	1.69542
N_ff0d16b4	Rev_01_Rep	2025-01-29	4	Nov/24-Mpox19	Validation	Pre	IgG	A33R	2.98408	2.27031
N_ff0d16b4	Rev_01_Rep	2025-01-29	4	Nov/24-Mpox19	Validation	Pre	IgG	M1	2.41996	3.10691
N_ff0d16b4	Rev_01_Rep	2025-01-29	4	Nov/24-Mpox19	Validation	Pre	IgG	ATI-N	2.77743	1.37395
N_ff0d16b4	Rev_01_Rep	2025-01-29	4	Nov/24-Mpox19	Validation	Pre	IgG	B6	2.57576	1.60448
N_ff0d16b4	Rev_01_Rep	2025-01-29	4	Nov/24-Mpox19	Validation	Pre	IgG	VACV	2.74351	1.72865
N_ff0d16b4	Rev_01_Rep	2025-01-29	4	Nov/24-Mpox19	Validation	Pre	IgG	E8	3.52815	3.00002
N_ff0d16b4	Rev_01_Rep	2025-01-29	4	Nov/24-Mpox19	Validation	Pre	IgG	A5L	2.84198	3.19853
N_ff0d16b4	Rev_01_Rep	2025-01-29	4	Nov/24-Mpox19	Validation	Pre	IgG	A29	2.58771	2.39214
N_ff0d16b4	Rev_01_Rep	2025-01-29	4	Nov/24-Mpox19	Validation	Pre	IgG	H3L	2.43775	1.99303
N_ff0d16b4	Rev_01_Rep	2025-01-29	4	Nov/24-Mpox19	Validation	Pre	IgG	A35R	3.15473	2.43718
N_ff0d16b4	Rev_01_Rep	2025-01-29	4	Nov/24-Mpox19	Validation	Pre	IgG	ATI-C	2.01284	2.55435
N_ff0d16b4	Rev_01_Rep	2025-01-29	4	Nov/24-Mpox19	Validation	Pre	IgG	A27L	2.83442	2.48078
N_ff0d16b4	Rev_01_Rep	2025-01-29	4	Nov/24-Mpox19	Validation	Pre	IgG	Delta	2.88281	1.59766
N_8aca2464	Rev_01_Rep	2025-01-29	4	Nov/24-Mpox19	Validation	Pre	IgG	D8L	2.71517	2.09284
N_8aca2464	Rev_01_Rep	2025-01-29	4	Nov/24-Mpox19	Validation	Pre	IgG	L1R	2.4609	2.71619
N_8aca2464	Rev_01_Rep	2025-01-29	4	Nov/24-Mpox19	Validation	Pre	IgG	B5R	3.69801	3.06918
N_8aca2464	Rev_01_Rep	2025-01-29	4	Nov/24-Mpox19	Validation	Pre	IgG	A33R	2.96332	2.24889
N_8aca2464	Rev_01_Rep	2025-01-29	4	Nov/24-Mpox19	Validation	Pre	IgG	M1	2.30103	2.86975
N_8aca2464	Rev_01_Rep	2025-01-29	4	Nov/24-Mpox19	Validation	Pre	IgG	ATI-N	2.72997	1.32527
N_8aca2464	Rev_01_Rep	2025-01-29	4	Nov/24-Mpox19	Validation	Pre	IgG	B6	3.24588	2.34485
N_8aca2464	Rev_01_Rep	2025-01-29	4	Nov/24-Mpox19	Validation	Pre	IgG	VACV	3.26245	2.3807
N_8aca2464	Rev_01_Rep	2025-01-29	4	Nov/24-Mpox19	Validation	Pre	IgG	E8	2.75778	2.11614
N_8aca2464	Rev_01_Rep	2025-01-29	4	Nov/24-Mpox19	Validation	Pre	IgG	A5L	2.85673	3.16755
N_8aca2464	Rev_01_Rep	2025-01-29	4	Nov/24-Mpox19	Validation	Pre	IgG	A29	2.09691	1.83798
N_8aca2464	Rev_01_Rep	2025-01-29	4	Nov/24-Mpox19	Validation	Pre	IgG	H3L	3.29358	3.089
N_8aca2464	Rev_01_Rep	2025-01-29	4	Nov/24-Mpox19	Validation	Pre	IgG	A35R	3.12483	2.40418
N_8aca2464	Rev_01_Rep	2025-01-29	4	Nov/24-Mpox19	Validation	Pre	IgG	ATI-C	2.0086	2.49822
N_8aca2464	Rev_01_Rep	2025-01-29	4	Nov/24-Mpox19	Validation	Pre	IgG	A27L	2.35122	1.96734
N_8aca2464	Rev_01_Rep	2025-01-29	4	Nov/24-Mpox19	Validation	Pre	IgG	Delta	3.32191	2.38613
N_78022470	Rev_01_Rep	2025-01-29	4	Nov/24-Mpox19	Validation	Pre	IgG	D8L	3.33856	2.7661
N_78022470	Rev_01_Rep	2025-01-29	4	Nov/24-Mpox19	Validation	Pre	IgG	L1R	2.55811	2.8408
N_78022470	Rev_01_Rep	2025-01-29	4	Nov/24-Mpox19	Validation	Pre	IgG	B5R	3.17754	2.42749
N_78022470	Rev_01_Rep	2025-01-29	4	Nov/24-Mpox19	Validation	Pre	IgG	A33R	3.58861	2.94288
N_78022470	Rev_01_Rep	2025-01-29	4	Nov/24-Mpox19	Validation	Pre	IgG	M1	2.69197	3.27313
N_78022470	Rev_01_Rep	2025-01-29	4	Nov/24-Mpox19	Validation	Pre	IgG	ATI-N	2.83187	1.42965
N_78022470	Rev_01_Rep	2025-01-29	4	Nov/24-Mpox19	Validation	Pre	IgG	B6	3.7068	2.91851
N_78022470	Rev_01_Rep	2025-01-29	4	Nov/24-Mpox19	Validation	Pre	IgG	VACV	3.28914	2.41662
N_78022470	Rev_01_Rep	2025-01-29	4	Nov/24-Mpox19	Validation	Pre	IgG	E8	3.45385	2.90468
N_78022470	Rev_01_Rep	2025-01-29	4	Nov/24-Mpox19	Validation	Pre	IgG	A5L	2.98655	3.21743
N_78022470	Rev_01_Rep	2025-01-29	4	Nov/24-Mpox19	Validation	Pre	IgG	A29	3.43008	3.34491
N_78022470	Rev_01_Rep	2025-01-29	4	Nov/24-Mpox19	Validation	Pre	IgG	H3L	3.58552	3.47138
N_78022470	Rev_01_Rep	2025-01-29	4	Nov/24-Mpox19	Validation	Pre	IgG	A35R	3.63241	3.0072
N_78022470	Rev_01_Rep	2025-01-29	4	Nov/24-Mpox19	Validation	Pre	IgG	ATI-C	3.61627	4.35313
N_78022470	Rev_01_Rep	2025-01-29	4	Nov/24-Mpox19	Validation	Pre	IgG	A27L	3.58456	3.39246
N_78022470	Rev_01_Rep	2025-01-29	4	Nov/24-Mpox19	Validation	Pre	IgG	Delta	3.32315	2.38806
N_5806aa63	Rev_01_Rep	2025-01-29	4	Nov/24-Mpox19	Validation	Pre	IgG	D8L	2.97382	2.36704
N_5806aa63	Rev_01_Rep	2025-01-29	4	Nov/24-Mpox19	Validation	Pre	IgG	L1R	2.72632	3.2432
N_5806aa63	Rev_01_Rep	2025-01-29	4	Nov/24-Mpox19	Validation	Pre	IgG	B5R	2.88053	2.10232
N_5806aa63	Rev_01_Rep	2025-01-29	4	Nov/24-Mpox19	Validation	Pre	IgG	A33R	2.79657	2.07726
N_5806aa63	Rev_01_Rep	2025-01-29	4	Nov/24-Mpox19	Validation	Pre	IgG	M1	2.82086	3.55615
N_5806aa63	Rev_01_Rep	2025-01-29	4	Nov/24-Mpox19	Validation	Pre	IgG	ATI-N	3.00065	1.60249
N_5806aa63	Rev_01_Rep	2025-01-29	4	Nov/24-Mpox19	Validation	Pre	IgG	B6	3.266	2.36778
N_5806aa63	Rev_01_Rep	2025-01-29	4	Nov/24-Mpox19	Validation	Pre	IgG	VACV	3.16673	2.2548
N_5806aa63	Rev_01_Rep	2025-01-29	4	Nov/24-Mpox19	Validation	Pre	IgG	E8	3.19618	2.59769
N_5806aa63	Rev_01_Rep	2025-01-29	4	Nov/24-Mpox19	Validation	Pre	IgG	A5L	2.935	3.24447
N_5806aa63	Rev_01_Rep	2025-01-29	4	Nov/24-Mpox19	Validation	Pre	IgG	A29	2.44248	2.2378
N_5806aa63	Rev_01_Rep	2025-01-29	4	Nov/24-Mpox19	Validation	Pre	IgG	H3L	2.9722	2.58077
N_5806aa63	Rev_01_Rep	2025-01-29	4	Nov/24-Mpox19	Validation	Pre	IgG	A35R	2.74036	1.98622
N_5806aa63	Rev_01_Rep	2025-01-29	4	Nov/24-Mpox19	Validation	Pre	IgG	ATI-C	3.03483	3.59426
N_5806aa63	Rev_01_Rep	2025-01-29	4	Nov/24-Mpox19	Validation	Pre	IgG	A27L	2.61225	2.24952
N_5806aa63	Rev_01_Rep	2025-01-29	4	Nov/24-Mpox19	Validation	Pre	IgG	Delta	2.93827	1.72027
N_e92bf12b	Rev_01_Rep	2025-01-29	5	Nov/24-Mpox19	Validation	Pre	IgG	D8L	3.30899	2.68577
N_e92bf12b	Rev_01_Rep	2025-01-29	5	Nov/24-Mpox19	Validation	Pre	IgG	L1R	3.45317	3.76799
N_e92bf12b	Rev_01_Rep	2025-01-29	5	Nov/24-Mpox19	Validation	Pre	IgG	B5R	3.85049	3.24041
N_e92bf12b	Rev_01_Rep	2025-01-29	5	Nov/24-Mpox19	Validation	Pre	IgG	A33R	4.08189	3.7361
N_e92bf12b	Rev_01_Rep	2025-01-29	5	Nov/24-Mpox19	Validation	Pre	IgG	M1	3.12532	3.7847
N_e92bf12b	Rev_01_Rep	2025-01-29	5	Nov/24-Mpox19	Validation	Pre	IgG	ATI-N	4.09688	2.98102
N_e92bf12b	Rev_01_Rep	2025-01-29	5	Nov/24-Mpox19	Validation	Pre	IgG	B6	4.13667	3.61795
N_e92bf12b	Rev_01_Rep	2025-01-29	5	Nov/24-Mpox19	Validation	Pre	IgG	VACV	3.70817	3.00287
N_e92bf12b	Rev_01_Rep	2025-01-29	5	Nov/24-Mpox19	Validation	Pre	IgG	E8	3.64177	3.11735
N_e92bf12b	Rev_01_Rep	2025-01-29	5	Nov/24-Mpox19	Validation	Pre	IgG	A5L	3.20925	3.46938
N_e92bf12b	Rev_01_Rep	2025-01-29	5	Nov/24-Mpox19	Validation	Pre	IgG	A29	3.49624	3.42495
N_e92bf12b	Rev_01_Rep	2025-01-29	5	Nov/24-Mpox19	Validation	Pre	IgG	H3L	3.55425	3.3425
N_e92bf12b	Rev_01_Rep	2025-01-29	5	Nov/24-Mpox19	Validation	Pre	IgG	A35R	4.15782	3.87738
N_e92bf12b	Rev_01_Rep	2025-01-29	5	Nov/24-Mpox19	Validation	Pre	IgG	ATI-C	2.66605	3.14773
N_e92bf12b	Rev_01_Rep	2025-01-29	5	Nov/24-Mpox19	Validation	Pre	IgG	A27L	3.77063	3.68788
N_e92bf12b	Rev_01_Rep	2025-01-29	5	Nov/24-Mpox19	Validation	Pre	IgG	Delta	3.702	2.95493
N_64610003	Rev_01_Rep	2025-01-29	5	Nov/24-Mpox19	Validation	Pre	IgG	D8L	2.93044	2.26838
N_64610003	Rev_01_Rep	2025-01-29	5	Nov/24-Mpox19	Validation	Pre	IgG	L1R	2.39967	2.62618
N_64610003	Rev_01_Rep	2025-01-29	5	Nov/24-Mpox19	Validation	Pre	IgG	B5R	3.64904	2.94969
N_64610003	Rev_01_Rep	2025-01-29	5	Nov/24-Mpox19	Validation	Pre	IgG	A33R	3.66417	3.03425
N_64610003	Rev_01_Rep	2025-01-29	5	Nov/24-Mpox19	Validation	Pre	IgG	M1	2.60097	3.20938
N_64610003	Rev_01_Rep	2025-01-29	5	Nov/24-Mpox19	Validation	Pre	IgG	ATI-N	2.96567	1.52157
N_64610003	Rev_01_Rep	2025-01-29	5	Nov/24-Mpox19	Validation	Pre	IgG	B6	3.6217	2.76956
N_64610003	Rev_01_Rep	2025-01-29	5	Nov/24-Mpox19	Validation	Pre	IgG	VACV	2.70458	1.68329
N_64610003	Rev_01_Rep	2025-01-29	5	Nov/24-Mpox19	Validation	Pre	IgG	E8	2.83123	2.16269
N_64610003	Rev_01_Rep	2025-01-29	5	Nov/24-Mpox19	Validation	Pre	IgG	A5L	2.67117	2.9246
N_64610003	Rev_01_Rep	2025-01-29	5	Nov/24-Mpox19	Validation	Pre	IgG	A29	2.58433	2.34808
N_64610003	Rev_01_Rep	2025-01-29	5	Nov/24-Mpox19	Validation	Pre	IgG	H3L	2.54407	2.06132
N_64610003	Rev_01_Rep	2025-01-29	5	Nov/24-Mpox19	Validation	Pre	IgG	A35R	3.45317	2.7532
N_64610003	Rev_01_Rep	2025-01-29	5	Nov/24-Mpox19	Validation	Pre	IgG	ATI-C	2.47712	2.98961
N_64610003	Rev_01_Rep	2025-01-29	5	Nov/24-Mpox19	Validation	Pre	IgG	A27L	3.20003	2.8565
N_64610003	Rev_01_Rep	2025-01-29	5	Nov/24-Mpox19	Validation	Pre	IgG	Delta	2.82347	1.5214
N_d80b6453	Rev_01_Rep	2025-01-29	5	Nov/24-Mpox19	Validation	Pre	IgG	D8L	3.46776	2.87692
N_d80b6453	Rev_01_Rep	2025-01-29	5	Nov/24-Mpox19	Validation	Pre	IgG	L1R	3.33102	3.58111
N_d80b6453	Rev_01_Rep	2025-01-29	5	Nov/24-Mpox19	Validation	Pre	IgG	B5R	3.82027	3.19363
N_d80b6453	Rev_01_Rep	2025-01-29	5	Nov/24-Mpox19	Validation	Pre	IgG	A33R	4.15749	4.77704
N_d80b6453	Rev_01_Rep	2025-01-29	5	Nov/24-Mpox19	Validation	Pre	IgG	M1	3.04689	3.73339
N_d80b6453	Rev_01_Rep	2025-01-29	5	Nov/24-Mpox19	Validation	Pre	IgG	ATI-N	3.21814	1.78063
N_d80b6453	Rev_01_Rep	2025-01-29	5	Nov/24-Mpox19	Validation	Pre	IgG	B6	4.16547	3.79159
N_d80b6453	Rev_01_Rep	2025-01-29	5	Nov/24-Mpox19	Validation	Pre	IgG	VACV	3.77181	3.44885
N_d80b6453	Rev_01_Rep	2025-01-29	5	Nov/24-Mpox19	Validation	Pre	IgG	E8	3.86165	3.96188
N_d80b6453	Rev_01_Rep	2025-01-29	5	Nov/24-Mpox19	Validation	Pre	IgG	A5L	2.60638	2.92308
N_d80b6453	Rev_01_Rep	2025-01-29	5	Nov/24-Mpox19	Validation	Pre	IgG	A29	3.09795	2.931
N_d80b6453	Rev_01_Rep	2025-01-29	5	Nov/24-Mpox19	Validation	Pre	IgG	H3L	3.5699	3.62836
N_d80b6453	Rev_01_Rep	2025-01-29	5	Nov/24-Mpox19	Validation	Pre	IgG	A35R	4.12179	4.78842
N_d80b6453	Rev_01_Rep	2025-01-29	5	Nov/24-Mpox19	Validation	Pre	IgG	ATI-C	3.09517	3.66441
N_d80b6453	Rev_01_Rep	2025-01-29	5	Nov/24-Mpox19	Validation	Pre	IgG	A27L	3.07628	2.72027
N_d80b6453	Rev_01_Rep	2025-01-29	5	Nov/24-Mpox19	Validation	Pre	IgG	Delta	3.7819	3.09471
N_9f990929	Rev_01_Rep	2025-01-29	5	Nov/24-Mpox19	Validation	Pre	IgG	D8L	2.86982	2.20364
N_9f990929	Rev_01_Rep	2025-01-29	5	Nov/24-Mpox19	Validation	Pre	IgG	L1R	2.549	2.7585
N_9f990929	Rev_01_Rep	2025-01-29	5	Nov/24-Mpox19	Validation	Pre	IgG	B5R	3.32572	2.55249
N_9f990929	Rev_01_Rep	2025-01-29	5	Nov/24-Mpox19	Validation	Pre	IgG	A33R	3.46894	2.78231
N_9f990929	Rev_01_Rep	2025-01-29	5	Nov/24-Mpox19	Validation	Pre	IgG	M1	2.47857	3.07093
N_9f990929	Rev_01_Rep	2025-01-29	5	Nov/24-Mpox19	Validation	Pre	IgG	ATI-N	2.6637	1.21678
N_9f990929	Rev_01_Rep	2025-01-29	5	Nov/24-Mpox19	Validation	Pre	IgG	B6	3.24822	2.31089
N_9f990929	Rev_01_Rep	2025-01-29	5	Nov/24-Mpox19	Validation	Pre	IgG	VACV	2.95328	1.97623
N_9f990929	Rev_01_Rep	2025-01-29	5	Nov/24-Mpox19	Validation	Pre	IgG	E8	3.10089	2.45939
N_9f990929	Rev_01_Rep	2025-01-29	5	Nov/24-Mpox19	Validation	Pre	IgG	A5L	2.708	2.97193
N_9f990929	Rev_01_Rep	2025-01-29	5	Nov/24-Mpox19	Validation	Pre	IgG	A29	2.86213	2.6409
N_9f990929	Rev_01_Rep	2025-01-29	5	Nov/24-Mpox19	Validation	Pre	IgG	H3L	2.74507	2.27579
N_9f990929	Rev_01_Rep	2025-01-29	5	Nov/24-Mpox19	Validation	Pre	IgG	A35R	3.52666	2.84314
N_9f990929	Rev_01_Rep	2025-01-29	5	Nov/24-Mpox19	Validation	Pre	IgG	ATI-C	3.09934	3.56406
N_9f990929	Rev_01_Rep	2025-01-29	5	Nov/24-Mpox19	Validation	Pre	IgG	A27L	3.55871	3.36024
N_9f990929	Rev_01_Rep	2025-01-29	5	Nov/24-Mpox19	Validation	Pre	IgG	Delta	3.02694	1.91918
N_5922a853	Rev_01_Rep	2025-01-29	5	Nov/24-Mpox19	Validation	Pre	IgG	D8L	3.07408	2.42299
N_5922a853	Rev_01_Rep	2025-01-29	5	Nov/24-Mpox19	Validation	Pre	IgG	L1R	2.60206	2.78886
N_5922a853	Rev_01_Rep	2025-01-29	5	Nov/24-Mpox19	Validation	Pre	IgG	B5R	2.56585	1.72869
N_5922a853	Rev_01_Rep	2025-01-29	5	Nov/24-Mpox19	Validation	Pre	IgG	A33R	2.63397	1.82131
N_5922a853	Rev_01_Rep	2025-01-29	5	Nov/24-Mpox19	Validation	Pre	IgG	M1	2.57519	3.1261
N_5922a853	Rev_01_Rep	2025-01-29	5	Nov/24-Mpox19	Validation	Pre	IgG	ATI-N	3.06893	1.62631
N_5922a853	Rev_01_Rep	2025-01-29	5	Nov/24-Mpox19	Validation	Pre	IgG	B6	2.46538	1.41901
N_5922a853	Rev_01_Rep	2025-01-29	5	Nov/24-Mpox19	Validation	Pre	IgG	VACV	2.48572	1.42212
N_5922a853	Rev_01_Rep	2025-01-29	5	Nov/24-Mpox19	Validation	Pre	IgG	E8	2.55991	1.86254
N_5922a853	Rev_01_Rep	2025-01-29	5	Nov/24-Mpox19	Validation	Pre	IgG	A5L	3.14442	3.46498
N_5922a853	Rev_01_Rep	2025-01-29	5	Nov/24-Mpox19	Validation	Pre	IgG	A29	2.63347	2.40025
N_5922a853	Rev_01_Rep	2025-01-29	5	Nov/24-Mpox19	Validation	Pre	IgG	H3L	2.66605	2.19149
N_5922a853	Rev_01_Rep	2025-01-29	5	Nov/24-Mpox19	Validation	Pre	IgG	A35R	2.61909	1.81635
N_5922a853	Rev_01_Rep	2025-01-29	5	Nov/24-Mpox19	Validation	Pre	IgG	ATI-C	2.63849	3.18675
N_5922a853	Rev_01_Rep	2025-01-29	5	Nov/24-Mpox19	Validation	Pre	IgG	A27L	2.7864	2.41246
N_5922a853	Rev_01_Rep	2025-01-29	5	Nov/24-Mpox19	Validation	Pre	IgG	Delta	2.51851	0.142819
N_50283c49	Rev_01_Rep	2025-01-29	5	Nov/24-Mpox19	Validation	Pre	IgG	D8L	2.5172	1.82107
N_50283c49	Rev_01_Rep	2025-01-29	5	Nov/24-Mpox19	Validation	Pre	IgG	L1R	2.40483	2.66752
N_50283c49	Rev_01_Rep	2025-01-29	5	Nov/24-Mpox19	Validation	Pre	IgG	B5R	2.29003	1.41524
N_50283c49	Rev_01_Rep	2025-01-29	5	Nov/24-Mpox19	Validation	Pre	IgG	A33R	2.40483	1.542
N_50283c49	Rev_01_Rep	2025-01-29	5	Nov/24-Mpox19	Validation	Pre	IgG	M1	2.64542	3.39267
N_50283c49	Rev_01_Rep	2025-01-29	5	Nov/24-Mpox19	Validation	Pre	IgG	ATI-N	2.73957	1.2938
N_50283c49	Rev_01_Rep	2025-01-29	5	Nov/24-Mpox19	Validation	Pre	IgG	B6	2.24551	1.14198
N_50283c49	Rev_01_Rep	2025-01-29	5	Nov/24-Mpox19	Validation	Pre	IgG	VACV	2.33646	1.2368
N_50283c49	Rev_01_Rep	2025-01-29	5	Nov/24-Mpox19	Validation	Pre	IgG	E8	2.14457	1.36085
N_50283c49	Rev_01_Rep	2025-01-29	5	Nov/24-Mpox19	Validation	Pre	IgG	A5L	3.60037	4.02724
N_50283c49	Rev_01_Rep	2025-01-29	5	Nov/24-Mpox19	Validation	Pre	IgG	A29	2.33143	2.07096
N_50283c49	Rev_01_Rep	2025-01-29	5	Nov/24-Mpox19	Validation	Pre	IgG	H3L	2.50174	2.01584
N_50283c49	Rev_01_Rep	2025-01-29	5	Nov/24-Mpox19	Validation	Pre	IgG	A35R	2.25888	1.37981
N_50283c49	Rev_01_Rep	2025-01-29	5	Nov/24-Mpox19	Validation	Pre	IgG	ATI-C	3.37949	3.86926
N_50283c49	Rev_01_Rep	2025-01-29	5	Nov/24-Mpox19	Validation	Pre	IgG	A27L	2.55751	2.16984
N_50283c49	Rev_01_Rep	2025-01-29	5	Nov/24-Mpox19	Validation	Pre	IgG	Delta	2.47567	0
N_1fc046b2	Rev_01_Rep	2025-01-29	5	Nov/24-Mpox19	Validation	Pre	IgG	D8L	3.16137	2.51867
N_1fc046b2	Rev_01_Rep	2025-01-29	5	Nov/24-Mpox19	Validation	Pre	IgG	L1R	2.99957	3.21854
N_1fc046b2	Rev_01_Rep	2025-01-29	5	Nov/24-Mpox19	Validation	Pre	IgG	B5R	3.16732	2.37509
N_1fc046b2	Rev_01_Rep	2025-01-29	5	Nov/24-Mpox19	Validation	Pre	IgG	A33R	3.52853	2.85671
N_1fc046b2	Rev_01_Rep	2025-01-29	5	Nov/24-Mpox19	Validation	Pre	IgG	M1	2.64246	3.23491
N_1fc046b2	Rev_01_Rep	2025-01-29	5	Nov/24-Mpox19	Validation	Pre	IgG	ATI-N	2.5563	1.10631
N_1fc046b2	Rev_01_Rep	2025-01-29	5	Nov/24-Mpox19	Validation	Pre	IgG	B6	2.60853	1.58786
N_1fc046b2	Rev_01_Rep	2025-01-29	5	Nov/24-Mpox19	Validation	Pre	IgG	VACV	3.26564	2.35918
N_1fc046b2	Rev_01_Rep	2025-01-29	5	Nov/24-Mpox19	Validation	Pre	IgG	E8	2.96825	2.31272
N_1fc046b2	Rev_01_Rep	2025-01-29	5	Nov/24-Mpox19	Validation	Pre	IgG	A5L	2.52375	2.80298
N_1fc046b2	Rev_01_Rep	2025-01-29	5	Nov/24-Mpox19	Validation	Pre	IgG	A29	2.5563	2.31815
N_1fc046b2	Rev_01_Rep	2025-01-29	5	Nov/24-Mpox19	Validation	Pre	IgG	H3L	3.43096	3.22251
N_1fc046b2	Rev_01_Rep	2025-01-29	5	Nov/24-Mpox19	Validation	Pre	IgG	A35R	3.59223	2.92598
N_1fc046b2	Rev_01_Rep	2025-01-29	5	Nov/24-Mpox19	Validation	Pre	IgG	ATI-C	2.62737	3.13224
N_1fc046b2	Rev_01_Rep	2025-01-29	5	Nov/24-Mpox19	Validation	Pre	IgG	A27L	2.70501	2.32675
N_1fc046b2	Rev_01_Rep	2025-01-29	5	Nov/24-Mpox19	Validation	Pre	IgG	Delta	3.30846	2.35723
N_9af71143	Rev_01_Rep	2025-01-29	5	Nov/24-Mpox19	Validation	Pre	IgG	D8L	2.91116	2.24777
N_9af71143	Rev_01_Rep	2025-01-29	5	Nov/24-Mpox19	Validation	Pre	IgG	L1R	2.62221	2.88075
N_9af71143	Rev_01_Rep	2025-01-29	5	Nov/24-Mpox19	Validation	Pre	IgG	B5R	3.15275	2.35912
N_9af71143	Rev_01_Rep	2025-01-29	5	Nov/24-Mpox19	Validation	Pre	IgG	A33R	3.85034	3.3043
N_9af71143	Rev_01_Rep	2025-01-29	5	Nov/24-Mpox19	Validation	Pre	IgG	M1	2.53593	3.12504
N_9af71143	Rev_01_Rep	2025-01-29	5	Nov/24-Mpox19	Validation	Pre	IgG	ATI-N	2.94792	1.50366
N_9af71143	Rev_01_Rep	2025-01-29	5	Nov/24-Mpox19	Validation	Pre	IgG	B6	3.35936	2.44116
N_9af71143	Rev_01_Rep	2025-01-29	5	Nov/24-Mpox19	Validation	Pre	IgG	VACV	3.18327	2.25504
N_9af71143	Rev_01_Rep	2025-01-29	5	Nov/24-Mpox19	Validation	Pre	IgG	E8	3.38846	2.79164
N_9af71143	Rev_01_Rep	2025-01-29	5	Nov/24-Mpox19	Validation	Pre	IgG	A5L	2.8791	3.20838
N_9af71143	Rev_01_Rep	2025-01-29	5	Nov/24-Mpox19	Validation	Pre	IgG	A29	2.35984	2.1031
N_9af71143	Rev_01_Rep	2025-01-29	5	Nov/24-Mpox19	Validation	Pre	IgG	H3L	3.07828	2.64416
N_9af71143	Rev_01_Rep	2025-01-29	5	Nov/24-Mpox19	Validation	Pre	IgG	A35R	3.89515	3.35661
N_9af71143	Rev_01_Rep	2025-01-29	5	Nov/24-Mpox19	Validation	Pre	IgG	ATI-C	2.58659	3.11728
N_9af71143	Rev_01_Rep	2025-01-29	5	Nov/24-Mpox19	Validation	Pre	IgG	A27L	2.85126	2.4807
N_9af71143	Rev_01_Rep	2025-01-29	5	Nov/24-Mpox19	Validation	Pre	IgG	Delta	3.23223	2.24434
N_9553248d	Rev_01_Rep	2025-01-29	5	Nov/24-Mpox19	Validation	Pre	IgG	D8L	2.60477	1.9182
N_9553248d	Rev_01_Rep	2025-01-29	5	Nov/24-Mpox19	Validation	Pre	IgG	L1R	2.82413	3.08865
N_9553248d	Rev_01_Rep	2025-01-29	5	Nov/24-Mpox19	Validation	Pre	IgG	B5R	2.58092	1.74517
N_9553248d	Rev_01_Rep	2025-01-29	5	Nov/24-Mpox19	Validation	Pre	IgG	A33R	2.68305	1.87855
N_9553248d	Rev_01_Rep	2025-01-29	5	Nov/24-Mpox19	Validation	Pre	IgG	M1	2.56703	3.18441
N_9553248d	Rev_01_Rep	2025-01-29	5	Nov/24-Mpox19	Validation	Pre	IgG	ATI-N	2.75587	1.31027
N_9553248d	Rev_01_Rep	2025-01-29	5	Nov/24-Mpox19	Validation	Pre	IgG	B6	2.716	1.71097
N_9553248d	Rev_01_Rep	2025-01-29	5	Nov/24-Mpox19	Validation	Pre	IgG	VACV	2.29885	1.18865
N_9553248d	Rev_01_Rep	2025-01-29	5	Nov/24-Mpox19	Validation	Pre	IgG	E8	2.273	1.52515
N_9553248d	Rev_01_Rep	2025-01-29	5	Nov/24-Mpox19	Validation	Pre	IgG	A5L	2.96142	3.24071
N_9553248d	Rev_01_Rep	2025-01-29	5	Nov/24-Mpox19	Validation	Pre	IgG	A29	2.31069	2.04728
N_9553248d	Rev_01_Rep	2025-01-29	5	Nov/24-Mpox19	Validation	Pre	IgG	H3L	2.55991	2.07828
N_9553248d	Rev_01_Rep	2025-01-29	5	Nov/24-Mpox19	Validation	Pre	IgG	A35R	2.37383	1.52625
N_9553248d	Rev_01_Rep	2025-01-29	5	Nov/24-Mpox19	Validation	Pre	IgG	ATI-C	2.76118	3.31581
N_9553248d	Rev_01_Rep	2025-01-29	5	Nov/24-Mpox19	Validation	Pre	IgG	A27L	2.42813	2.02868
N_9553248d	Rev_01_Rep	2025-01-29	5	Nov/24-Mpox19	Validation	Pre	IgG	Delta	2.48855	0
N_87c4a20b	Rev_01_Rep	2025-01-29	5	Nov/24-Mpox19	Validation	Pre	IgG	D8L	3.39724	2.7902
N_87c4a20b	Rev_01_Rep	2025-01-29	5	Nov/24-Mpox19	Validation	Pre	IgG	L1R	2.80003	3.11387
N_87c4a20b	Rev_01_Rep	2025-01-29	5	Nov/24-Mpox19	Validation	Pre	IgG	B5R	2.88423	2.07044
N_87c4a20b	Rev_01_Rep	2025-01-29	5	Nov/24-Mpox19	Validation	Pre	IgG	A33R	3.10243	2.3535
N_87c4a20b	Rev_01_Rep	2025-01-29	5	Nov/24-Mpox19	Validation	Pre	IgG	M1	2.80277	3.48189
N_87c4a20b	Rev_01_Rep	2025-01-29	5	Nov/24-Mpox19	Validation	Pre	IgG	ATI-N	3.44545	2.02823
N_87c4a20b	Rev_01_Rep	2025-01-29	5	Nov/24-Mpox19	Validation	Pre	IgG	B6	2.93069	1.9521
N_87c4a20b	Rev_01_Rep	2025-01-29	5	Nov/24-Mpox19	Validation	Pre	IgG	VACV	3.21932	2.30026
N_87c4a20b	Rev_01_Rep	2025-01-29	5	Nov/24-Mpox19	Validation	Pre	IgG	E8	2.97772	2.32313
N_87c4a20b	Rev_01_Rep	2025-01-29	5	Nov/24-Mpox19	Validation	Pre	IgG	A5L	3.27196	3.70127
N_87c4a20b	Rev_01_Rep	2025-01-29	5	Nov/24-Mpox19	Validation	Pre	IgG	A29	2.58206	2.34566
N_87c4a20b	Rev_01_Rep	2025-01-29	5	Nov/24-Mpox19	Validation	Pre	IgG	H3L	3.26435	3.07773
N_87c4a20b	Rev_01_Rep	2025-01-29	5	Nov/24-Mpox19	Validation	Pre	IgG	A35R	3.06744	2.31278
N_87c4a20b	Rev_01_Rep	2025-01-29	5	Nov/24-Mpox19	Validation	Pre	IgG	ATI-C	3.02202	3.62212
N_87c4a20b	Rev_01_Rep	2025-01-29	5	Nov/24-Mpox19	Validation	Pre	IgG	A27L	2.70458	2.3263
N_87c4a20b	Rev_01_Rep	2025-01-29	5	Nov/24-Mpox19	Validation	Pre	IgG	Delta	3.19893	2.19416
N_449f2af4	Rev_01_Rep	2025-01-29	5	Nov/24-Mpox19	Validation	Pre	IgG	D8L	2.87679	2.21109
N_449f2af4	Rev_01_Rep	2025-01-29	5	Nov/24-Mpox19	Validation	Pre	IgG	L1R	2.34928	2.76352
N_449f2af4	Rev_01_Rep	2025-01-29	5	Nov/24-Mpox19	Validation	Pre	IgG	B5R	2.1038	1.1833
N_449f2af4	Rev_01_Rep	2025-01-29	5	Nov/24-Mpox19	Validation	Pre	IgG	A33R	2.21352	1.28473
N_449f2af4	Rev_01_Rep	2025-01-29	5	Nov/24-Mpox19	Validation	Pre	IgG	M1	2.61172	3.50667
N_449f2af4	Rev_01_Rep	2025-01-29	5	Nov/24-Mpox19	Validation	Pre	IgG	ATI-N	3.29863	1.86616
N_449f2af4	Rev_01_Rep	2025-01-29	5	Nov/24-Mpox19	Validation	Pre	IgG	B6	2.08991	0.925518
N_449f2af4	Rev_01_Rep	2025-01-29	5	Nov/24-Mpox19	Validation	Pre	IgG	VACV	2.21748	1.08188
N_449f2af4	Rev_01_Rep	2025-01-29	5	Nov/24-Mpox19	Validation	Pre	IgG	E8	2.39094	1.66774
N_449f2af4	Rev_01_Rep	2025-01-29	5	Nov/24-Mpox19	Validation	Pre	IgG	A5L	3.6869	4.14801
N_449f2af4	Rev_01_Rep	2025-01-29	5	Nov/24-Mpox19	Validation	Pre	IgG	A29	2.01284	1.67857
N_449f2af4	Rev_01_Rep	2025-01-29	5	Nov/24-Mpox19	Validation	Pre	IgG	H3L	3.09412	2.66269
N_449f2af4	Rev_01_Rep	2025-01-29	5	Nov/24-Mpox19	Validation	Pre	IgG	A35R	2.14922	1.23077
N_449f2af4	Rev_01_Rep	2025-01-29	5	Nov/24-Mpox19	Validation	Pre	IgG	ATI-C	2.27416	2.80505
N_449f2af4	Rev_01_Rep	2025-01-29	5	Nov/24-Mpox19	Validation	Pre	IgG	A27L	2.79934	2.42608
N_449f2af4	Rev_01_Rep	2025-01-29	5	Nov/24-Mpox19	Validation	Pre	IgG	Delta	2.49276	0
N_accc3c48	Rev_01_Rep	2025-01-29	5	Nov/24-Mpox19	Validation	Pre	IgG	D8L	2.52179	1.82622
N_accc3c48	Rev_01_Rep	2025-01-29	5	Nov/24-Mpox19	Validation	Pre	IgG	L1R	2.35411	2.74167
N_accc3c48	Rev_01_Rep	2025-01-29	5	Nov/24-Mpox19	Validation	Pre	IgG	B5R	2.36736	1.50592
N_accc3c48	Rev_01_Rep	2025-01-29	5	Nov/24-Mpox19	Validation	Pre	IgG	A33R	2.47129	1.62551
N_accc3c48	Rev_01_Rep	2025-01-29	5	Nov/24-Mpox19	Validation	Pre	IgG	M1	2.49346	3.09611
N_accc3c48	Rev_01_Rep	2025-01-29	5	Nov/24-Mpox19	Validation	Pre	IgG	ATI-N	3.08153	1.63918
N_accc3c48	Rev_01_Rep	2025-01-29	5	Nov/24-Mpox19	Validation	Pre	IgG	B6	2.33143	1.25346
N_accc3c48	Rev_01_Rep	2025-01-29	5	Nov/24-Mpox19	Validation	Pre	IgG	VACV	2.18469	1.03769
N_accc3c48	Rev_01_Rep	2025-01-29	5	Nov/24-Mpox19	Validation	Pre	IgG	E8	2.23045	1.4719
N_accc3c48	Rev_01_Rep	2025-01-29	5	Nov/24-Mpox19	Validation	Pre	IgG	A5L	2.87274	3.18105
N_accc3c48	Rev_01_Rep	2025-01-29	5	Nov/24-Mpox19	Validation	Pre	IgG	A29	3.37649	3.24548
N_accc3c48	Rev_01_Rep	2025-01-29	5	Nov/24-Mpox19	Validation	Pre	IgG	H3L	2.85126	2.39005
N_accc3c48	Rev_01_Rep	2025-01-29	5	Nov/24-Mpox19	Validation	Pre	IgG	A35R	2.29667	1.42891
N_accc3c48	Rev_01_Rep	2025-01-29	5	Nov/24-Mpox19	Validation	Pre	IgG	ATI-C	2.80922	3.42241
N_accc3c48	Rev_01_Rep	2025-01-29	5	Nov/24-Mpox19	Validation	Pre	IgG	A27L	2.42243	2.02234
N_accc3c48	Rev_01_Rep	2025-01-29	5	Nov/24-Mpox19	Validation	Pre	IgG	Delta	2.49693	0
N_5a1e005e	Rev_01_Rep	2025-01-29	5	Nov/24-Mpox19	Validation	Pre	IgG	D8L	3.28668	2.65997
N_5a1e005e	Rev_01_Rep	2025-01-29	5	Nov/24-Mpox19	Validation	Pre	IgG	L1R	2.80652	3.06861
N_5a1e005e	Rev_01_Rep	2025-01-29	5	Nov/24-Mpox19	Validation	Pre	IgG	B5R	3.80733	3.174
N_5a1e005e	Rev_01_Rep	2025-01-29	5	Nov/24-Mpox19	Validation	Pre	IgG	A33R	4.19888	4.13682
N_5a1e005e	Rev_01_Rep	2025-01-29	5	Nov/24-Mpox19	Validation	Pre	IgG	M1	2.63448	3.29714
N_5a1e005e	Rev_01_Rep	2025-01-29	5	Nov/24-Mpox19	Validation	Pre	IgG	ATI-N	3.09132	1.6492
N_5a1e005e	Rev_01_Rep	2025-01-29	5	Nov/24-Mpox19	Validation	Pre	IgG	B6	4.1085	3.55794
N_5a1e005e	Rev_01_Rep	2025-01-29	5	Nov/24-Mpox19	Validation	Pre	IgG	VACV	3.64851	2.90364
N_5a1e005e	Rev_01_Rep	2025-01-29	5	Nov/24-Mpox19	Validation	Pre	IgG	E8	3.65658	3.26148
N_5a1e005e	Rev_01_Rep	2025-01-29	5	Nov/24-Mpox19	Validation	Pre	IgG	A5L	3.36211	3.57138
N_5a1e005e	Rev_01_Rep	2025-01-29	5	Nov/24-Mpox19	Validation	Pre	IgG	A29	3.87489	3.94648
N_5a1e005e	Rev_01_Rep	2025-01-29	5	Nov/24-Mpox19	Validation	Pre	IgG	H3L	3.38543	3.15197
N_5a1e005e	Rev_01_Rep	2025-01-29	5	Nov/24-Mpox19	Validation	Pre	IgG	A35R	4.20252	4.1461
N_5a1e005e	Rev_01_Rep	2025-01-29	5	Nov/24-Mpox19	Validation	Pre	IgG	ATI-C	2.39358	3.02191
N_5a1e005e	Rev_01_Rep	2025-01-29	5	Nov/24-Mpox19	Validation	Pre	IgG	A27L	3.36455	3.14939
N_5a1e005e	Rev_01_Rep	2025-01-29	5	Nov/24-Mpox19	Validation	Pre	IgG	Delta	3.6638	2.89182
N_8e6d26c3	Rev_01_Rep	2025-01-29	5	Nov/24-Mpox19	Validation	Pre	IgG	D8L	2.98272	2.32437
N_8e6d26c3	Rev_01_Rep	2025-01-29	5	Nov/24-Mpox19	Validation	Pre	IgG	L1R	2.38917	2.69294
N_8e6d26c3	Rev_01_Rep	2025-01-29	5	Nov/24-Mpox19	Validation	Pre	IgG	B5R	2.33846	1.47234
N_8e6d26c3	Rev_01_Rep	2025-01-29	5	Nov/24-Mpox19	Validation	Pre	IgG	A33R	3.25648	2.52936
N_8e6d26c3	Rev_01_Rep	2025-01-29	5	Nov/24-Mpox19	Validation	Pre	IgG	M1	2.60746	3.30409
N_8e6d26c3	Rev_01_Rep	2025-01-29	5	Nov/24-Mpox19	Validation	Pre	IgG	ATI-N	3.1383	1.6975
N_8e6d26c3	Rev_01_Rep	2025-01-29	5	Nov/24-Mpox19	Validation	Pre	IgG	B6	2.61857	1.59948
N_8e6d26c3	Rev_01_Rep	2025-01-29	5	Nov/24-Mpox19	Validation	Pre	IgG	VACV	2.38917	1.30319
N_8e6d26c3	Rev_01_Rep	2025-01-29	5	Nov/24-Mpox19	Validation	Pre	IgG	E8	2.70672	2.02607
N_8e6d26c3	Rev_01_Rep	2025-01-29	5	Nov/24-Mpox19	Validation	Pre	IgG	A5L	2.88138	3.17021
N_8e6d26c3	Rev_01_Rep	2025-01-29	5	Nov/24-Mpox19	Validation	Pre	IgG	A29	2.549	2.31034
N_8e6d26c3	Rev_01_Rep	2025-01-29	5	Nov/24-Mpox19	Validation	Pre	IgG	H3L	2.48855	2.00161
N_8e6d26c3	Rev_01_Rep	2025-01-29	5	Nov/24-Mpox19	Validation	Pre	IgG	A35R	3.05212	2.2959
N_8e6d26c3	Rev_01_Rep	2025-01-29	5	Nov/24-Mpox19	Validation	Pre	IgG	ATI-C	2.57171	3.12325
N_8e6d26c3	Rev_01_Rep	2025-01-29	5	Nov/24-Mpox19	Validation	Pre	IgG	A27L	2.27184	1.8505
N_8e6d26c3	Rev_01_Rep	2025-01-29	5	Nov/24-Mpox19	Validation	Pre	IgG	Delta	2.64246	0.978519
N_d59dfeb9	Rev_01_Rep	2025-01-29	5	Nov/24-Mpox19	Validation	Pre	IgG	D8L	3.00689	2.35035
N_d59dfeb9	Rev_01_Rep	2025-01-29	5	Nov/24-Mpox19	Validation	Pre	IgG	L1R	3.13799	3.35442
N_d59dfeb9	Rev_01_Rep	2025-01-29	5	Nov/24-Mpox19	Validation	Pre	IgG	B5R	3.88829	3.30086
N_d59dfeb9	Rev_01_Rep	2025-01-29	5	Nov/24-Mpox19	Validation	Pre	IgG	A33R	4.01528	3.58808
N_d59dfeb9	Rev_01_Rep	2025-01-29	5	Nov/24-Mpox19	Validation	Pre	IgG	M1	2.81023	3.38914
N_d59dfeb9	Rev_01_Rep	2025-01-29	5	Nov/24-Mpox19	Validation	Pre	IgG	ATI-N	2.93852	1.49418
N_d59dfeb9	Rev_01_Rep	2025-01-29	5	Nov/24-Mpox19	Validation	Pre	IgG	B6	4.13504	3.63964
N_d59dfeb9	Rev_01_Rep	2025-01-29	5	Nov/24-Mpox19	Validation	Pre	IgG	VACV	3.3145	2.42249
N_d59dfeb9	Rev_01_Rep	2025-01-29	5	Nov/24-Mpox19	Validation	Pre	IgG	E8	3.26881	2.6501
N_d59dfeb9	Rev_01_Rep	2025-01-29	5	Nov/24-Mpox19	Validation	Pre	IgG	A5L	3.00647	3.43233
N_d59dfeb9	Rev_01_Rep	2025-01-29	5	Nov/24-Mpox19	Validation	Pre	IgG	A29	3.61553	3.64554
N_d59dfeb9	Rev_01_Rep	2025-01-29	5	Nov/24-Mpox19	Validation	Pre	IgG	H3L	3.33465	2.96565
N_d59dfeb9	Rev_01_Rep	2025-01-29	5	Nov/24-Mpox19	Validation	Pre	IgG	A35R	4.08246	3.72464
N_d59dfeb9	Rev_01_Rep	2025-01-29	5	Nov/24-Mpox19	Validation	Pre	IgG	ATI-C	2.63548	3.19645
N_d59dfeb9	Rev_01_Rep	2025-01-29	5	Nov/24-Mpox19	Validation	Pre	IgG	A27L	2.91302	2.54585
N_d59dfeb9	Rev_01_Rep	2025-01-29	5	Nov/24-Mpox19	Validation	Pre	IgG	Delta	3.34908	2.41673
N_8ca28c68	Rev_01_Rep	2025-01-29	5	Nov/24-Mpox19	Validation	Pre	IgG	D8L	3.30384	2.6798
N_8ca28c68	Rev_01_Rep	2025-01-29	5	Nov/24-Mpox19	Validation	Pre	IgG	L1R	2.17754	2.23078
N_8ca28c68	Rev_01_Rep	2025-01-29	5	Nov/24-Mpox19	Validation	Pre	IgG	B5R	2.81491	1.99668
N_8ca28c68	Rev_01_Rep	2025-01-29	5	Nov/24-Mpox19	Validation	Pre	IgG	A33R	3.34908	2.63766
N_8ca28c68	Rev_01_Rep	2025-01-29	5	Nov/24-Mpox19	Validation	Pre	IgG	M1	2.32325	2.87283
N_8ca28c68	Rev_01_Rep	2025-01-29	5	Nov/24-Mpox19	Validation	Pre	IgG	ATI-N	3.23767	1.80121
N_8ca28c68	Rev_01_Rep	2025-01-29	5	Nov/24-Mpox19	Validation	Pre	IgG	B6	3.07918	2.11839
N_8ca28c68	Rev_01_Rep	2025-01-29	5	Nov/24-Mpox19	Validation	Pre	IgG	VACV	2.94399	1.96521
N_8ca28c68	Rev_01_Rep	2025-01-29	5	Nov/24-Mpox19	Validation	Pre	IgG	E8	3.43854	2.85281
N_8ca28c68	Rev_01_Rep	2025-01-29	5	Nov/24-Mpox19	Validation	Pre	IgG	A5L	2.51983	2.93112
N_8ca28c68	Rev_01_Rep	2025-01-29	5	Nov/24-Mpox19	Validation	Pre	IgG	A29	3.41027	3.25591
N_8ca28c68	Rev_01_Rep	2025-01-29	5	Nov/24-Mpox19	Validation	Pre	IgG	H3L	2.6902	2.21722
N_8ca28c68	Rev_01_Rep	2025-01-29	5	Nov/24-Mpox19	Validation	Pre	IgG	A35R	3.02243	2.26325
N_8ca28c68	Rev_01_Rep	2025-01-29	5	Nov/24-Mpox19	Validation	Pre	IgG	ATI-C	1.9058	2.41842
N_8ca28c68	Rev_01_Rep	2025-01-29	5	Nov/24-Mpox19	Validation	Pre	IgG	A27L	3.02979	2.67014
N_8ca28c68	Rev_01_Rep	2025-01-29	5	Nov/24-Mpox19	Validation	Pre	IgG	Delta	3.03822	1.93836
N_7764a0ca	Rev_01_Rep	2025-01-29	5	Nov/24-Mpox19	Validation	Pre	IgG	D8L	2.83123	2.16246
N_7764a0ca	Rev_01_Rep	2025-01-29	5	Nov/24-Mpox19	Validation	Pre	IgG	L1R	2.45788	2.64839
N_7764a0ca	Rev_01_Rep	2025-01-29	5	Nov/24-Mpox19	Validation	Pre	IgG	B5R	3.39655	2.63465
N_7764a0ca	Rev_01_Rep	2025-01-29	5	Nov/24-Mpox19	Validation	Pre	IgG	A33R	3.39602	2.69362
N_7764a0ca	Rev_01_Rep	2025-01-29	5	Nov/24-Mpox19	Validation	Pre	IgG	M1	2.41581	2.97317
N_7764a0ca	Rev_01_Rep	2025-01-29	5	Nov/24-Mpox19	Validation	Pre	IgG	ATI-N	3.01995	1.57648
N_7764a0ca	Rev_01_Rep	2025-01-29	5	Nov/24-Mpox19	Validation	Pre	IgG	B6	3.80445	3.02689
N_7764a0ca	Rev_01_Rep	2025-01-29	5	Nov/24-Mpox19	Validation	Pre	IgG	VACV	2.88195	1.8919
N_7764a0ca	Rev_01_Rep	2025-01-29	5	Nov/24-Mpox19	Validation	Pre	IgG	E8	2.87186	2.20714
N_7764a0ca	Rev_01_Rep	2025-01-29	5	Nov/24-Mpox19	Validation	Pre	IgG	A5L	3.05519	3.4566
N_7764a0ca	Rev_01_Rep	2025-01-29	5	Nov/24-Mpox19	Validation	Pre	IgG	A29	2.34242	2.08344
N_7764a0ca	Rev_01_Rep	2025-01-29	5	Nov/24-Mpox19	Validation	Pre	IgG	H3L	3.29447	2.91151
N_7764a0ca	Rev_01_Rep	2025-01-29	5	Nov/24-Mpox19	Validation	Pre	IgG	A35R	3.44295	2.74092
N_7764a0ca	Rev_01_Rep	2025-01-29	5	Nov/24-Mpox19	Validation	Pre	IgG	ATI-C	3.02918	3.64383
N_7764a0ca	Rev_01_Rep	2025-01-29	5	Nov/24-Mpox19	Validation	Pre	IgG	A27L	2.70885	2.3308
N_7764a0ca	Rev_01_Rep	2025-01-29	5	Nov/24-Mpox19	Validation	Pre	IgG	Delta	2.95085	1.78361
N_c728a22e	Rev_01_Rep	2025-01-29	5	Nov/24-Mpox19	Validation	Pre	IgG	D8L	3.35025	2.73408
N_c728a22e	Rev_01_Rep	2025-01-29	5	Nov/24-Mpox19	Validation	Pre	IgG	L1R	2.4456	2.83093
N_c728a22e	Rev_01_Rep	2025-01-29	5	Nov/24-Mpox19	Validation	Pre	IgG	B5R	2.98091	2.17351
N_c728a22e	Rev_01_Rep	2025-01-29	5	Nov/24-Mpox19	Validation	Pre	IgG	A33R	4.21425	4.15973
N_c728a22e	Rev_01_Rep	2025-01-29	5	Nov/24-Mpox19	Validation	Pre	IgG	M1	2.92942	3.9579
N_c728a22e	Rev_01_Rep	2025-01-29	5	Nov/24-Mpox19	Validation	Pre	IgG	ATI-N	3.68614	2.32014
N_c728a22e	Rev_01_Rep	2025-01-29	5	Nov/24-Mpox19	Validation	Pre	IgG	B6	3.12238	2.16713
N_c728a22e	Rev_01_Rep	2025-01-29	5	Nov/24-Mpox19	Validation	Pre	IgG	VACV	3.25479	2.34528
N_c728a22e	Rev_01_Rep	2025-01-29	5	Nov/24-Mpox19	Validation	Pre	IgG	E8	3.61247	3.29379
N_c728a22e	Rev_01_Rep	2025-01-29	5	Nov/24-Mpox19	Validation	Pre	IgG	A5L	2.89321	3.47162
N_c728a22e	Rev_01_Rep	2025-01-29	5	Nov/24-Mpox19	Validation	Pre	IgG	A29	2.33244	2.07211
N_c728a22e	Rev_01_Rep	2025-01-29	5	Nov/24-Mpox19	Validation	Pre	IgG	H3L	2.82151	2.35787
N_c728a22e	Rev_01_Rep	2025-01-29	5	Nov/24-Mpox19	Validation	Pre	IgG	A35R	4.2192	4.3705
N_c728a22e	Rev_01_Rep	2025-01-29	5	Nov/24-Mpox19	Validation	Pre	IgG	ATI-C	3.16465	3.67104
N_c728a22e	Rev_01_Rep	2025-01-29	5	Nov/24-Mpox19	Validation	Pre	IgG	A27L	2.82705	2.45522
N_c728a22e	Rev_01_Rep	2025-01-29	5	Nov/24-Mpox19	Validation	Pre	IgG	Delta	3.22596	2.23493
N_42551624	Rev_01_Rep	2025-01-29	5	Nov/24-Mpox19	Validation	Pre	IgG	D8L	3.15957	2.51668
N_42551624	Rev_01_Rep	2025-01-29	5	Nov/24-Mpox19	Validation	Pre	IgG	L1R	2.17609	2.22914
N_42551624	Rev_01_Rep	2025-01-29	5	Nov/24-Mpox19	Validation	Pre	IgG	B5R	2.17319	1.27234
N_42551624	Rev_01_Rep	2025-01-29	5	Nov/24-Mpox19	Validation	Pre	IgG	A33R	2.20817	1.27709
N_42551624	Rev_01_Rep	2025-01-29	5	Nov/24-Mpox19	Validation	Pre	IgG	M1	2.34044	2.94285
N_42551624	Rev_01_Rep	2025-01-29	5	Nov/24-Mpox19	Validation	Pre	IgG	ATI-N	3.06032	1.61753
N_42551624	Rev_01_Rep	2025-01-29	5	Nov/24-Mpox19	Validation	Pre	IgG	B6	2.12057	0.969952
N_42551624	Rev_01_Rep	2025-01-29	5	Nov/24-Mpox19	Validation	Pre	IgG	VACV	2.20683	1.06759
N_42551624	Rev_01_Rep	2025-01-29	5	Nov/24-Mpox19	Validation	Pre	IgG	E8	2.26007	1.50908
N_42551624	Rev_01_Rep	2025-01-29	5	Nov/24-Mpox19	Validation	Pre	IgG	A5L	3.17926	3.55877
N_42551624	Rev_01_Rep	2025-01-29	5	Nov/24-Mpox19	Validation	Pre	IgG	A29	2.42651	2.17735
N_42551624	Rev_01_Rep	2025-01-29	5	Nov/24-Mpox19	Validation	Pre	IgG	H3L	2.5563	2.07442
N_42551624	Rev_01_Rep	2025-01-29	5	Nov/24-Mpox19	Validation	Pre	IgG	A35R	2.07188	1.11853
N_42551624	Rev_01_Rep	2025-01-29	5	Nov/24-Mpox19	Validation	Pre	IgG	ATI-C	3.30792	3.88312
N_42551624	Rev_01_Rep	2025-01-29	5	Nov/24-Mpox19	Validation	Pre	IgG	A27L	2.52699	2.13691
N_42551624	Rev_01_Rep	2025-01-29	5	Nov/24-Mpox19	Validation	Pre	IgG	Delta	2.45637	0
N_24fb4a80	Rev_01_Rep	2025-01-29	5	Nov/24-Mpox19	Validation	Pre	IgG	D8L	2.95952	2.29949
N_24fb4a80	Rev_01_Rep	2025-01-29	5	Nov/24-Mpox19	Validation	Pre	IgG	L1R	2.84073	3.02054
N_24fb4a80	Rev_01_Rep	2025-01-29	5	Nov/24-Mpox19	Validation	Pre	IgG	B5R	2.88451	2.07074
N_24fb4a80	Rev_01_Rep	2025-01-29	5	Nov/24-Mpox19	Validation	Pre	IgG	A33R	3.00775	2.24685
N_24fb4a80	Rev_01_Rep	2025-01-29	5	Nov/24-Mpox19	Validation	Pre	IgG	M1	2.82995	3.40438
N_24fb4a80	Rev_01_Rep	2025-01-29	5	Nov/24-Mpox19	Validation	Pre	IgG	ATI-N	3.1745	1.73501
N_24fb4a80	Rev_01_Rep	2025-01-29	5	Nov/24-Mpox19	Validation	Pre	IgG	B6	2.89209	1.90896
N_24fb4a80	Rev_01_Rep	2025-01-29	5	Nov/24-Mpox19	Validation	Pre	IgG	VACV	2.82413	1.82384
N_24fb4a80	Rev_01_Rep	2025-01-29	5	Nov/24-Mpox19	Validation	Pre	IgG	E8	2.84757	2.18057
N_24fb4a80	Rev_01_Rep	2025-01-29	5	Nov/24-Mpox19	Validation	Pre	IgG	A5L	3.12057	3.39925
N_24fb4a80	Rev_01_Rep	2025-01-29	5	Nov/24-Mpox19	Validation	Pre	IgG	A29	2.81987	2.59643
N_24fb4a80	Rev_01_Rep	2025-01-29	5	Nov/24-Mpox19	Validation	Pre	IgG	H3L	3.0013	2.55588
N_24fb4a80	Rev_01_Rep	2025-01-29	5	Nov/24-Mpox19	Validation	Pre	IgG	A35R	2.97635	2.21267
N_24fb4a80	Rev_01_Rep	2025-01-29	5	Nov/24-Mpox19	Validation	Pre	IgG	ATI-C	3.1427	3.67104
N_24fb4a80	Rev_01_Rep	2025-01-29	5	Nov/24-Mpox19	Validation	Pre	IgG	A27L	3.11093	2.75797
N_24fb4a80	Rev_01_Rep	2025-01-29	5	Nov/24-Mpox19	Validation	Pre	IgG	Delta	2.69329	1.16589
N_48579c4f	Rev_01_Rep	2025-01-29	6	Nov/24-Mpox19	Validation	Pre	IgG	D8L	2.4843	1.73989
N_48579c4f	Rev_01_Rep	2025-01-29	6	Nov/24-Mpox19	Validation	Pre	IgG	L1R	2.29885	2.35499
N_48579c4f	Rev_01_Rep	2025-01-29	6	Nov/24-Mpox19	Validation	Pre	IgG	B5R	2.18469	1.2156
N_48579c4f	Rev_01_Rep	2025-01-29	6	Nov/24-Mpox19	Validation	Pre	IgG	A33R	2.24797	1.30188
N_48579c4f	Rev_01_Rep	2025-01-29	6	Nov/24-Mpox19	Validation	Pre	IgG	M1	2.43537	2.95556
N_48579c4f	Rev_01_Rep	2025-01-29	6	Nov/24-Mpox19	Validation	Pre	IgG	ATI-N	3.45856	2.01594
N_48579c4f	Rev_01_Rep	2025-01-29	6	Nov/24-Mpox19	Validation	Pre	IgG	B6	2.35315	1.24444
N_48579c4f	Rev_01_Rep	2025-01-29	6	Nov/24-Mpox19	Validation	Pre	IgG	VACV	2.29885	1.07816
N_48579c4f	Rev_01_Rep	2025-01-29	6	Nov/24-Mpox19	Validation	Pre	IgG	E8	2.273	1.46489
N_48579c4f	Rev_01_Rep	2025-01-29	6	Nov/24-Mpox19	Validation	Pre	IgG	A5L	3.31048	3.51771
N_48579c4f	Rev_01_Rep	2025-01-29	6	Nov/24-Mpox19	Validation	Pre	IgG	A29	2.20952	1.89264
N_48579c4f	Rev_01_Rep	2025-01-29	6	Nov/24-Mpox19	Validation	Pre	IgG	H3L	3.23147	2.85814
N_48579c4f	Rev_01_Rep	2025-01-29	6	Nov/24-Mpox19	Validation	Pre	IgG	A35R	2.11727	1.13797
N_48579c4f	Rev_01_Rep	2025-01-29	6	Nov/24-Mpox19	Validation	Pre	IgG	ATI-C	2.44483	2.93838
N_48579c4f	Rev_01_Rep	2025-01-29	6	Nov/24-Mpox19	Validation	Pre	IgG	A27L	2.85248	2.42373
N_48579c4f	Rev_01_Rep	2025-01-29	6	Nov/24-Mpox19	Validation	Pre	IgG	Delta	2.25648	0.668999
N_27287ad4	Rev_01_Rep	2025-01-29	6	Nov/24-Mpox19	Validation	Pre	IgG	D8L	2.78781	2.08041
N_27287ad4	Rev_01_Rep	2025-01-29	6	Nov/24-Mpox19	Validation	Pre	IgG	L1R	2.36173	2.6151
N_27287ad4	Rev_01_Rep	2025-01-29	6	Nov/24-Mpox19	Validation	Pre	IgG	B5R	3.344	2.55479
N_27287ad4	Rev_01_Rep	2025-01-29	6	Nov/24-Mpox19	Validation	Pre	IgG	A33R	2.23679	1.2859
N_27287ad4	Rev_01_Rep	2025-01-29	6	Nov/24-Mpox19	Validation	Pre	IgG	M1	2.4183	2.91272
N_27287ad4	Rev_01_Rep	2025-01-29	6	Nov/24-Mpox19	Validation	Pre	IgG	ATI-N	2.61595	1.11754
N_27287ad4	Rev_01_Rep	2025-01-29	6	Nov/24-Mpox19	Validation	Pre	IgG	B6	3.43393	2.49642
N_27287ad4	Rev_01_Rep	2025-01-29	6	Nov/24-Mpox19	Validation	Pre	IgG	VACV	2.32634	1.11546
N_27287ad4	Rev_01_Rep	2025-01-29	6	Nov/24-Mpox19	Validation	Pre	IgG	E8	3.26553	2.62409
N_27287ad4	Rev_01_Rep	2025-01-29	6	Nov/24-Mpox19	Validation	Pre	IgG	A5L	3.06145	3.36431
N_27287ad4	Rev_01_Rep	2025-01-29	6	Nov/24-Mpox19	Validation	Pre	IgG	A29	2.77924	2.5276
N_27287ad4	Rev_01_Rep	2025-01-29	6	Nov/24-Mpox19	Validation	Pre	IgG	H3L	2.48001	1.99805
N_27287ad4	Rev_01_Rep	2025-01-29	6	Nov/24-Mpox19	Validation	Pre	IgG	A35R	2.01703	0.988425
N_27287ad4	Rev_01_Rep	2025-01-29	6	Nov/24-Mpox19	Validation	Pre	IgG	ATI-C	2.89982	3.36486
N_27287ad4	Rev_01_Rep	2025-01-29	6	Nov/24-Mpox19	Validation	Pre	IgG	A27L	2.9652	2.54468
N_27287ad4	Rev_01_Rep	2025-01-29	6	Nov/24-Mpox19	Validation	Pre	IgG	Delta	2.29115	0.756642
N_1925e0c7	Rev_01_Rep	2025-01-29	6	Nov/24-Mpox19	Validation	Pre	IgG	D8L	2.95085	2.25836
N_1925e0c7	Rev_01_Rep	2025-01-29	6	Nov/24-Mpox19	Validation	Pre	IgG	L1R	2.82445	3.04258
N_1925e0c7	Rev_01_Rep	2025-01-29	6	Nov/24-Mpox19	Validation	Pre	IgG	B5R	2.77452	1.90927
N_1925e0c7	Rev_01_Rep	2025-01-29	6	Nov/24-Mpox19	Validation	Pre	IgG	A33R	2.87448	2.07478
N_1925e0c7	Rev_01_Rep	2025-01-29	6	Nov/24-Mpox19	Validation	Pre	IgG	M1	2.83885	3.31769
N_1925e0c7	Rev_01_Rep	2025-01-29	6	Nov/24-Mpox19	Validation	Pre	IgG	ATI-N	3.1934	1.72074
N_1925e0c7	Rev_01_Rep	2025-01-29	6	Nov/24-Mpox19	Validation	Pre	IgG	B6	2.66039	1.61342
N_1925e0c7	Rev_01_Rep	2025-01-29	6	Nov/24-Mpox19	Validation	Pre	IgG	VACV	3.00303	1.97499
N_1925e0c7	Rev_01_Rep	2025-01-29	6	Nov/24-Mpox19	Validation	Pre	IgG	E8	2.78888	2.07812
N_1925e0c7	Rev_01_Rep	2025-01-29	6	Nov/24-Mpox19	Validation	Pre	IgG	A5L	2.96166	3.18565
N_1925e0c7	Rev_01_Rep	2025-01-29	6	Nov/24-Mpox19	Validation	Pre	IgG	A29	2.82672	2.5782
N_1925e0c7	Rev_01_Rep	2025-01-29	6	Nov/24-Mpox19	Validation	Pre	IgG	H3L	2.91196	2.47973
N_1925e0c7	Rev_01_Rep	2025-01-29	6	Nov/24-Mpox19	Validation	Pre	IgG	A35R	2.90472	2.10188
N_1925e0c7	Rev_01_Rep	2025-01-29	6	Nov/24-Mpox19	Validation	Pre	IgG	ATI-C	2.99167	3.54114
N_1925e0c7	Rev_01_Rep	2025-01-29	6	Nov/24-Mpox19	Validation	Pre	IgG	A27L	2.89487	2.46911
N_1925e0c7	Rev_01_Rep	2025-01-29	6	Nov/24-Mpox19	Validation	Pre	IgG	Delta	2.84105	1.72621
N_d9378b53	Rev_01_Rep	2025-01-29	6	Nov/24-Mpox19	Validation	Pre	IgG	D8L	2.68931	1.97207
N_d9378b53	Rev_01_Rep	2025-01-29	6	Nov/24-Mpox19	Validation	Pre	IgG	L1R	2.22401	2.27129
N_d9378b53	Rev_01_Rep	2025-01-29	6	Nov/24-Mpox19	Validation	Pre	IgG	B5R	2.22272	1.26443
N_d9378b53	Rev_01_Rep	2025-01-29	6	Nov/24-Mpox19	Validation	Pre	IgG	A33R	2.23805	1.28771
N_d9378b53	Rev_01_Rep	2025-01-29	6	Nov/24-Mpox19	Validation	Pre	IgG	M1	2.50243	3.07359
N_d9378b53	Rev_01_Rep	2025-01-29	6	Nov/24-Mpox19	Validation	Pre	IgG	ATI-N	2.91751	1.43159
N_d9378b53	Rev_01_Rep	2025-01-29	6	Nov/24-Mpox19	Validation	Pre	IgG	B6	2.50243	1.42841
N_d9378b53	Rev_01_Rep	2025-01-29	6	Nov/24-Mpox19	Validation	Pre	IgG	VACV	2.01703	0.665358
N_d9378b53	Rev_01_Rep	2025-01-29	6	Nov/24-Mpox19	Validation	Pre	IgG	E8	2.28103	1.47519
N_d9378b53	Rev_01_Rep	2025-01-29	6	Nov/24-Mpox19	Validation	Pre	IgG	A5L	3.54741	3.95825
N_d9378b53	Rev_01_Rep	2025-01-29	6	Nov/24-Mpox19	Validation	Pre	IgG	A29	2.18184	1.85866
N_d9378b53	Rev_01_Rep	2025-01-29	6	Nov/24-Mpox19	Validation	Pre	IgG	H3L	2.46835	1.9848
N_d9378b53	Rev_01_Rep	2025-01-29	6	Nov/24-Mpox19	Validation	Pre	IgG	A35R	2.12872	1.15438
N_d9378b53	Rev_01_Rep	2025-01-29	6	Nov/24-Mpox19	Validation	Pre	IgG	ATI-C	2.14922	2.62743
N_d9378b53	Rev_01_Rep	2025-01-29	6	Nov/24-Mpox19	Validation	Pre	IgG	A27L	2.25768	1.76185
N_d9378b53	Rev_01_Rep	2025-01-29	6	Nov/24-Mpox19	Validation	Pre	IgG	Delta	1.9058	0
N_ffd4479b	Rev_01_Rep	2025-01-29	6	Nov/24-Mpox19	Validation	Pre	IgG	D8L	2.5682	1.83639
N_ffd4479b	Rev_01_Rep	2025-01-29	6	Nov/24-Mpox19	Validation	Pre	IgG	L1R	2.97128	3.17356
N_ffd4479b	Rev_01_Rep	2025-01-29	6	Nov/24-Mpox19	Validation	Pre	IgG	B5R	2.46982	1.56419
N_ffd4479b	Rev_01_Rep	2025-01-29	6	Nov/24-Mpox19	Validation	Pre	IgG	A33R	2.66745	1.83645
N_ffd4479b	Rev_01_Rep	2025-01-29	6	Nov/24-Mpox19	Validation	Pre	IgG	M1	2.53529	3.10311
N_ffd4479b	Rev_01_Rep	2025-01-29	6	Nov/24-Mpox19	Validation	Pre	IgG	ATI-N	2.54407	1.04088
N_ffd4479b	Rev_01_Rep	2025-01-29	6	Nov/24-Mpox19	Validation	Pre	IgG	B6	2.63799	1.58763
N_ffd4479b	Rev_01_Rep	2025-01-29	6	Nov/24-Mpox19	Validation	Pre	IgG	VACV	2.17026	0.897654
N_ffd4479b	Rev_01_Rep	2025-01-29	6	Nov/24-Mpox19	Validation	Pre	IgG	E8	2.3075	1.50888
N_ffd4479b	Rev_01_Rep	2025-01-29	6	Nov/24-Mpox19	Validation	Pre	IgG	A5L	3.86853	4.27781
N_ffd4479b	Rev_01_Rep	2025-01-29	6	Nov/24-Mpox19	Validation	Pre	IgG	A29	2.06446	1.70846
N_ffd4479b	Rev_01_Rep	2025-01-29	6	Nov/24-Mpox19	Validation	Pre	IgG	H3L	2.42975	1.94071
N_ffd4479b	Rev_01_Rep	2025-01-29	6	Nov/24-Mpox19	Validation	Pre	IgG	A35R	2.6902	1.85853
N_ffd4479b	Rev_01_Rep	2025-01-29	6	Nov/24-Mpox19	Validation	Pre	IgG	ATI-C	2.95904	3.47097
N_ffd4479b	Rev_01_Rep	2025-01-29	6	Nov/24-Mpox19	Validation	Pre	IgG	A27L	2.25888	1.7633
N_ffd4479b	Rev_01_Rep	2025-01-29	6	Nov/24-Mpox19	Validation	Pre	IgG	Delta	2.13194	0.283987
N_b19f21ad	Rev_01_Rep	2025-01-29	6	Nov/24-Mpox19	Validation	Pre	IgG	D8L	2.72346	2.00977
N_b19f21ad	Rev_01_Rep	2025-01-29	6	Nov/24-Mpox19	Validation	Pre	IgG	L1R	2.45484	2.68624
N_b19f21ad	Rev_01_Rep	2025-01-29	6	Nov/24-Mpox19	Validation	Pre	IgG	B5R	2.35218	1.42474
N_b19f21ad	Rev_01_Rep	2025-01-29	6	Nov/24-Mpox19	Validation	Pre	IgG	A33R	2.35218	1.44516
N_b19f21ad	Rev_01_Rep	2025-01-29	6	Nov/24-Mpox19	Validation	Pre	IgG	M1	2.77232	3.31271
N_b19f21ad	Rev_01_Rep	2025-01-29	6	Nov/24-Mpox19	Validation	Pre	IgG	ATI-N	3.21696	1.74602
N_b19f21ad	Rev_01_Rep	2025-01-29	6	Nov/24-Mpox19	Validation	Pre	IgG	B6	2.64048	1.5905
N_b19f21ad	Rev_01_Rep	2025-01-29	6	Nov/24-Mpox19	Validation	Pre	IgG	VACV	2.18611	0.920504
N_b19f21ad	Rev_01_Rep	2025-01-29	6	Nov/24-Mpox19	Validation	Pre	IgG	E8	2.29003	1.4867
N_b19f21ad	Rev_01_Rep	2025-01-29	6	Nov/24-Mpox19	Validation	Pre	IgG	A5L	2.53403	2.74177
N_b19f21ad	Rev_01_Rep	2025-01-29	6	Nov/24-Mpox19	Validation	Pre	IgG	A29	2.19866	1.87936
N_b19f21ad	Rev_01_Rep	2025-01-29	6	Nov/24-Mpox19	Validation	Pre	IgG	H3L	2.73957	2.28746
N_b19f21ad	Rev_01_Rep	2025-01-29	6	Nov/24-Mpox19	Validation	Pre	IgG	A35R	2.39358	1.50567
N_b19f21ad	Rev_01_Rep	2025-01-29	6	Nov/24-Mpox19	Validation	Pre	IgG	ATI-C	2.55509	2.99737
N_b19f21ad	Rev_01_Rep	2025-01-29	6	Nov/24-Mpox19	Validation	Pre	IgG	A27L	2.42488	1.95796
N_b19f21ad	Rev_01_Rep	2025-01-29	6	Nov/24-Mpox19	Validation	Pre	IgG	Delta	2.03342	0
N_8f55ae5a	Rev_01_Rep	2025-01-29	6	Nov/24-Mpox19	Validation	Pre	IgG	D8L	2.34044	1.56727
N_8f55ae5a	Rev_01_Rep	2025-01-29	6	Nov/24-Mpox19	Validation	Pre	IgG	L1R	2.12222	2.15288
N_8f55ae5a	Rev_01_Rep	2025-01-29	6	Nov/24-Mpox19	Validation	Pre	IgG	B5R	2.04922	1.03341
N_8f55ae5a	Rev_01_Rep	2025-01-29	6	Nov/24-Mpox19	Validation	Pre	IgG	A33R	2.1271	1.12171
N_8f55ae5a	Rev_01_Rep	2025-01-29	6	Nov/24-Mpox19	Validation	Pre	IgG	M1	2.2014	2.63022
N_8f55ae5a	Rev_01_Rep	2025-01-29	6	Nov/24-Mpox19	Validation	Pre	IgG	ATI-N	2.76042	1.26892
N_8f55ae5a	Rev_01_Rep	2025-01-29	6	Nov/24-Mpox19	Validation	Pre	IgG	B6	1.93702	0.637493
N_8f55ae5a	Rev_01_Rep	2025-01-29	6	Nov/24-Mpox19	Validation	Pre	IgG	VACV	1.85733	0.393354
N_8f55ae5a	Rev_01_Rep	2025-01-29	6	Nov/24-Mpox19	Validation	Pre	IgG	E8	1.98	1.05671
N_8f55ae5a	Rev_01_Rep	2025-01-29	6	Nov/24-Mpox19	Validation	Pre	IgG	A5L	2.82217	3.05711
N_8f55ae5a	Rev_01_Rep	2025-01-29	6	Nov/24-Mpox19	Validation	Pre	IgG	A29	1.85126	1.40006
N_8f55ae5a	Rev_01_Rep	2025-01-29	6	Nov/24-Mpox19	Validation	Pre	IgG	H3L	2.20952	1.67806
N_8f55ae5a	Rev_01_Rep	2025-01-29	6	Nov/24-Mpox19	Validation	Pre	IgG	A35R	1.88366	0.76888
N_8f55ae5a	Rev_01_Rep	2025-01-29	6	Nov/24-Mpox19	Validation	Pre	IgG	ATI-C	1.81954	2.34387
N_8f55ae5a	Rev_01_Rep	2025-01-29	6	Nov/24-Mpox19	Validation	Pre	IgG	A27L	2.20952	1.70258
N_8f55ae5a	Rev_01_Rep	2025-01-29	6	Nov/24-Mpox19	Validation	Pre	IgG	Delta	1.91645	0
N_f77c8f69	Rev_01_Rep	2025-01-29	6	Nov/24-Mpox19	Validation	Pre	IgG	D8L	2.08458	1.22364
N_f77c8f69	Rev_01_Rep	2025-01-29	6	Nov/24-Mpox19	Validation	Pre	IgG	L1R	3.09795	3.63533
N_f77c8f69	Rev_01_Rep	2025-01-29	6	Nov/24-Mpox19	Validation	Pre	IgG	B5R	1.8451	0.725076
N_f77c8f69	Rev_01_Rep	2025-01-29	6	Nov/24-Mpox19	Validation	Pre	IgG	A33R	3.33102	2.59681
N_f77c8f69	Rev_01_Rep	2025-01-29	6	Nov/24-Mpox19	Validation	Pre	IgG	M1	2.74273	3.5196
N_f77c8f69	Rev_01_Rep	2025-01-29	6	Nov/24-Mpox19	Validation	Pre	IgG	ATI-N	2.10037	0.523498
N_f77c8f69	Rev_01_Rep	2025-01-29	6	Nov/24-Mpox19	Validation	Pre	IgG	B6	2.1959	1.03592
N_f77c8f69	Rev_01_Rep	2025-01-29	6	Nov/24-Mpox19	Validation	Pre	IgG	VACV	2.91593	1.86527
N_f77c8f69	Rev_01_Rep	2025-01-29	6	Nov/24-Mpox19	Validation	Pre	IgG	E8	2.56348	1.81918
N_f77c8f69	Rev_01_Rep	2025-01-29	6	Nov/24-Mpox19	Validation	Pre	IgG	A5L	1.96142	1.96689
N_f77c8f69	Rev_01_Rep	2025-01-29	6	Nov/24-Mpox19	Validation	Pre	IgG	A29	1.72428	1.18206
N_f77c8f69	Rev_01_Rep	2025-01-29	6	Nov/24-Mpox19	Validation	Pre	IgG	H3L	2.65321	2.19182
N_f77c8f69	Rev_01_Rep	2025-01-29	6	Nov/24-Mpox19	Validation	Pre	IgG	A35R	3.43712	2.71659
N_f77c8f69	Rev_01_Rep	2025-01-29	6	Nov/24-Mpox19	Validation	Pre	IgG	ATI-C	1.73239	2.49713
N_f77c8f69	Rev_01_Rep	2025-01-29	6	Nov/24-Mpox19	Validation	Pre	IgG	A27L	1.91645	1.29844
N_f77c8f69	Rev_01_Rep	2025-01-29	6	Nov/24-Mpox19	Validation	Pre	IgG	Delta	2.93626	1.86004
N_f7778bcc	Rev_01_Rep	2025-01-29	6	Nov/24-Mpox19	Validation	Pre	IgG	D8L	3.02857	2.34354
N_f7778bcc	Rev_01_Rep	2025-01-29	6	Nov/24-Mpox19	Validation	Pre	IgG	L1R	2.91829	3.17134
N_f7778bcc	Rev_01_Rep	2025-01-29	6	Nov/24-Mpox19	Validation	Pre	IgG	B5R	2.93247	2.0846
N_f7778bcc	Rev_01_Rep	2025-01-29	6	Nov/24-Mpox19	Validation	Pre	IgG	A33R	3.94245	3.47136
N_f7778bcc	Rev_01_Rep	2025-01-29	6	Nov/24-Mpox19	Validation	Pre	IgG	M1	2.87564	3.40829
N_f7778bcc	Rev_01_Rep	2025-01-29	6	Nov/24-Mpox19	Validation	Pre	IgG	ATI-N	2.56996	1.06862
N_f7778bcc	Rev_01_Rep	2025-01-29	6	Nov/24-Mpox19	Validation	Pre	IgG	B6	3.4877	2.56272
N_f7778bcc	Rev_01_Rep	2025-01-29	6	Nov/24-Mpox19	Validation	Pre	IgG	VACV	3.42243	2.5399
N_f7778bcc	Rev_01_Rep	2025-01-29	6	Nov/24-Mpox19	Validation	Pre	IgG	E8	3.613	3.06175
N_f7778bcc	Rev_01_Rep	2025-01-29	6	Nov/24-Mpox19	Validation	Pre	IgG	A5L	3.56744	3.94041
N_f7778bcc	Rev_01_Rep	2025-01-29	6	Nov/24-Mpox19	Validation	Pre	IgG	A29	2.20003	1.88105
N_f7778bcc	Rev_01_Rep	2025-01-29	6	Nov/24-Mpox19	Validation	Pre	IgG	H3L	2.40226	1.90904
N_f7778bcc	Rev_01_Rep	2025-01-29	6	Nov/24-Mpox19	Validation	Pre	IgG	A35R	4.0214	3.55989
N_f7778bcc	Rev_01_Rep	2025-01-29	6	Nov/24-Mpox19	Validation	Pre	IgG	ATI-C	3.00561	3.52811
N_f7778bcc	Rev_01_Rep	2025-01-29	6	Nov/24-Mpox19	Validation	Pre	IgG	A27L	2.51786	2.0622
N_f7778bcc	Rev_01_Rep	2025-01-29	6	Nov/24-Mpox19	Validation	Pre	IgG	Delta	3.41996	2.53153
N_2e88cd78	Rev_01_Rep	2025-01-29	6	Nov/24-Mpox19	Validation	Pre	IgG	D8L	2.86243	2.16189
N_2e88cd78	Rev_01_Rep	2025-01-29	6	Nov/24-Mpox19	Validation	Pre	IgG	L1R	3.73528	3.80067
N_2e88cd78	Rev_01_Rep	2025-01-29	6	Nov/24-Mpox19	Validation	Pre	IgG	B5R	2.57864	1.68941
N_2e88cd78	Rev_01_Rep	2025-01-29	6	Nov/24-Mpox19	Validation	Pre	IgG	A33R	3.86747	3.31751
N_2e88cd78	Rev_01_Rep	2025-01-29	6	Nov/24-Mpox19	Validation	Pre	IgG	M1	3.38238	3.6939
N_2e88cd78	Rev_01_Rep	2025-01-29	6	Nov/24-Mpox19	Validation	Pre	IgG	ATI-N	2.86332	1.37554
N_2e88cd78	Rev_01_Rep	2025-01-29	6	Nov/24-Mpox19	Validation	Pre	IgG	B6	2.95809	1.94879
N_2e88cd78	Rev_01_Rep	2025-01-29	6	Nov/24-Mpox19	Validation	Pre	IgG	VACV	3.51375	2.67773
N_2e88cd78	Rev_01_Rep	2025-01-29	6	Nov/24-Mpox19	Validation	Pre	IgG	E8	3.29358	2.65748
N_2e88cd78	Rev_01_Rep	2025-01-29	6	Nov/24-Mpox19	Validation	Pre	IgG	A5L	2.64345	2.86315
N_2e88cd78	Rev_01_Rep	2025-01-29	6	Nov/24-Mpox19	Validation	Pre	IgG	A29	2.45255	2.17441
N_2e88cd78	Rev_01_Rep	2025-01-29	6	Nov/24-Mpox19	Validation	Pre	IgG	H3L	3.43305	3.17051
N_2e88cd78	Rev_01_Rep	2025-01-29	6	Nov/24-Mpox19	Validation	Pre	IgG	A35R	3.91955	3.3841
N_2e88cd78	Rev_01_Rep	2025-01-29	6	Nov/24-Mpox19	Validation	Pre	IgG	ATI-C	2.51322	3.00124
N_2e88cd78	Rev_01_Rep	2025-01-29	6	Nov/24-Mpox19	Validation	Pre	IgG	A27L	2.67394	2.23244
N_2e88cd78	Rev_01_Rep	2025-01-29	6	Nov/24-Mpox19	Validation	Pre	IgG	Delta	3.50209	2.6546
M_00f4c03c	Rev_01_Rep	2025-01-29	6	Nov/24-Mpox19	Validation	MPXV	IgG	D8L	2.66839	1.94886
M_00f4c03c	Rev_01_Rep	2025-01-29	6	Nov/24-Mpox19	Validation	MPXV	IgG	L1R	2.33846	3.26845
M_00f4c03c	Rev_01_Rep	2025-01-29	6	Nov/24-Mpox19	Validation	MPXV	IgG	B5R	2.22531	1.26772
M_00f4c03c	Rev_01_Rep	2025-01-29	6	Nov/24-Mpox19	Validation	MPXV	IgG	A33R	2.49762	1.63183
M_00f4c03c	Rev_01_Rep	2025-01-29	6	Nov/24-Mpox19	Validation	MPXV	IgG	M1	2.26482	3.50559
M_00f4c03c	Rev_01_Rep	2025-01-29	6	Nov/24-Mpox19	Validation	MPXV	IgG	ATI-N	2.3032	0.772376
M_00f4c03c	Rev_01_Rep	2025-01-29	6	Nov/24-Mpox19	Validation	MPXV	IgG	B6	2.29667	1.17161
M_00f4c03c	Rev_01_Rep	2025-01-29	6	Nov/24-Mpox19	Validation	MPXV	IgG	VACV	2.15381	0.873734
M_00f4c03c	Rev_01_Rep	2025-01-29	6	Nov/24-Mpox19	Validation	MPXV	IgG	E8	2.42894	1.65917
M_00f4c03c	Rev_01_Rep	2025-01-29	6	Nov/24-Mpox19	Validation	MPXV	IgG	A5L	2.31806	3.19361
M_00f4c03c	Rev_01_Rep	2025-01-29	6	Nov/24-Mpox19	Validation	MPXV	IgG	A29	2.88451	3.45495
M_00f4c03c	Rev_01_Rep	2025-01-29	6	Nov/24-Mpox19	Validation	MPXV	IgG	H3L	2.52114	2.04451
M_00f4c03c	Rev_01_Rep	2025-01-29	6	Nov/24-Mpox19	Validation	MPXV	IgG	A35R	2.36078	1.46457
M_00f4c03c	Rev_01_Rep	2025-01-29	6	Nov/24-Mpox19	Validation	MPXV	IgG	ATI-C	2.65128	3.72711
M_00f4c03c	Rev_01_Rep	2025-01-29	6	Nov/24-Mpox19	Validation	MPXV	IgG	A27L	2.48996	2.0312
M_00f4c03c	Rev_01_Rep	2025-01-29	6	Nov/24-Mpox19	Validation	MPXV	IgG	Delta	1.91908	0
M_96239592	Rev_01_Rep	2025-01-29	6	Nov/24-Mpox19	Validation	MPXV	IgG	D8L	4.12307	4.78365
M_96239592	Rev_01_Rep	2025-01-29	6	Nov/24-Mpox19	Validation	MPXV	IgG	L1R	3.94024	4.99227
M_96239592	Rev_01_Rep	2025-01-29	6	Nov/24-Mpox19	Validation	MPXV	IgG	B5R	4.17455	4.5536
M_96239592	Rev_01_Rep	2025-01-29	6	Nov/24-Mpox19	Validation	MPXV	IgG	A33R	4.14139	4.58674
M_96239592	Rev_01_Rep	2025-01-29	6	Nov/24-Mpox19	Validation	MPXV	IgG	M1	3.72689	4.91119
M_96239592	Rev_01_Rep	2025-01-29	6	Nov/24-Mpox19	Validation	MPXV	IgG	ATI-N	3.27772	1.81195
M_96239592	Rev_01_Rep	2025-01-29	6	Nov/24-Mpox19	Validation	MPXV	IgG	B6	4.19057	4.60195
M_96239592	Rev_01_Rep	2025-01-29	6	Nov/24-Mpox19	Validation	MPXV	IgG	VACV	4.0032	4.18229
M_96239592	Rev_01_Rep	2025-01-29	6	Nov/24-Mpox19	Validation	MPXV	IgG	E8	4.20526	4.76621
M_96239592	Rev_01_Rep	2025-01-29	6	Nov/24-Mpox19	Validation	MPXV	IgG	A5L	3.08296	3.52494
M_96239592	Rev_01_Rep	2025-01-29	6	Nov/24-Mpox19	Validation	MPXV	IgG	A29	3.36059	3.51881
M_96239592	Rev_01_Rep	2025-01-29	6	Nov/24-Mpox19	Validation	MPXV	IgG	H3L	3.8836	4.7877
M_96239592	Rev_01_Rep	2025-01-29	6	Nov/24-Mpox19	Validation	MPXV	IgG	A35R	4.14129	4.63736
M_96239592	Rev_01_Rep	2025-01-29	6	Nov/24-Mpox19	Validation	MPXV	IgG	ATI-C	3.46075	4.25121
M_96239592	Rev_01_Rep	2025-01-29	6	Nov/24-Mpox19	Validation	MPXV	IgG	A27L	3.0571	2.96866
M_96239592	Rev_01_Rep	2025-01-29	6	Nov/24-Mpox19	Validation	MPXV	IgG	Delta	3.99138	4.16383
M_f390f396	Rev_01_Rep	2025-01-29	6	Nov/24-Mpox19	Validation	MPXV	IgG	D8L	4.28648	5.51022
M_f390f396	Rev_01_Rep	2025-01-29	6	Nov/24-Mpox19	Validation	MPXV	IgG	L1R	3.9988	4.97514
M_f390f396	Rev_01_Rep	2025-01-29	6	Nov/24-Mpox19	Validation	MPXV	IgG	B5R	4.28823	4.63083
M_f390f396	Rev_01_Rep	2025-01-29	6	Nov/24-Mpox19	Validation	MPXV	IgG	A33R	4.25351	4.65276
M_f390f396	Rev_01_Rep	2025-01-29	6	Nov/24-Mpox19	Validation	MPXV	IgG	M1	3.81027	4.66978
M_f390f396	Rev_01_Rep	2025-01-29	6	Nov/24-Mpox19	Validation	MPXV	IgG	ATI-N	3.46716	2.02601
M_f390f396	Rev_01_Rep	2025-01-29	6	Nov/24-Mpox19	Validation	MPXV	IgG	B6	4.33318	4.8155
M_f390f396	Rev_01_Rep	2025-01-29	6	Nov/24-Mpox19	Validation	MPXV	IgG	VACV	4.08149	4.14614
M_f390f396	Rev_01_Rep	2025-01-29	6	Nov/24-Mpox19	Validation	MPXV	IgG	E8	4.34256	5.31613
M_f390f396	Rev_01_Rep	2025-01-29	6	Nov/24-Mpox19	Validation	MPXV	IgG	A5L	3.16286	3.52499
M_f390f396	Rev_01_Rep	2025-01-29	6	Nov/24-Mpox19	Validation	MPXV	IgG	A29	3.50161	3.61973
M_f390f396	Rev_01_Rep	2025-01-29	6	Nov/24-Mpox19	Validation	MPXV	IgG	H3L	3.94961	4.57416
M_f390f396	Rev_01_Rep	2025-01-29	6	Nov/24-Mpox19	Validation	MPXV	IgG	A35R	4.27994	4.64327
M_f390f396	Rev_01_Rep	2025-01-29	6	Nov/24-Mpox19	Validation	MPXV	IgG	ATI-C	3.46967	4.16464
M_f390f396	Rev_01_Rep	2025-01-29	6	Nov/24-Mpox19	Validation	MPXV	IgG	A27L	3.21192	3.00205
M_f390f396	Rev_01_Rep	2025-01-29	6	Nov/24-Mpox19	Validation	MPXV	IgG	Delta	4.07	4.13594
M_17c86118	Rev_01_Rep	2025-01-29	6	Nov/24-Mpox19	Validation	MPXV	IgG	D8L	3.7689	4.74624
M_17c86118	Rev_01_Rep	2025-01-29	6	Nov/24-Mpox19	Validation	MPXV	IgG	L1R	3.36903	4.29169
M_17c86118	Rev_01_Rep	2025-01-29	6	Nov/24-Mpox19	Validation	MPXV	IgG	B5R	3.80188	4.13496
M_17c86118	Rev_01_Rep	2025-01-29	6	Nov/24-Mpox19	Validation	MPXV	IgG	A33R	3.83582	4.13799
M_17c86118	Rev_01_Rep	2025-01-29	6	Nov/24-Mpox19	Validation	MPXV	IgG	M1	3.07335	4.53332
M_17c86118	Rev_01_Rep	2025-01-29	6	Nov/24-Mpox19	Validation	MPXV	IgG	ATI-N	3.58058	2.16283
M_17c86118	Rev_01_Rep	2025-01-29	6	Nov/24-Mpox19	Validation	MPXV	IgG	B6	3.9073	4.59402
M_17c86118	Rev_01_Rep	2025-01-29	6	Nov/24-Mpox19	Validation	MPXV	IgG	VACV	3.64807	4.02003
M_17c86118	Rev_01_Rep	2025-01-29	6	Nov/24-Mpox19	Validation	MPXV	IgG	E8	3.88429	4.71564
M_17c86118	Rev_01_Rep	2025-01-29	6	Nov/24-Mpox19	Validation	MPXV	IgG	A5L	2.61384	3.38132
M_17c86118	Rev_01_Rep	2025-01-29	6	Nov/24-Mpox19	Validation	MPXV	IgG	A29	2.69548	2.99554
M_17c86118	Rev_01_Rep	2025-01-29	6	Nov/24-Mpox19	Validation	MPXV	IgG	H3L	3.29126	3.6895
M_17c86118	Rev_01_Rep	2025-01-29	6	Nov/24-Mpox19	Validation	MPXV	IgG	A35R	3.86046	4.2551
M_17c86118	Rev_01_Rep	2025-01-29	6	Nov/24-Mpox19	Validation	MPXV	IgG	ATI-C	2.31387	3.38361
M_17c86118	Rev_01_Rep	2025-01-29	6	Nov/24-Mpox19	Validation	MPXV	IgG	A27L	2.18752	1.675
M_17c86118	Rev_01_Rep	2025-01-29	6	Nov/24-Mpox19	Validation	MPXV	IgG	Delta	3.6488	4.00563
M_3bf8e9b1	Rev_01_Rep	2025-01-29	6	Nov/24-Mpox19	Validation	MPXV	IgG	D8L	2.13672	1.29888
M_3bf8e9b1	Rev_01_Rep	2025-01-29	6	Nov/24-Mpox19	Validation	MPXV	IgG	L1R	1.89763	3.18669
M_3bf8e9b1	Rev_01_Rep	2025-01-29	6	Nov/24-Mpox19	Validation	MPXV	IgG	B5R	1.91116	0.830441
M_3bf8e9b1	Rev_01_Rep	2025-01-29	6	Nov/24-Mpox19	Validation	MPXV	IgG	A33R	2	0.909477
M_3bf8e9b1	Rev_01_Rep	2025-01-29	6	Nov/24-Mpox19	Validation	MPXV	IgG	M1	1.79239	3.3376
M_3bf8e9b1	Rev_01_Rep	2025-01-29	6	Nov/24-Mpox19	Validation	MPXV	IgG	ATI-N	1.6721	0
M_3bf8e9b1	Rev_01_Rep	2025-01-29	6	Nov/24-Mpox19	Validation	MPXV	IgG	B6	2.36922	1.2648
M_3bf8e9b1	Rev_01_Rep	2025-01-29	6	Nov/24-Mpox19	Validation	MPXV	IgG	VACV	1.80618	0.297148
M_3bf8e9b1	Rev_01_Rep	2025-01-29	6	Nov/24-Mpox19	Validation	MPXV	IgG	E8	1.90309	0.935122
M_3bf8e9b1	Rev_01_Rep	2025-01-29	6	Nov/24-Mpox19	Validation	MPXV	IgG	A5L	2.54283	3.59947
M_3bf8e9b1	Rev_01_Rep	2025-01-29	6	Nov/24-Mpox19	Validation	MPXV	IgG	A29	1.69461	1.12568
M_3bf8e9b1	Rev_01_Rep	2025-01-29	6	Nov/24-Mpox19	Validation	MPXV	IgG	H3L	1.91381	1.2698
M_3bf8e9b1	Rev_01_Rep	2025-01-29	6	Nov/24-Mpox19	Validation	MPXV	IgG	A35R	1.94448	0.872397
M_3bf8e9b1	Rev_01_Rep	2025-01-29	6	Nov/24-Mpox19	Validation	MPXV	IgG	ATI-C	1.49136	3.01547
M_3bf8e9b1	Rev_01_Rep	2025-01-29	6	Nov/24-Mpox19	Validation	MPXV	IgG	A27L	1.96848	1.37728
M_3bf8e9b1	Rev_01_Rep	2025-01-29	6	Nov/24-Mpox19	Validation	MPXV	IgG	Delta	1.95665	0
M_819b6bdc	Rev_01_Rep	2025-01-29	6	Nov/24-Mpox19	Validation	MPXV	IgG	D8L	4.0737	4.96419
M_819b6bdc	Rev_01_Rep	2025-01-29	6	Nov/24-Mpox19	Validation	MPXV	IgG	L1R	3.83417	4.81045
M_819b6bdc	Rev_01_Rep	2025-01-29	6	Nov/24-Mpox19	Validation	MPXV	IgG	B5R	4.13252	4.46551
M_819b6bdc	Rev_01_Rep	2025-01-29	6	Nov/24-Mpox19	Validation	MPXV	IgG	A33R	4.08131	4.19924
M_819b6bdc	Rev_01_Rep	2025-01-29	6	Nov/24-Mpox19	Validation	MPXV	IgG	M1	3.57223	4.64484
M_819b6bdc	Rev_01_Rep	2025-01-29	6	Nov/24-Mpox19	Validation	MPXV	IgG	ATI-N	3.66285	2.26769
M_819b6bdc	Rev_01_Rep	2025-01-29	6	Nov/24-Mpox19	Validation	MPXV	IgG	B6	4.1819	4.6181
M_819b6bdc	Rev_01_Rep	2025-01-29	6	Nov/24-Mpox19	Validation	MPXV	IgG	VACV	3.94512	4.14384
M_819b6bdc	Rev_01_Rep	2025-01-29	6	Nov/24-Mpox19	Validation	MPXV	IgG	E8	4.15981	5.03581
M_819b6bdc	Rev_01_Rep	2025-01-29	6	Nov/24-Mpox19	Validation	MPXV	IgG	A5L	3.16107	3.70653
M_819b6bdc	Rev_01_Rep	2025-01-29	6	Nov/24-Mpox19	Validation	MPXV	IgG	A29	3.01157	3.05965
M_819b6bdc	Rev_01_Rep	2025-01-29	6	Nov/24-Mpox19	Validation	MPXV	IgG	H3L	3.6988	4.13856
M_819b6bdc	Rev_01_Rep	2025-01-29	6	Nov/24-Mpox19	Validation	MPXV	IgG	A35R	4.11777	4.29436
M_819b6bdc	Rev_01_Rep	2025-01-29	6	Nov/24-Mpox19	Validation	MPXV	IgG	ATI-C	2.86629	3.77165
M_819b6bdc	Rev_01_Rep	2025-01-29	6	Nov/24-Mpox19	Validation	MPXV	IgG	A27L	3.1383	3.10963
M_819b6bdc	Rev_01_Rep	2025-01-29	6	Nov/24-Mpox19	Validation	MPXV	IgG	Delta	3.91748	4.11018
M_6d11a1ec	Rev_01_Rep	2025-01-29	6	Nov/24-Mpox19	Validation	MPXV	IgG	D8L	4.25867	5.03417
M_6d11a1ec	Rev_01_Rep	2025-01-29	6	Nov/24-Mpox19	Validation	MPXV	IgG	L1R	3.96246	4.74716
M_6d11a1ec	Rev_01_Rep	2025-01-29	6	Nov/24-Mpox19	Validation	MPXV	IgG	B5R	4.29395	4.36849
M_6d11a1ec	Rev_01_Rep	2025-01-29	6	Nov/24-Mpox19	Validation	MPXV	IgG	A33R	4.2317	4.13427
M_6d11a1ec	Rev_01_Rep	2025-01-29	6	Nov/24-Mpox19	Validation	MPXV	IgG	M1	3.71991	4.59301
M_6d11a1ec	Rev_01_Rep	2025-01-29	6	Nov/24-Mpox19	Validation	MPXV	IgG	ATI-N	4.03214	2.83857
M_6d11a1ec	Rev_01_Rep	2025-01-29	6	Nov/24-Mpox19	Validation	MPXV	IgG	B6	4.35048	4.52795
M_6d11a1ec	Rev_01_Rep	2025-01-29	6	Nov/24-Mpox19	Validation	MPXV	IgG	VACV	4.087	4.08432
M_6d11a1ec	Rev_01_Rep	2025-01-29	6	Nov/24-Mpox19	Validation	MPXV	IgG	E8	4.34928	5.23959
M_6d11a1ec	Rev_01_Rep	2025-01-29	6	Nov/24-Mpox19	Validation	MPXV	IgG	A5L	3.29181	3.76944
M_6d11a1ec	Rev_01_Rep	2025-01-29	6	Nov/24-Mpox19	Validation	MPXV	IgG	A29	3.28758	3.17535
M_6d11a1ec	Rev_01_Rep	2025-01-29	6	Nov/24-Mpox19	Validation	MPXV	IgG	H3L	3.82474	4.09891
M_6d11a1ec	Rev_01_Rep	2025-01-29	6	Nov/24-Mpox19	Validation	MPXV	IgG	A35R	4.28691	4.24362
M_6d11a1ec	Rev_01_Rep	2025-01-29	6	Nov/24-Mpox19	Validation	MPXV	IgG	ATI-C	3.00903	3.69677
M_6d11a1ec	Rev_01_Rep	2025-01-29	6	Nov/24-Mpox19	Validation	MPXV	IgG	A27L	3.39305	3.18642
M_6d11a1ec	Rev_01_Rep	2025-01-29	6	Nov/24-Mpox19	Validation	MPXV	IgG	Delta	4.05958	4.0442
M_10932c58	Rev_01_Rep	2025-01-29	6	Nov/24-Mpox19	Validation	MPXV	IgG	D8L	4.25428	4.91682
M_10932c58	Rev_01_Rep	2025-01-29	6	Nov/24-Mpox19	Validation	MPXV	IgG	L1R	3.97699	4.65724
M_10932c58	Rev_01_Rep	2025-01-29	6	Nov/24-Mpox19	Validation	MPXV	IgG	B5R	4.26722	4.23849
M_10932c58	Rev_01_Rep	2025-01-29	6	Nov/24-Mpox19	Validation	MPXV	IgG	A33R	4.16828	3.94017
M_10932c58	Rev_01_Rep	2025-01-29	6	Nov/24-Mpox19	Validation	MPXV	IgG	M1	3.76287	4.47541
M_10932c58	Rev_01_Rep	2025-01-29	6	Nov/24-Mpox19	Validation	MPXV	IgG	ATI-N	4.0307	2.83586
M_10932c58	Rev_01_Rep	2025-01-29	6	Nov/24-Mpox19	Validation	MPXV	IgG	B6	4.35517	4.37304
M_10932c58	Rev_01_Rep	2025-01-29	6	Nov/24-Mpox19	Validation	MPXV	IgG	VACV	4.03675	3.92584
M_10932c58	Rev_01_Rep	2025-01-29	6	Nov/24-Mpox19	Validation	MPXV	IgG	E8	4.32917	5.03569
M_10932c58	Rev_01_Rep	2025-01-29	6	Nov/24-Mpox19	Validation	MPXV	IgG	A5L	3.2783	3.69983
M_10932c58	Rev_01_Rep	2025-01-29	6	Nov/24-Mpox19	Validation	MPXV	IgG	A29	3.26788	3.16607
M_10932c58	Rev_01_Rep	2025-01-29	6	Nov/24-Mpox19	Validation	MPXV	IgG	H3L	3.74966	3.802
M_10932c58	Rev_01_Rep	2025-01-29	6	Nov/24-Mpox19	Validation	MPXV	IgG	A35R	4.24724	4.06462
M_10932c58	Rev_01_Rep	2025-01-29	6	Nov/24-Mpox19	Validation	MPXV	IgG	ATI-C	3.00173	3.71348
M_10932c58	Rev_01_Rep	2025-01-29	6	Nov/24-Mpox19	Validation	MPXV	IgG	A27L	3.41681	3.23277
M_10932c58	Rev_01_Rep	2025-01-29	6	Nov/24-Mpox19	Validation	MPXV	IgG	Delta	3.99817	3.86693
M_27d2596e	Rev_01_Rep	2025-01-29	6	Nov/24-Mpox19	Validation	MPXV	IgG	D8L	4.17477	4.26114
M_27d2596e	Rev_01_Rep	2025-01-29	6	Nov/24-Mpox19	Validation	MPXV	IgG	L1R	3.43024	3.84865
M_27d2596e	Rev_01_Rep	2025-01-29	6	Nov/24-Mpox19	Validation	MPXV	IgG	B5R	3.90385	3.33054
M_27d2596e	Rev_01_Rep	2025-01-29	6	Nov/24-Mpox19	Validation	MPXV	IgG	A33R	4.26139	4.22853
M_27d2596e	Rev_01_Rep	2025-01-29	6	Nov/24-Mpox19	Validation	MPXV	IgG	M1	3.19005	3.87994
M_27d2596e	Rev_01_Rep	2025-01-29	6	Nov/24-Mpox19	Validation	MPXV	IgG	ATI-N	3.87431	2.56848
M_27d2596e	Rev_01_Rep	2025-01-29	6	Nov/24-Mpox19	Validation	MPXV	IgG	B6	4.20664	3.71543
M_27d2596e	Rev_01_Rep	2025-01-29	6	Nov/24-Mpox19	Validation	MPXV	IgG	VACV	4.01849	3.83837
M_27d2596e	Rev_01_Rep	2025-01-29	6	Nov/24-Mpox19	Validation	MPXV	IgG	E8	4.29314	4.46592
M_27d2596e	Rev_01_Rep	2025-01-29	6	Nov/24-Mpox19	Validation	MPXV	IgG	A5L	3.17435	3.53228
M_27d2596e	Rev_01_Rep	2025-01-29	6	Nov/24-Mpox19	Validation	MPXV	IgG	A29	2.80277	2.55268
M_27d2596e	Rev_01_Rep	2025-01-29	6	Nov/24-Mpox19	Validation	MPXV	IgG	H3L	3.97315	4.49128
M_27d2596e	Rev_01_Rep	2025-01-29	6	Nov/24-Mpox19	Validation	MPXV	IgG	A35R	4.27763	4.18295
M_27d2596e	Rev_01_Rep	2025-01-29	6	Nov/24-Mpox19	Validation	MPXV	IgG	ATI-C	2.68574	3.31011
M_27d2596e	Rev_01_Rep	2025-01-29	6	Nov/24-Mpox19	Validation	MPXV	IgG	A27L	3.16761	2.76666
M_27d2596e	Rev_01_Rep	2025-01-29	6	Nov/24-Mpox19	Validation	MPXV	IgG	Delta	4.00434	3.81486
M_9ebad3cd	Rev_01_Rep	2025-01-29	6	Nov/24-Mpox19	Validation	MPXV	IgG	D8L	3.06614	2.38498
M_9ebad3cd	Rev_01_Rep	2025-01-29	6	Nov/24-Mpox19	Validation	MPXV	IgG	L1R	3.11294	3.45434
M_9ebad3cd	Rev_01_Rep	2025-01-29	6	Nov/24-Mpox19	Validation	MPXV	IgG	B5R	2.79588	1.93301
M_9ebad3cd	Rev_01_Rep	2025-01-29	6	Nov/24-Mpox19	Validation	MPXV	IgG	A33R	3.08135	2.30878
M_9ebad3cd	Rev_01_Rep	2025-01-29	6	Nov/24-Mpox19	Validation	MPXV	IgG	M1	3.08743	3.87312
M_9ebad3cd	Rev_01_Rep	2025-01-29	6	Nov/24-Mpox19	Validation	MPXV	IgG	ATI-N	3.04571	1.56476
M_9ebad3cd	Rev_01_Rep	2025-01-29	6	Nov/24-Mpox19	Validation	MPXV	IgG	B6	2.99848	1.99391
M_9ebad3cd	Rev_01_Rep	2025-01-29	6	Nov/24-Mpox19	Validation	MPXV	IgG	VACV	2.81757	1.74248
M_9ebad3cd	Rev_01_Rep	2025-01-29	6	Nov/24-Mpox19	Validation	MPXV	IgG	E8	2.80072	2.09155
M_9ebad3cd	Rev_01_Rep	2025-01-29	6	Nov/24-Mpox19	Validation	MPXV	IgG	A5L	3.26375	3.6028
M_9ebad3cd	Rev_01_Rep	2025-01-29	6	Nov/24-Mpox19	Validation	MPXV	IgG	A29	2.86658	2.62073
M_9ebad3cd	Rev_01_Rep	2025-01-29	6	Nov/24-Mpox19	Validation	MPXV	IgG	H3L	3.28398	3.07039
M_9ebad3cd	Rev_01_Rep	2025-01-29	6	Nov/24-Mpox19	Validation	MPXV	IgG	A35R	2.98227	2.18918
M_9ebad3cd	Rev_01_Rep	2025-01-29	6	Nov/24-Mpox19	Validation	MPXV	IgG	ATI-C	3.00689	3.63188
M_9ebad3cd	Rev_01_Rep	2025-01-29	6	Nov/24-Mpox19	Validation	MPXV	IgG	A27L	3.09691	2.68807
M_9ebad3cd	Rev_01_Rep	2025-01-29	6	Nov/24-Mpox19	Validation	MPXV	IgG	Delta	1.86034	0
M_138876e2	Rev_01_Rep	2025-01-29	7	Nov/24-Mpox19	Validation	MPXV	IgG	D8L	3.04689	2.45732
M_138876e2	Rev_01_Rep	2025-01-29	7	Nov/24-Mpox19	Validation	MPXV	IgG	L1R	3.13609	3.59742
M_138876e2	Rev_01_Rep	2025-01-29	7	Nov/24-Mpox19	Validation	MPXV	IgG	B5R	2.91751	2.14678
M_138876e2	Rev_01_Rep	2025-01-29	7	Nov/24-Mpox19	Validation	MPXV	IgG	A33R	3.28262	2.5759
M_138876e2	Rev_01_Rep	2025-01-29	7	Nov/24-Mpox19	Validation	MPXV	IgG	M1	3.08099	3.98856
M_138876e2	Rev_01_Rep	2025-01-29	7	Nov/24-Mpox19	Validation	MPXV	IgG	ATI-N	3.67884	2.36972
M_138876e2	Rev_01_Rep	2025-01-29	7	Nov/24-Mpox19	Validation	MPXV	IgG	B6	3.09342	2.17217
M_138876e2	Rev_01_Rep	2025-01-29	7	Nov/24-Mpox19	Validation	MPXV	IgG	VACV	3.02653	2.08372
M_138876e2	Rev_01_Rep	2025-01-29	7	Nov/24-Mpox19	Validation	MPXV	IgG	E8	3.031	2.44346
M_138876e2	Rev_01_Rep	2025-01-29	7	Nov/24-Mpox19	Validation	MPXV	IgG	A5L	3.50263	4.04709
M_138876e2	Rev_01_Rep	2025-01-29	7	Nov/24-Mpox19	Validation	MPXV	IgG	A29	2.92891	2.90233
M_138876e2	Rev_01_Rep	2025-01-29	7	Nov/24-Mpox19	Validation	MPXV	IgG	H3L	3.36361	3.18879
M_138876e2	Rev_01_Rep	2025-01-29	7	Nov/24-Mpox19	Validation	MPXV	IgG	A35R	3.43008	2.77164
M_138876e2	Rev_01_Rep	2025-01-29	7	Nov/24-Mpox19	Validation	MPXV	IgG	ATI-C	3.03583	3.78805
M_138876e2	Rev_01_Rep	2025-01-29	7	Nov/24-Mpox19	Validation	MPXV	IgG	A27L	3.11727	3.03021
M_138876e2	Rev_01_Rep	2025-01-29	7	Nov/24-Mpox19	Validation	MPXV	IgG	Delta	2.77048	1.51401
M_0b33925e	Rev_01_Rep	2025-01-29	7	Nov/24-Mpox19	Validation	MPXV	IgG	D8L	3.01452	2.42145
M_0b33925e	Rev_01_Rep	2025-01-29	7	Nov/24-Mpox19	Validation	MPXV	IgG	L1R	2.95472	3.45479
M_0b33925e	Rev_01_Rep	2025-01-29	7	Nov/24-Mpox19	Validation	MPXV	IgG	B5R	2.78852	2.0065
M_0b33925e	Rev_01_Rep	2025-01-29	7	Nov/24-Mpox19	Validation	MPXV	IgG	A33R	2.97035	2.24146
M_0b33925e	Rev_01_Rep	2025-01-29	7	Nov/24-Mpox19	Validation	MPXV	IgG	M1	2.93399	3.93193
M_0b33925e	Rev_01_Rep	2025-01-29	7	Nov/24-Mpox19	Validation	MPXV	IgG	ATI-N	3.86623	2.63384
M_0b33925e	Rev_01_Rep	2025-01-29	7	Nov/24-Mpox19	Validation	MPXV	IgG	B6	2.9489	2.01075
M_0b33925e	Rev_01_Rep	2025-01-29	7	Nov/24-Mpox19	Validation	MPXV	IgG	VACV	3.1329	2.21159
M_0b33925e	Rev_01_Rep	2025-01-29	7	Nov/24-Mpox19	Validation	MPXV	IgG	E8	2.76455	2.14858
M_0b33925e	Rev_01_Rep	2025-01-29	7	Nov/24-Mpox19	Validation	MPXV	IgG	A5L	3.13194	3.6032
M_0b33925e	Rev_01_Rep	2025-01-29	7	Nov/24-Mpox19	Validation	MPXV	IgG	A29	2.84634	2.85518
M_0b33925e	Rev_01_Rep	2025-01-29	7	Nov/24-Mpox19	Validation	MPXV	IgG	H3L	3.12385	3.05957
M_0b33925e	Rev_01_Rep	2025-01-29	7	Nov/24-Mpox19	Validation	MPXV	IgG	A35R	2.84323	2.10976
M_0b33925e	Rev_01_Rep	2025-01-29	7	Nov/24-Mpox19	Validation	MPXV	IgG	ATI-C	3.28511	4.13412
M_0b33925e	Rev_01_Rep	2025-01-29	7	Nov/24-Mpox19	Validation	MPXV	IgG	A27L	2.89597	2.91499
M_0b33925e	Rev_01_Rep	2025-01-29	7	Nov/24-Mpox19	Validation	MPXV	IgG	Delta	2.97011	1.88624
M_3d2d8303	Rev_01_Rep	2025-01-29	7	Nov/24-Mpox19	Validation	MPXV	IgG	D8L	3.54245	3.03449
M_3d2d8303	Rev_01_Rep	2025-01-29	7	Nov/24-Mpox19	Validation	MPXV	IgG	L1R	3.18156	3.6537
M_3d2d8303	Rev_01_Rep	2025-01-29	7	Nov/24-Mpox19	Validation	MPXV	IgG	B5R	3.35102	2.62509
M_3d2d8303	Rev_01_Rep	2025-01-29	7	Nov/24-Mpox19	Validation	MPXV	IgG	A33R	3.8001	3.32364
M_3d2d8303	Rev_01_Rep	2025-01-29	7	Nov/24-Mpox19	Validation	MPXV	IgG	M1	3.07518	4.09704
M_3d2d8303	Rev_01_Rep	2025-01-29	7	Nov/24-Mpox19	Validation	MPXV	IgG	ATI-N	4.27265	3.46233
M_3d2d8303	Rev_01_Rep	2025-01-29	7	Nov/24-Mpox19	Validation	MPXV	IgG	B6	3.59062	2.7541
M_3d2d8303	Rev_01_Rep	2025-01-29	7	Nov/24-Mpox19	Validation	MPXV	IgG	VACV	3.42226	2.57794
M_3d2d8303	Rev_01_Rep	2025-01-29	7	Nov/24-Mpox19	Validation	MPXV	IgG	E8	3.86991	3.58285
M_3d2d8303	Rev_01_Rep	2025-01-29	7	Nov/24-Mpox19	Validation	MPXV	IgG	A5L	3.72509	4.36844
M_3d2d8303	Rev_01_Rep	2025-01-29	7	Nov/24-Mpox19	Validation	MPXV	IgG	A29	3.2014	3.21161
M_3d2d8303	Rev_01_Rep	2025-01-29	7	Nov/24-Mpox19	Validation	MPXV	IgG	H3L	3.49982	3.42649
M_3d2d8303	Rev_01_Rep	2025-01-29	7	Nov/24-Mpox19	Validation	MPXV	IgG	A35R	4.02555	3.7463
M_3d2d8303	Rev_01_Rep	2025-01-29	7	Nov/24-Mpox19	Validation	MPXV	IgG	ATI-C	3.11594	3.92055
M_3d2d8303	Rev_01_Rep	2025-01-29	7	Nov/24-Mpox19	Validation	MPXV	IgG	A27L	3.32818	3.2837
M_3d2d8303	Rev_01_Rep	2025-01-29	7	Nov/24-Mpox19	Validation	MPXV	IgG	Delta	3.36012	2.45539
M_561c8e7e	Rev_01_Rep	2025-01-29	7	Nov/24-Mpox19	Validation	MPXV	IgG	D8L	3.36361	3.15107
M_561c8e7e	Rev_01_Rep	2025-01-29	7	Nov/24-Mpox19	Validation	MPXV	IgG	L1R	3.01536	3.58065
M_561c8e7e	Rev_01_Rep	2025-01-29	7	Nov/24-Mpox19	Validation	MPXV	IgG	B5R	3.471	2.76577
M_561c8e7e	Rev_01_Rep	2025-01-29	7	Nov/24-Mpox19	Validation	MPXV	IgG	A33R	3.71588	3.27934
M_561c8e7e	Rev_01_Rep	2025-01-29	7	Nov/24-Mpox19	Validation	MPXV	IgG	M1	3.00346	4.04424
M_561c8e7e	Rev_01_Rep	2025-01-29	7	Nov/24-Mpox19	Validation	MPXV	IgG	ATI-N	3.98588	2.82763
M_561c8e7e	Rev_01_Rep	2025-01-29	7	Nov/24-Mpox19	Validation	MPXV	IgG	B6	3.6708	2.85797
M_561c8e7e	Rev_01_Rep	2025-01-29	7	Nov/24-Mpox19	Validation	MPXV	IgG	VACV	3.33826	2.46754
M_561c8e7e	Rev_01_Rep	2025-01-29	7	Nov/24-Mpox19	Validation	MPXV	IgG	E8	3.72929	3.66901
M_561c8e7e	Rev_01_Rep	2025-01-29	7	Nov/24-Mpox19	Validation	MPXV	IgG	A5L	3.40243	4.07987
M_561c8e7e	Rev_01_Rep	2025-01-29	7	Nov/24-Mpox19	Validation	MPXV	IgG	A29	3.1232	3.17538
M_561c8e7e	Rev_01_Rep	2025-01-29	7	Nov/24-Mpox19	Validation	MPXV	IgG	H3L	3.29513	3.35098
M_561c8e7e	Rev_01_Rep	2025-01-29	7	Nov/24-Mpox19	Validation	MPXV	IgG	A35R	3.71437	3.5347
M_561c8e7e	Rev_01_Rep	2025-01-29	7	Nov/24-Mpox19	Validation	MPXV	IgG	ATI-C	3.02469	3.85398
M_561c8e7e	Rev_01_Rep	2025-01-29	7	Nov/24-Mpox19	Validation	MPXV	IgG	A27L	3.23679	3.18894
M_561c8e7e	Rev_01_Rep	2025-01-29	7	Nov/24-Mpox19	Validation	MPXV	IgG	Delta	3.23261	2.27824
M_25f059d3	Rev_01_Rep	2025-01-29	7	Nov/24-Mpox19	Validation	MPXV	IgG	D8L	3.05173	2.4627
M_25f059d3	Rev_01_Rep	2025-01-29	7	Nov/24-Mpox19	Validation	MPXV	IgG	L1R	2.96284	3.49162
M_25f059d3	Rev_01_Rep	2025-01-29	7	Nov/24-Mpox19	Validation	MPXV	IgG	B5R	2.80277	2.02207
M_25f059d3	Rev_01_Rep	2025-01-29	7	Nov/24-Mpox19	Validation	MPXV	IgG	A33R	3.02694	2.30148
M_25f059d3	Rev_01_Rep	2025-01-29	7	Nov/24-Mpox19	Validation	MPXV	IgG	M1	2.98834	3.91487
M_25f059d3	Rev_01_Rep	2025-01-29	7	Nov/24-Mpox19	Validation	MPXV	IgG	ATI-N	3.91006	2.70197
M_25f059d3	Rev_01_Rep	2025-01-29	7	Nov/24-Mpox19	Validation	MPXV	IgG	B6	2.98363	2.04957
M_25f059d3	Rev_01_Rep	2025-01-29	7	Nov/24-Mpox19	Validation	MPXV	IgG	VACV	3.1503	2.23272
M_25f059d3	Rev_01_Rep	2025-01-29	7	Nov/24-Mpox19	Validation	MPXV	IgG	E8	2.82151	2.21222
M_25f059d3	Rev_01_Rep	2025-01-29	7	Nov/24-Mpox19	Validation	MPXV	IgG	A5L	3.16524	3.60783
M_25f059d3	Rev_01_Rep	2025-01-29	7	Nov/24-Mpox19	Validation	MPXV	IgG	A29	2.95832	2.92159
M_25f059d3	Rev_01_Rep	2025-01-29	7	Nov/24-Mpox19	Validation	MPXV	IgG	H3L	3.20978	3.10474
M_25f059d3	Rev_01_Rep	2025-01-29	7	Nov/24-Mpox19	Validation	MPXV	IgG	A35R	2.87535	2.14574
M_25f059d3	Rev_01_Rep	2025-01-29	7	Nov/24-Mpox19	Validation	MPXV	IgG	ATI-C	3.38274	4.15135
M_25f059d3	Rev_01_Rep	2025-01-29	7	Nov/24-Mpox19	Validation	MPXV	IgG	A27L	2.99388	2.95048
[truncated: 2,737 more rows]

## Sheet: Fig2a
panel_plot	isotype	panel_detail	sampleID_metadata	childhoodImmuAge	A27	A29	L1	M1	D8	E8	H3	A33	A35	B5	B6	A5	ATI-C	ATI-N	Delta
Spox	IgG	Pre	S_61487c8a	No	2.53246	2.31479	2.92497	3.04365	2.1544	1.14853	2.48141	2.11398	2.06045	1.44767	1.34479	3.47022	3.77803	1.48479	0
Spox	IgG	MVA	S_1f789a5e	Yes	2.21198	1.89498	3.66151	3.59884	3.41274	3.63402	3.33791	3.32629	3.36038	3.17022	3.00489	3.35491	4.05808	2.25321	2.63882
Spox	IgG	Pre	S_3f3fd3ff	No	2.26857	1.5145	2.86024	2.92378	1.97769	0.957437	2.34186	1.43441	1.48391	1.12809	0.653997	3.14373	3.24067	1.55091	0.758963
Spox	IgG	Pre	S_2df9e892	No	2.36092	2.37542	3.12376	3.25214	2.14829	1.72913	2.70754	1.97982	1.94049	1.60817	1.05638	3.85183	4.15805	1.66992	1.01705
Spox	IgG	Pre	S_7a496839	No	3.08991	2.07292	3.82221	3.81208	2.36449	2.03207	3.85203	2.09407	2.11954	1.55833	1.55924	3.43961	3.32988	1.65046	0.91434
Spox	IgG	MVA	S_50f2f4d0	No	2.45929	2.48077	3.0251	3.08929	2.19512	3.04922	2.71076	1.85635	1.85944	2.48769	2.30622	4.13501	4.09681	1.82016	1.26032
Spox	IgG	MVA	S_767855cc	No	3.40789	2.26897	3.44056	3.54563	2.63147	2.48387	2.79465	2.17016	2.16166	2.15862	2.19865	3.39211	3.49805	1.61598	1.7565
Spox	IgG	Pre	S_15be81a9	No	2.50324	1.91728	3.135	3.33351	2.17422	1.30622	2.62384	1.78899	1.74676	1.4821	0.733856	3.87189	3.53201	1.46687	1.08021
Spox	IgG	Pre	S_d052f695	No	2.26759	1.98887	3.27916	3.31971	2.25336	0.975001	2.65885	1.67749	1.73687	1.33242	0.958583	3.29074	3.47675	1.62354	0.601651
Spox	IgG	Pre	S_a43e7253	No	2.3353	2.08158	2.90324	2.89314	1.8844	1.41797	2.33539	1.58838	1.55849	1.71746	1.49425	3.22509	3.41947	1.41782	0.283378
Spox	IgG	MVA	S_77ae6f98	Yes	3.18162	2.76211	3.34688	3.37093	3.13887	3.08842	3.54457	3.28831	3.26404	3.3366	3.59828	3.62212	3.54791	2.36151	2.71315
Spox	IgG	MPXV	S_46f15161	No	3.66651	3.15343	3.10198	3.15478	2.45317	3.70336	2.65523	2.65215	2.71326	2.43324	2.49633	3.49029	3.48603	2.21967	2.27798
Spox	IgG	Pre	S_ee1d9259	No	1.98038	1.78238	2.9219	3.05612	2.39697	1.04932	2.54897	1.55403	1.5477	1.82108	1.66291	3.60363	3.22803	1.84705	0.363261
Spox	IgG	Pre	S_1690d0d4	No	2.44645	2.12444	2.95732	3.08124	1.9608	1.32453	2.51303	1.9394	1.86433	1.32079	0.612634	4.55213	3.44749	1.27884	0.590553
Spox	IgG	MVA	S_a8dba870	No	2.51348	1.8917	3.55089	3.40332	2.72738	2.62917	3.22436	2.43385	2.43114	1.90878	1.7084	3.61734	3.21615	2.20916	1.8171
Spox	IgG	Pre	S_21bd983c	No	2.54642	1.86458	2.8828	2.951	1.87156	0.773639	2.42199	1.69917	1.65805	1.16894	0.483743	3.2073	3.91678	1.3827	0.835642
Spox	IgG	MVA	S_7be01c9c	No	2.94824	3.3352	3.30053	3.30611	2.43373	1.94385	2.64069	2.28864	2.14069	2.37524	2.21166	3.33065	3.8639	1.74187	1.3207
Spox	IgG	MPXV	S_c88a848a	No	3.63799	4.46038	2.99555	3.17429	2.62084	3.22373	2.77464	2.65612	2.7982	2.20077	2.59089	3.99656	3.33962	2.155	2.29297
Spox	IgG	MVA	S_999863b8	No	3.01647	2.11462	3.42028	3.33507	3.38009	3.38312	3.19881	2.94637	2.94006	3.0447	2.95384	3.30742	3.68171	1.6187	2.3718
Spox	IgG	Pre	S_2cbff735	No	2.22079	1.92206	2.66696	2.91435	2.16888	0.94899	2.8665	1.67287	1.66858	1.2209	0.670778	3.48883	3.51387	1.87857	0.948676
Spox	IgG	MPXV	S_f2727973	No	3.20373	3.82307	3.00738	3.14998	2.37061	3.63951	2.80765	3.37991	3.44969	1.84377	2.05744	4.05899	3.74528	1.52735	2.37128
Spox	IgG	MVA	S_774e69f8	Yes	3.22905	2.42074	3.77223	3.58592	3.43988	3.45869	3.35944	3.49277	3.50118	3.06346	2.9497	4.11471	3.6404	2.64925	3.0982
Spox	IgG	MVA	S_701c8883	No	2.8701	2.06309	3.40067	3.4779	2.08003	1.54315	3.58661	1.82569	1.76496	0.974462	0.724731	3.30105	3.3633	1.41371	0.014548
Spox	IgG	MVA	S_15869f05	No	2.59555	2.29287	2.9363	3.04084	2.22587	1.90026	2.56985	2.10797	2.04091	2.30482	1.94579	3.93728	4.55192	1.7393	1.03226
Spox	IgG	MVA	S_5b7f1b47	No	2.66602	2.86302	3.30017	3.31762	2.50882	2.33759	2.66463	2.05034	2.11577	1.7183	1.8849	4.56169	3.8549	1.58842	1.76647
Spox	IgG	MPXV	S_50d7d82b	No	3.09816	4.11293	3.24851	3.05756	2.56081	3.03254	2.54442	2.98706	3.14921	2.73925	3.17091	3.23038	3.51387	1.68798	2.06802
Spox	IgG	Pre	S_bab74c70	No	2.50684	2.405	3.09518	3.02808	2.45555	3.26585	2.7886	3.47935	3.5764	2.80819	2.99924	3.29937	4.15963	2.03916	2.17904
Spox	IgG	MPXV	S_65a11940	No	2.97244	3.28025	3.40692	3.35072	3.0911	3.19373	3.36261	3.91141	3.93429	2.82258	3.02952	3.23581	3.75606	2.16976	2.16464
Spox	IgG	MVA	S_26c1b896	No	2.42899	1.95133	3.24188	3.22591	2.53697	1.29866	2.72214	2.46091	2.42621	1.9852	1.25039	3.78789	4.92267	1.66641	0.375407
Spox	IgG	MVA	S_cf10ee2d	No	2.6686	1.96886	4.01503	3.99655	3.34031	3.25443	2.73532	2.84685	2.8444	2.65238	2.75436	3.83067	4.44059	1.81936	2.13662
Spox	IgG	MVA	S_202993a5	No	2.38831	1.86516	3.2677	3.15029	2.64485	2.44883	2.69918	2.46628	2.4477	2.29302	2.2059	3.77686	4.14714	1.90263	2.03322
Spox	IgG	MPXV	S_0605df12	No	3.67964	3.67393	3.36186	3.2176	3.12749	3.98291	2.91229	2.55519	2.72333	2.70894	2.94823	2.9513	2.98491	2.11695	2.3636
Spox	IgG	MVA	S_fe6c642b	No	3.45668	1.99575	3.55028	3.41737	2.52335	2.30572	3.34577	2.6179	2.63189	1.36797	1.71042	3.1291	3.84159	1.72069	1.22329
Spox	IgG	MVA	S_ce22688b	No	2.58433	1.76041	3.4003	3.18271	2.1991	1.95019	3.3548	1.91579	1.87754	1.45354	1.47788	3.28309	4.2453	1.91274	0.798912
Spox	IgG	MVA	S_7d085393	Yes	2.38988	3.64865	3.09376	3.06485	3.04688	3.31655	3.31713	2.91343	2.93747	2.74656	2.80401	3.44347	2.77057	1.80356	2.41716
Spox	IgG	MPXV	S_67eddce3	Yes	2.44302	3.39421	3.28206	3.00171	4.23691	4.44686	3.83854	4.03228	4.07786	3.35609	3.58096	3.98373	4.07441	2.09499	2.97105
Spox	IgG	MVA	S_dd09195b	No	2.19634	1.98696	3.36713	3.33563	2.49844	1.94453	3.42502	2.38566	2.29981	1.416	1.33439	3.23183	3.4113	1.71358	0.640878
Spox	IgG	MVA	S_1866417e	No	2.93974	3.37217	3.42754	3.31487	2.42278	1.25221	2.62725	1.94509	1.9453	1.66315	1.23024	3.54914	4.01576	1.97382	1.1861
Spox	IgG	MVA	S_bb3c8e19	Yes	3.88245	3.46961	3.52797	3.44906	3.54589	3.66707	3.6982	3.06404	3.05779	3.08755	3.3043	3.04755	3.61848	1.93738	2.7697
Spox	IgG	MVA	S_71ddd6ef	No	3.09539	2.25764	3.30079	3.3308	3.22893	3.01132	3.2181	2.88735	2.90392	2.1696	2.20654	3.59542	3.52196	1.36323	1.75581
Spox	IgG	MVA	S_dfcf618c	Yes	2.61212	2.31062	3.11423	3.13653	2.10039	1.28033	3.13077	2.06609	2.07464	2.1971	1.19239	3.22461	2.79657	1.47271	1.40739
Spox	IgG	MVA	S_9ee643c0	No	2.5907	1.81667	3.51573	3.5065	2.48111	2.23917	3.39262	2.9871	2.93907	1.97736	1.82929	3.15255	2.52401	1.83732	2.06191
Spox	IgG	MVA	S_c93e3a81	Yes	2.43038	2.36088	3.49868	3.56936	3.40432	3.74176	4.01513	3.10531	3.09475	2.81574	2.6441	3.5908	2.82342	2.03624	2.61963
Spox	IgG	MVA	S_398eabcb	Yes	3.54994	3.28174	3.45775	3.4094	2.46557	2.23321	3.19619	2.86252	2.84397	2.24047	2.34988	3.87467	3.74485	2.67558	2.46049
Spox	IgG	Pre	S_c7089b40	No	2.19707	1.7807	2.87775	2.82144	2.42484	1.98248	2.26282	1.5333	1.36388	1.50545	1.20158	3.28734	2.79125	1.44557	0
Spox	IgG	MVA	S_8ee5e59a	No	2.86871	2.01412	3.29929	3.23772	2.78099	2.77132	2.86119	2.59462	2.51726	2.87181	2.66118	3.54425	2.75189	1.59176	1.77415
Spox	IgG	MVA	S_28cbf508	No	2.63156	2.07732	3.51095	3.3519	2.92042	2.94367	3.15758	2.66279	2.62513	2.4945	2.42072	3.59636	3.77823	1.58901	1.6975
Spox	IgG	MVA	S_e66c6ee6	No	2.57216	2.38851	3.20757	3.08701	2.88692	2.91526	2.59051	2.42378	2.42716	2.07639	1.94126	3.45251	3.55934	1.66095	1.47493
Spox	IgG	Pre	S_b2a116b4	No	2.74792	1.82072	2.97936	2.8774	1.72603	0.961738	2.31126	1.58945	1.53199	1.24752	1.57479	3.38509	2.87806	1.30686	0
Spox	IgG	MVA	S_16ff122a	No	3.21876	1.8703	3.38708	3.232	2.9669	2.78107	2.6109	2.48934	2.45698	2.33451	2.09195	3.18248	2.77014	1.6796	1.75685
Spox	IgG	MVA	S_6b19ef9a	No	2.62747	2.34639	3.65341	3.49823	3.19339	3.16212	2.81383	3.02037	3.01086	2.7172	1.95806	4.14763	4.1307	1.94053	2.17354
Spox	IgG	MVA	S_c20aae13	Yes	3.24282	2.73466	3.25676	3.21333	2.92635	3.23546	3.49799	3.70681	3.73313	2.75311	2.53617	3.05283	3.12185	1.61143	2.70118
Spox	IgG	MVA	S_c1c30252	No	2.03754	1.67137	3.24645	3.05002	2.31333	1.79587	2.38724	1.63331	1.63419	1.60234	1.74375	3.23421	3.36882	1.74081	1.13269
Spox	IgG	MVA	S_5d163a81	Yes	2.28013	3.16768	3.71246	3.55724	3.00099	3.65209	3.46829	2.18613	2.21327	2.01205	1.82044	3.54846	3.42619	2.02551	1.74386
Spox	IgG	Pre	S_46a34396	Yes	2.70111	2.51977	3.00937	3.01614	2.609	2.44417	2.50483	2.35289	2.3336	2.03304	2.21016	3.30368	4.27601	1.94948	2.16635
Spox	IgG	MVA	S_7179401b	No	2.71064	2.22357	3.16809	3.01873	2.63324	2.56545	2.46293	2.48603	2.45411	2.42108	1.9494	3.04898	5.04598	1.88716	1.68373
Spox	IgG	MVA	S_f748bdf5	No	2.6159	2.73443	3.17729	3.11313	2.39959	2.23181	2.57462	2.22357	2.20906	2.09437	2.21498	3.07097	3.49296	1.76686	1.67409
Spox	IgG	MVA	S_dac8183d	No	3.06065	3.11114	3.53113	3.415	2.73923	2.7326	2.6431	1.88421	1.93422	2.33268	2.24386	3.3519	3.80287	1.62133	1.53998
Spox	IgG	MVA	S_82bc9424	No	2.35293	1.81901	3.33547	3.12781	2.59598	2.37096	2.85714	3.2998	3.23872	2.0404	1.91432	3.06523	3.07907	1.79128	1.3843
Spox	IgG	MVA	S_3bf33580	No	2.99601	2.48923	3.67941	3.54759	2.58355	2.46546	3.62761	3.7382	3.76078	1.9012	1.50267	3.35045	4.28168	1.64062	1.66858
Spox	IgG	MVA	S_d001d43e	No	2.25829	1.87057	3.44145	3.21675	2.35391	2.10998	3.25113	1.729	1.71225	1.71275	1.43202	3.91303	2.78122	1.31701	1.2455
Spox	IgG	MVA	S_a0782375	No	3.0032	1.7776	3.584	3.45022	2.36222	1.91667	3.13776	2.706	2.64228	1.69253	1.14924	3.52311	4.06007	1.71024	1.2513
Spox	IgG	MVA	S_f51b68e2	No	2.88755	2.18533	3.72822	3.61263	3.25821	2.46424	3.48547	1.80824	1.85103	1.7601	1.25226	4.03321	3.97967	1.59954	0
Spox	IgG	MVA	S_280b961c	No	2.43527	1.88206	3.49871	3.29599	2.82202	2.74841	2.684	2.57006	2.57548	2.32727	2.36667	3.50146	3.3986	1.76686	1.7116
Spox	IgG	MVA	S_83532bd7	No	2.4747	1.52257	3.50224	3.41671	2.24511	1.73997	3.23311	1.51186	1.51647	1.27729	0.83344	3.00341	2.92727	1.48646	1.0443
Spox	IgG	MVA	S_42b58ff7	No	2.71895	2.26854	3.25429	3.23629	3.25504	3.30077	2.67519	2.4486	2.42995	2.62224	2.5343	3.15868	3.13914	1.71473	2.07547
Spox	IgG	MVA	S_b5b8e3cf	No	2.18748	2.37912	3.47686	3.4042	3.64788	3.55921	3.28441	2.85888	2.85357	2.84008	2.73655	4.44044	4.67955	1.8169	2.56997
Spox	IgG	MVA	S_084279a2	No	2.22168	2.06097	3.22738	3.14477	2.14382	1.37637	3.22821	1.72996	1.69604	1.38286	0.81638	3.25819	4.09983	1.60342	0.822418
Spox	IgG	MVA	S_caefaa37	No	2.40346	2.04353	3.81073	3.84154	4.27897	4.30452	3.21824	3.30868	3.30287	3.89522	3.83903	2.89565	3.72298	1.63489	3.01527
Spox	IgG	MVA	S_68296503	No	2.13268	2.60863	3.09341	3.03079	2.90705	2.31222	2.6449	2.09194	2.04438	2.10503	1.70592	3.47478	3.82458	1.7321	1.5831
Spox	IgG	Pre	S_0e9f0d13	No	2.35177	1.91344	3.08685	2.93285	2.02637	0.81295	2.5067	1.95385	1.8295	1.26408	0.921562	3.34124	2.98147	1.61658	0.590421
Spox	IgG	Pre	S_3bcc9936	No	2.78262	2.12641	3.38094	3.30434	2.30738	1.14746	3.27533	1.77362	1.76719	1.28053	1.21192	3.68946	3.65588	1.82966	0.801362
Spox	IgG	MVA	S_2378c620	No	2.2041	1.74655	3.73179	3.83314	3.49756	3.54993	3.31189	2.57184	2.50407	3.10036	3.02411	3.68472	3.67066	2.01916	2.42011
Spox	IgG	MVA	S_512ee75b	No	2.53783	1.88851	3.30278	3.17295	2.30738	2.82639	3.17685	2.2128	2.1655	1.75928	1.21458	3.56482	3.7647	1.68284	1.39876
Spox	IgG	Pre	S_22250c93	No	3.23346	2.24006	2.86492	2.95774	2.09748	0.95846	2.45717	1.637	1.55973	1.90541	1.75466	3.30525	3.77306	1.67865	1.63634
Spox	IgG	MVA	S_40867b35	No	2.87236	3.31697	3.36234	3.26502	2.49398	2.45621	2.79341	2.09674	2.08019	2.19533	2.05902	6.19965	2.4368	1.31142	2.02811
Spox	IgG	MVA	S_2a33830c	No	3.59627	2.13263	3.67387	3.54482	2.95771	2.83567	3.62363	2.56554	2.50029	2.29044	2.4927	3.36319	4.18681	1.79691	1.96582
Spox	IgG	MVA	S_68002781	No	2.27693	3.39762	3.31718	3.21525	3.85914	4.18592	3.18931	2.36909	2.3746	1.65821	1.82858	3.46	3.6935	1.77562	2.15929
Spox	IgG	MVA	S_bbb3ee98	Yes	2.72418	2.43281	3.21883	3.16249	3.30132	3.79643	2.93223	3.438	3.453	3.67432	3.69887	3.93615	3.55224	1.66689	2.75405
Spox	IgG	Pre	S_7e92ebd2	No	2.00471	1.74655	4.1977	3.19501	2.5955	1.02281	2.49498	1.73527	1.69756	1.2761	0.873048	3.87486	3.87212	1.73048	0.74039
Spox	IgG	MVA	S_c515816b	No	2.89203	2.7655	3.4338	3.43945	2.62653	3.54841	2.793	3.62135	3.71151	2.81478	3.16292	3.77875	3.44927	2.5228	2.56002
Spox	IgG	Pre	S_62b7a71e	No	2.70577	2.92107	3.45337	3.45863	2.27114	1.28388	2.7393	1.98001	1.94903	1.53374	1.41939	3.3106	3.53235	1.80931	0.809005
Spox	IgG	Pre	S_5afa5e82	No	2.70681	2.75284	2.82638	2.87624	2.18086	0.690665	2.31579	1.92546	1.91586	1.24886	0.737888	4.16863	2.98019	1.63461	0.87345
Spox	IgG	MVA	S_aa347bcd	No	2.62944	3.29169	3.2222	3.22548	2.25152	2.08132	2.57421	2.60095	2.4621	2.31343	2.14552	3.38427	2.92404	1.47948	0.963347
Spox	IgG	MVA	S_4672efc2	No	2.38684	1.8629	3.01219	3.06695	2.80755	2.69375	2.46839	2.27833	2.22365	2.0377	2.06298	3.14831	3.61903	1.51767	1.58214
Spox	IgG	MVA	S_6c42fc87	Yes	3.85178	3.98795	3.42536	3.53289	3.77201	3.38474	3.74834	3.51455	3.53229	3.37105	3.13292	3.55443	3.37444	2.25807	2.84899
Spox	IgG	MVA	S_95721539	No	2.45554	2.40165	3.13832	3.11195	2.76195	2.55687	2.51994	2.12865	2.06637	1.69186	2.79742	3.06464	3.70605	1.52201	1.25575
Spox	IgG	Pre	S_afd625f5	No	2.02852	1.56526	2.94428	2.92764	2.41264	0.823588	2.33325	1.90807	1.84864	1.2505	0.797464	3.56382	3.55731	1.80668	0.482183
Spox	IgG	MVA	S_e9fb4be3	No	3.69077	3.72181	3.1624	3.27737	2.52551	3.12905	2.86628	2.7221	2.81952	2.11434	2.51335	3.33336	3.87553	2.06516	2.35244
Spox	IgG	Pre	S_40e32631	No	2.59093	2.46754	3.31282	3.29036	2.22458	1.26476	2.70132	1.94557	1.92303	1.27286	0.847895	3.23013	3.41565	1.76366	1.03984
Spox	IgG	MVA	S_2ddd60af	No	2.65703	3.18413	3.1655	3.22064	3.85724	3.92716	2.75543	3.3168	3.32683	2.39662	2.31907	3.49684	2.98869	1.75558	2.43409
Spox	IgG	Pre	S_6c0bd1b5	Yes	2.59674	2.17099	2.72337	2.79603	1.73983	0.918149	2.41157	1.69487	1.6319	1.15276	0.766773	2.51592	3.17133	1.61096	0.4762
Spox	IgG	Pre	S_3e422a23	No	3.16296	4.59365	3.12458	3.07854	3.07116	1.93367	2.40876	2.03322	2.0488	1.4403	2.1719	4.12186	3.52365	1.8738	1.65508
Spox	IgG	Pre	S_be305881	No	2.39017	2.11516	3.32125	3.2626	2.64857	2.09233	2.5602	1.69591	1.74114	1.84417	1.52198	3.31505	3.78123	1.63755	0.609375
Spox	IgG	Pre	S_cfd81982	No	2.86163	2.07833	3.22501	3.17494	2.11537	1.23984	2.65366	1.8449	1.79782	1.62031	1.032	3.42689	3.82599	1.55193	0.637071
Spox	IgG	Pre	S_2adde8d9	No	2.38976	2.97211	2.97367	3.01581	2.10059	1.29777	2.67766	1.97775	1.91655	1.65509	1.52049	4.41065	3.27308	1.61353	0.81871
Spox	IgG	Pre	S_1eab2eea	No	2.97346	2.70551	3.03626	3.13741	2.03482	1.12016	2.52222	1.91717	1.87228	1.80192	1.35926	3.32688	3.80426	1.56511	0.637071
Spox	IgG	Pre	S_d14f7d8f	No	2.05065	3.06965	3.2524	3.32098	2.32255	1.75736	2.55253	1.9057	1.87075	1.48775	1.00014	3.35226	3.07733	1.99662	0.831222
Spox	IgG	MVA	S_661895ac	No	2.46265	2.36164	4.15856	4.11041	3.90312	4.24893	3.79723	2.91057	2.91763	2.59275	2.61863	4.55638	4.15485	1.62047	2.70804
Spox	IgG	MVA	S_f04736bb	Yes	2.72895	1.90208	3.56148	3.42424	2.90353	3.09353	3.23866	3.5863	3.55964	3.43152	3.02919	3.55245	4.58931	1.87283	2.08798
Spox	IgG	MVA	S_9c8860a7	No	3.05176	2.85783	3.97349	4.15291	3.81543	3.33254	3.78922	2.73891	2.76309	2.15615	2.41339	4.15831	3.61507	1.64159	2.02181
Spox	IgG	MVA	S_b1ff4bce	No	2.62489	3.04229	3.35992	3.17572	2.67449	2.71487	2.70051	2.03483	2.00013	1.80461	1.62749	2.96119	2.96697	1.42408	1.77454
Spox	IgG	Pre	S_ee26a326	No	2.67479	3.08492	3.53245	3.44982	2.02785	1.17832	3.4027	1.60927	1.61306	1.65524	1.38752	2.89145	3.04639	1.61903	0.412743
Spox	IgG	MVA	S_1bc004fc	No	3.33831	3.83248	3.36708	3.3757	2.55701	2.76719	3.34848	2.62507	2.74973	2.57545	2.70951	2.98805	3.12723	2.12242	1.84935
Spox	IgG	MVA	S_d87fb5ca	No	2.80542	2.60918	3.70545	3.46801	3.46137	3.20394	3.28947	3.03752	2.98661	2.23384	2.18067	3.27039	3.53186	1.82907	2.04116
Spox	IgG	MVA	S_06b39697	No	2.40491	1.99667	3.74666	3.65983	2.53745	2.25669	3.7333	1.92568	1.94803	1.60524	1.47134	3.80779	3.42631	2.07358	1.2602
Spox	IgG	MVA	S_fda75d05	Yes	3.34187	1.51781	2.92857	2.88719	2.27672	2.72608	2.3594	1.8293	1.69422	1.53989	1.80217	3.59412	4.49212	1.25796	1.68401
Spox	IgG	MVA	S_f5a1665c	No	2.20323	1.6482	3.44814	3.45543	3.50769	3.52939	3.76702	3.31868	3.28024	3.05405	2.87833	3.40168	3.15387	1.60185	2.41976
Spox	IgG	MVA	S_cc87ac31	No	2.67801	1.77851	3.49909	3.50724	3.96041	4.09789	3.35496	3.09548	3.00129	2.80444	3.081	3.3426	3.40865	1.56868	2.70536
Spox	IgG	MVA	S_26918c17	No	2.34301	2.45489	3.24221	3.11973	3.7631	3.76648	3.00844	2.10215	2.08047	2.41006	2.39622	3.46235	2.88921	1.15992	2.577
Spox	IgG	Pre	S_b7096d91	Yes	2.33948	1.60672	3.39575	3.38509	2.50283	2.53667	3.35538	3.05042	3.05466	2.46699	2.70396	3.00662	3.23237	1.62538	2.46766
Spox	IgG	MVA	S_3cffcad0	No	2.49569	1.75819	3.34268	3.27199	3.90225	3.98734	2.8188	2.66355	2.66277	2.85113	2.90393	3.56258	3.17382	1.61606	2.41808
Spox	IgG	MVA	S_088109f7	No	2.63606	2.21659	3.20196	3.26985	2.89692	2.85853	2.82548	3.7311	3.75027	1.97125	1.89119	3.52601	3.3223	1.98279	1.95608
Spox	IgG	MVA	S_6a29243b	Yes	2.09529	1.9116	3.34621	3.26458	2.33663	2.56276	3.2801	3.05213	3.07044	2.18501	2.85555	3.24693	3.57648	1.75597	2.01515
Spox	IgG	Pre	S_c94496b2	No	2.58505	2.27996	2.77463	2.95822	2.05765	1.27571	3.05472	1.92695	1.7753	1.38473	1.05747	3.49889	3.26549	1.48541	0
Spox	IgG	Pre	S_f6cd1c7b	No	3.3232	2.98883	3.81845	3.08908	2.19034	1.42241	2.50807	2.0238	1.82967	1.68882	1.48155	4.06758	4.90443	1.91201	1.00145
Spox	IgG	MVA	S_b5fa09a1	No	2.59658	2.69986	3.48864	3.55577	2.51408	2.17301	3.63707	1.92442	1.98338	2.27105	1.60095	3.54938	3.58855	1.44957	0.947799
Spox	IgG	MVA	S_e6c1df5e	Yes	3.22056	3.32095	3.81235	3.77055	2.50136	2.53572	4.08894	3.05938	3.08252	2.77697	2.61639	4.16491	4.04421	1.69378	2.6996
Spox	IgG	MVA	S_4421b705	No	2.17061	1.59552	3.18532	3.04217	2.53251	2.80955	2.38525	1.68178	1.68413	1.6543	1.65936	3.58582	3.94148	1.5031	1.44089
Spox	IgG	MVA	S_0ee6c76b	No	2.56599	2.37964	3.56852	3.41509	2.59595	2.13799	3.23127	2.28584	2.29092	1.88841	1.71398	3.58269	3.15467	1.97944	1.83048
Spox	IgG	Pre	S_bb3bcfaa	Yes	2.64746	2.58839	3.49896	3.41161	2.95609	3.00756	3.39475	2.87556	2.89153	2.95872	2.74587	3.46915	3.09104	2.91247	2.85957
Spox	IgG	MPXV	S_b441943d	No	3.60018	2.90739	3.14921	3.13159	2.79057	3.27823	2.72346	2.97081	3.03566	2.30392	2.27427	4.02518	3.57203	2.39289	2.19264
Spox	IgG	MVA	S_56257384	No	2.44789	2.14131	3.11099	3.03502	3.39939	3.32542	2.52325	2.5506	2.53953	2.11576	1.88348	3.19381	3.01284	1.43586	1.98481
Spox	IgG	MVA	S_4b65ee11	Yes	2.63948	2.18072	3.53368	3.52759	3.44145	3.2971	4.14967	3.1043	3.09868	2.73682	3.08569	3.57926	2.93444	1.55859	2.831
Spox	IgG	MVA	S_6dbc2a12	Yes	3.41793	3.0795	3.85828	3.63216	2.80206	3.07914	3.60969	3.07889	3.12937	2.41773	3.99381	4.39491	3.26407	2.02938	2.56719
Spox	IgG	MVA	S_bb7686ac	No	3.15105	2.77919	3.43299	3.25827	2.92247	2.66521	3.03057	2.68476	2.69163	2.24495	2.17074	3.42389	3.82215	2.30725	1.86766
Spox	IgG	MVA	S_ec6a3ed4	Yes	2.79682	1.99823	3.54393	3.57601	2.99606	2.76331	3.54042	2.95331	2.92379	2.19348	2.10251	3.21524	4.16919	1.49667	2.16483
Spox	IgG	Pre	S_3ad4101d	No	2.77662	2.04479	3.21191	3.15688	2.16125	1.46684	2.51217	1.56061	1.51106	1.22574	1.14261	3.40055	3.44762	1.63861	0
Spox	IgG	MVA	S_751df2ab	No	3.20147	3.90688	3.33746	3.32525	3.06883	3.15958	2.83782	3.35935	3.37439	2.30947	2.18417	3.13143	3.88446	1.6654	2.47036
Spox	IgG	Pre	S_356f6b5c	No	3.42488	2.7461	3.46651	3.30679	2.13838	0.974113	3.22525	1.92621	1.93129	1.87589	1.47032	3.23135	3.76898	1.80562	0
Spox	IgG	MVA	S_2b9d8690	No	1.95216	1.71894	3.14117	3.10788	3.23936	3.20421	2.59454	1.85195	1.76905	2.98584	3.32231	3.96879	3.33449	1.92474	1.85495
Spox	IgG	MVA	S_2dc42ba9	No	2.3237	2.90183	3.57192	3.50201	2.7113	2.56087	2.73532	2.12674	2.14893	2.08677	1.77525	4.07033	3.49388	1.77486	1.51622
Spox	IgG	MVA	S_2c20bbc9	Yes	2.64044	2.5603	3.55067	3.49781	3.22801	3.7904	3.68084	4.12912	4.14692	3.06471	3.21746	3.32762	3.516	1.79473	2.78199
Spox	IgG	MVA	S_e00d143a	No	2.12809	2.20525	3.02727	3.11577	3.67448	3.37283	2.38806	1.82757	1.80568	2.44402	2.1513	3.88061	3.5369	1.74995	1.91483
Spox	IgG	MVA	S_17297322	No	2.48758	2.30126	3.90431	3.9538	4.05862	4.07506	3.36705	3.22045	3.22421	3.48814	3.47909	3.63405	3.2907	1.42406	2.69634
Spox	IgG	MVA	S_8ae20895	No	2.63098	2.59265	3.55672	3.36806	2.83239	2.98121	2.81798	2.37343	2.38764	2.22327	2.21047	3.53586	3.35768	1.54587	1.81197
Spox	IgG	Pre	S_ef148bd3	Yes	2.38109	1.85862	3.22729	3.17965	2.54887	2.09928	2.66336	2.82967	2.82201	1.93085	1.79915	3.52376	2.84078	1.79359	1.6533
Spox	IgG	MVA	S_70dc77da	No	2.13773	1.71686	2.30271	2.69069	1.96689	1.33928	2.24367	1.91415	1.8975	1.50375	1.27251	3.37627	4.1318	1.1208	1.41478
Spox	IgG	MVA	S_6e53efb7	No	2.24625	1.58465	3.28893	3.16985	2.68131	1.82345	2.63865	1.67619	1.66524	1.51972	1.43925	3.46882	3.35205	1.76557	1.1474
Spox	IgG	Pre	S_27430251	No	2.01007	2.23818	3.11023	3.06888	1.83244	0.694357	2.40649	1.57155	1.51509	1.29228	0.590511	2.74991	3.52867	1.21864	0.365542
Spox	IgG	Pre	S_a2128096	Yes	2.2804	1.82882	3.04347	3.02432	2.09231	2.28227	3.39266	2.97874	3.00349	2.24917	2.24527	3.48806	3.5846	1.51931	2.191
Spox	IgG	Pre	S_6034a5c6	No	1.85302	1.83845	3.04867	2.94924	2.18159	1.20122	2.85744	1.20012	1.32104	1.32165	0.653983	3.24085	3.55282	1.499	0.420162
Spox	IgG	MVA	S_88d0c60f	No	2.31544	1.95736	3.3421	3.3873	2.27389	1.59389	3.52066	1.90987	1.89898	1.67704	1.41658	3.44358	4.16486	1.72179	1.09667
Spox	IgG	Pre	S_aefb9f3a	No	3.10664	2.52782	3.37665	3.14305	2.11853	0.754194	2.45565	1.81778	1.72099	1.80705	1.74976	3.09636	3.39863	1.70072	0.219465
Spox	IgG	Pre	S_aa7487a7	No	2.53843	3.12403	2.91656	3.10689	2.30748	1.99004	2.55167	1.85159	1.75141	1.62527	1.29258	3.57331	4.14048	1.99822	0.486935
Spox	IgG	Pre	S_c0fce455	No	2.137	1.47108	2.90454	2.82904	1.95903	0.811788	2.25176	2.44007	2.35411	1.31816	0.808163	3.17498	2.68893	1.47188	0.287306
Spox	IgG	Pre	S_1a3f0931	No	2.0827	1.59905	2.93678	2.84422	2.22056	0.679583	2.23895	1.5217	1.42955	1.4186	0.897918	3.20967	2.83977	1.74945	0.336578
Spox	IgG	Pre	S_a7d65800	No	2.99796	1.79754	2.21502	2.87348	1.84034	1.16602	2.30432	1.44596	1.36876	1.01956	0.715023	3.08905	3.23972	1.22843	0
Spox	IgG	Pre	S_676d0f7b	No	2.32454	2.01925	2.85966	2.83461	2.06485	0.619161	2.52613	1.99096	1.92663	1.61209	0.976555	3.69225	3.20745	1.71969	0.946262
Spox	IgG	Pre	S_7317f4ea	No	2.34699	2.08931	3.23381	3.23288	2.17546	0.845102	2.74726	2.04674	1.91571	1.49271	0.570169	3.13971	3.29112	1.53616	0.306263
Spox	IgG	Pre	S_4e01a78a	No	2.20034	2.19963	3.02359	2.99945	2.03154	1.00913	2.40327	1.85235	1.80863	1.40578	0.986318	3.51029	3.92103	1.75416	0.672084
Spox	IgG	MVA	S_85163205	No	2.21007	2.05835	3.53324	3.5471	3.54461	3.35723	2.6159	3.31951	3.3103	2.72549	2.39088	3.54195	3.18926	1.81598	2.23854
Spox	IgG	MVA	S_423b5e7e	No	2.29176	2.27054	2.9072	2.97076	2.79836	2.63959	2.54197	2.07556	2.07485	1.74575	2.6506	3.22481	3.23543	1.64429	1.64769
Spox	IgG	Pre	S_bf934f2c	No	2.12416	1.69112	2.30834	2.792	1.96583	0.826835	2.38248	1.5473	1.47118	1.82398	1.4116	3.32808	3.38868	1.49966	0
Spox	IgG	Pre	S_1a3791cb	No	2.03413	1.81021	2.78016	2.97471	2.04115	0.545971	2.22364	1.71118	1.624	0.954734	0.709284	3.52391	3.11765	1.76397	0.330638
Spox	IgG	MVA	S_1053a0c5	No	2.70845	1.83155	3.35782	3.2681	3.33625	3.58066	2.71592	3.44358	3.42976	3.07853	2.9037	3.41316	3.06328	1.6438	2.59913
Spox	IgG	MVA	S_d2ab432a	No	3.28297	2.50604	3.49374	3.39893	4.09534	4.09713	2.84351	2.88482	2.82987	2.46841	2.53071	3.55422	3.18386	1.57226	2.25499
Spox	IgG	MVA	S_649a0f2d	No	2.46937	1.52068	2.8623	2.95681	1.99764	1.5871	2.37727	3.12046	3.02142	1.43943	1.25403	3.61768	3.99206	1.67876	1.33414
Spox	IgG	Pre	S_034c55c4	No	2.55009	1.71102	3.0553	3.02669	2.1114	0.958668	2.34954	1.74979	1.72184	1.82268	0.81748	3.05329	3.28736	1.63874	0.504913
Spox	IgG	Pre	S_a8e706db	No	2.89444	3.05148	2.26963	2.81503	1.80209	1.18177	2.17433	1.46976	1.44832	1.05943	0.430466	2.89064	3.24719	1.56291	0.398259
Spox	IgG	Pre	S_24c7f232	No	2.37233	2.17688	2.76095	2.80293	1.84449	0.959016	2.2094	1.82405	1.76531	1.26554	0.757697	2.96102	3.05883	1.39767	0.695004
Spox	IgG	Pre	S_32488491	No	2.19849	1.49016	2.38998	2.80539	1.87787	1.01652	2.26852	1.65622	1.5526	1.12949	0.906219	3.31595	2.7455	1.44767	0.840438
Spox	IgG	MVA	S_3661056a	No	2.56321	1.54548	3.02767	2.95404	1.95106	0.77811	2.31734	1.62309	1.55469	1.27477	1.13127	2.94264	4.2331	1.43453	0.667143
Spox	IgG	Pre	S_aa7f26de	No	2.22288	1.51863	3.27711	3.22034	2.07712	1.00549	2.52158	1.47223	1.5946	1.72412	1.10548	3.1149	3.80438	2.65363	1.38299
Spox	IgG	MVA	S_6cfba63a	No	2.02796	2.33208	3.1788	3.00508	3.00972	2.81761	3.40036	2.18684	2.09482	1.93385	1.98188	3.10579	3.89086	1.64628	2.09154
Spox	IgG	Pre	S_04ad22bb	No	1.86148	1.63487	2.48307	2.93766	2.27642	1.88716	2.4375	2.0075	1.83416	1.19512	1.00768	3.32884	3.26822	2.0946	0.857727
Spox	IgG	Pre	S_265a7fd7	No	1.96708	2.0881	2.9421	2.90611	2.00272	1.04832	2.44135	1.59046	1.53223	1.74118	0.720146	3.39493	3.69831	1.66594	0.773115
Spox	IgG	Pre	S_c15ea77b	No	2.25773	1.71572	2.38998	2.79278	2.2131	1.09749	2.58505	1.68307	1.59268	1.17284	1.47992	3.27017	4.096	1.48522	0.399163
Spox	IgG	Pre	S_7c4b8eda	No	2.59996	3.58211	2.82793	2.87819	1.83659	1.03793	2.7617	1.52442	1.39692	1.18272	0.739272	3.24182	3.6396	1.60778	0.334645
Spox	IgG	MVA	S_4894fee5	No	2.2624	1.84825	2.97407	2.92815	2.27305	2.88354	2.46048	3.0383	3.23501	1.75088	2.15494	3.19621	3.14853	1.88495	1.90635
Spox	IgG	MVA	S_5d61e38d	No	2.65329	2.93765	3.60104	3.42334	3.27329	3.30282	2.72289	2.69739	2.80408	2.75063	2.47216	3.91174	3.46466	2.88931	2.27452
Spox	IgG	MVA	S_0e2b815b	No	2.79413	2.23056	3.38185	3.2733	2.80302	2.61191	2.64816	2.89596	2.92138	2.16955	1.95246	3.82596	4.18563	1.62381	1.596
Spox	IgG	MVA	S_9f76f952	No	2.77313	2.13005	3.42944	3.35511	2.53327	2.22186	2.71794	1.63099	1.68241	1.57029	1.55326	4.17741	3.03551	1.59909	1.38622
Spox	IgG	MPXV	S_f5bd691d	No	2.58422	0.92673	3.33079	3.23974	2.01998	2.56758	2.36153	2.44504	2.6228	2.24758	2.9154	3.13714	2.70291	1.81804	1.70715
Spox	IgG	MVA	S_354c4a1c	No	2.30046	1.99407	3.01881	2.89947	2.2683	2.15538	2.38717	1.70317	1.64299	1.93682	1.65417	2.86468	3.20403	1.51629	1.43292
Spox	IgG	MVA	S_fa0b6da4	No	2.22249	2.17547	3.2365	3.19786	3.13572	3.33159	2.49857	3.11806	3.13841	2.42362	2.25299	3.45185	3.40923	1.64229	1.9881
Spox	IgG	MVA	S_7cdb4464	No	2.73218	2.51293	3.36395	3.16554	2.43259	2.35373	3.68505	2.02276	2.03651	1.91818	1.86583	3.98547	3.48702	1.85648	1.61148
Spox	IgG	Pre	S_28d10712	No	3.13916	1.97298	3.67799	3.68303	2.68104	1.5857	3.64209	1.91162	2.04299	2.10891	1.7525	3.99407	3.92077	1.89102	1.12228
Spox	IgG	MVA	S_4cbfb19f	No	3.07367	2.64641	3.86754	3.95786	3.35844	2.21964	4.01217	2.09986	2.19552	1.86718	1.90566	3.80985	3.75992	1.84023	1.40431
Spox	IgG	MVA	S_3666fc35	No	3.21076	2.41298	3.63155	3.58609	2.56792	2.47451	3.5472	2.14294	2.10519	1.77958	1.7324	3.05176	3.53152	1.31113	1.71225
Spox	IgG	MVA	S_b996719f	No	2.09346	1.72746	3.78974	3.69209	3.54321	3.43685	3.53572	2.23957	2.19675	2.80571	2.67443	3.11261	3.49222	1.32725	2.17687
Spox	IgG	MVA	S_96bc7592	Yes	2.12089	3.04128	3.86048	3.99758	3.12609	3.53167	3.95043	3.56666	3.57868	3.52727	3.09869	3.45833	2.83792	1.82446	2.70951
Spox	IgG	Pre	S_7a57d025	Yes	2.58999	2.62716	3.71192	3.78392	2.58155	2.57732	3.80322	2.76213	2.81016	2.68975	2.23068	3.64433	3.20136	1.56053	1.9429
Spox	IgG	Pre	S_7004387a	No	1.99599	1.86316	3.48846	3.4636	2.02594	0.603642	3.48904	1.56842	1.54015	1.30734	0.909513	3.58671	3.10069	1.1243	0.220805
Spox	IgG	MVA	S_5604d87a	Yes	2.34014	2.21971	3.41355	3.31839	3.5079	4.04178	3.35543	3.49594	3.48828	3.11499	3.28111	3.95501	3.61151	2.33663	2.86669
Spox	IgG	Pre	S_fcb376d0	No	2.49746	1.3083	3.58584	3.50769	2.17688	0.753949	3.38837	1.69971	1.69422	1.12176	0.6006	3.26961	4.01518	1.79143	0.398638
Spox	IgG	MVA	S_fe7c41e3	No	3.45399	2.67866	3.62103	3.5567	3.2149	2.86755	3.45384	2.68065	2.66514	2.35078	2.27137	3.67404	2.98387	1.63147	1.44672
Spox	IgG	MPXV	S_bf276d09	No	2.45449	3.19877	3.40955	3.20345	2.75817	3.73521	2.53537	2.94216	2.98482	2.79428	3.06131	3.60867	3.32835	1.96707	2.12819
Spox	IgG	MVA	S_e66dad98	No	3.08976	1.81312	4.03891	3.86737	3.68397	3.61652	3.43495	3.30348	3.31525	2.8106	3.0231	3.41355	3.08943	2.15366	2.3629
Spox	IgG	Pre	S_a4b2e8ee	No	2.98907	1.75262	3.53522	3.43758	2.16851	1.74587	3.1824	2.08402	2.0858	2.27271	1.91	3.24452	3.9881	1.6051	1.03855
Spox	IgG	MVA	S_9ac1bc2c	Yes	3.04314	2.14287	3.61621	3.54956	4.04818	4.36082	3.57705	2.56863	2.5156	2.92679	2.69833	3.17575	3.30383	1.54051	2.70107
Spox	IgG	MVA	S_f44fd2fd	Yes	2.35287	2.38887	3.79945	3.72173	3.26306	1.84385	3.58286	2.17645	2.1554	1.82713	1.55107	3.47631	4.11447	1.83433	1.50461
Spox	IgG	Pre	S_b16e6ae0	No	2.52166	2.13972	3.81689	3.62542	2.43241	1.11403	3.41268	2.05773	2.10973	1.58458	0.920288	3.19929	3.34468	1.90158	0.878457
Spox	IgG	Pre	S_c14aad1c	No	3.30639	2.09052	3.87469	3.83793	3.22258	1.9694	3.8352	2.05487	2.07108	1.72504	1.0674	3.46528	3.17652	1.73667	0
Spox	IgG	Pre	S_d674cd9f	No	3.30453	3.80047	3.21012	3.14684	2.44868	1.42862	2.50758	2.13792	2.02592	1.44199	0.879448	3.4775	4.04754	1.88163	0.672206
[truncated: 813 more rows]

## Sheet: Fig2b
panel_plot	isotype	panel_detail	sampleID_metadata	childhoodImmuAge	A27	A29	L1	M1	D8	E8	H3	A33	A35	B5	B6	A5	ATI-C	ATI-N	Delta
[truncated: 1,008 more rows]

## Sheet: Fig2cd_Supp_Fig3_Supp_Fig4
panel	isotype	status	sampleID_metadata	childhoodImmuAge	analyte	dataIn	dataInNorm
[truncated: 33,960 more rows]

[truncated: 37 more sheets: Fig2ef_Supp_Fig5, Fig2cd_FigS3_Supp_Fig4_p_values, Fig2ef_Supp_Fig5_p_values, Fig3a, Fig3b, Fig3c, Fig4a, Fig4b, Supp_Fig1_ELISA_IgG, Supp_Fig1_ELISA_IgM, Supp_Fig1_IFA_IgG, Supp_Fig1_IFA_IgM, Supp_Fig1_NT_IgG, Supp_Fig1_NT_IgM, Supp_Fig1_Corr_ELISA_IgG, Supp_Fig1_Corr_IFA_IgG, Supp_Fig1_Corr_NT_IgG, Supp_Fig6a, Supp_Fig6b, Supp_Fig7a …]
